# Supplementary material for: SETD2 deficiency accelerates sphingomyelin accumulation and promotes the development of renal cancer
Source: Nat Commun. 2023 Nov 21;14:7572. doi: 10.1038/s41467-023-43378-w (PMC10663509; doi:10.1038/s41467-023-43378-w)
Supplement: Supplementary file 3 — Supplementary Data 1 [file 41467_2023_43378_MOESM3_ESM.xlsx]

## Sheet: KMS.vs.KM
Supplementary Data 1. Raw mass spectrometry data of metabolomics from KMS and KM kidneys.
polarity	peak_name	mz	rt	KM rep1	KM rep2	KM rep3	KM rep4	KM rep5	KMS rep1	KMS rep2	KMS rep3	M7.VIPpred	id_kegg	name	iden_type	adduct	formula	confidence_level
NEG	M533T42_NEG	533.46	42.109	46206.6	42681.5	27946.8	33261.4	46118.3	77258.2	49340.8	60692.3	1.06117	C00249	Palmitic acid	MS1 + ExpLib Match	[2M+Na-2H]-	C16H32O2	level2
POS	M258T381_POS	258.109	381	11694.5	14636.2	28593.3	10369	19839	111678	18738.3	86672.3	1.62454	C00670	Glycerophosphocholine	MS1 + RT + ExpLib Match	[M+H]+	C8H20NO6P	level1
POS	M770T134_POS	769.551	134.431	606.409	1907.67	779.612	783.282	1707.83	34562.7	576.535	37672.1	1.04653	NA	Sphingomyelin (d18:1/18:0)	MS1 + ExpLib Match	[M+K]+	C41H83N2O6P	level2
NEG	M770T43_NEG	769.508	43.252	1035.15	3967.08	1501.31	1378.16	7061.56	85197.9	954.047	69864.7	1.50463	C13883	1-Palmitoyl-2-oleoyl-phosphatidylglycerol	MS1 + ExpLib Match	[M+Na-2H]-	C40H77O10P	level2
NEG	M307T41_NEG	307.266	40.562	10453	16620.7	18025.3	7779.48	27700.5	155131	13655.7	111022	1.87181	C16525	cis-11.14-Eicosadienoic acid	MS1 + RT + ExpLib Match	[M-H]-	C20H36O2	level1
NEG	M337T92_NEG	337.237	91.6275	63733.3	43123.2	16393.3	68657.8	91608.8	21317.2	12819.4	9534.92	1.4283	C19622	9,10-Dihydroxystearate	adductAnnotation	[M+Na-2H]-	C18H36O4	level3.1
POS	M789T45_POS	788.602	45.2635	12700.3	15056.2	10798.3	9632.55	14904.8	55251.6	10179	70249.3	1.22472	NA	PC(18:0/18:1(9Z))	MS1 + ExpLib Match	[M+H]+	C44H86NO8P	level2
NEG	M319T45_NEG	319.229	44.799	17712.5	8984.59	12150.6	19808.1	14057.6	44665.3	20787.2	94647.2	1.34506	C19616	18-Hydroxyoleate	adductAnnotation	[M+Na-2H]-	C18H34O3	level3.1
POS	M787T44_POS	786.585	43.8505	15127.9	51306.5	47763.3	8541.56	51881.3	255942	6265.89	331333	2.67314	NA	1,2-dioleoyl-sn-glycero-3-phosphatidylcholine	MS1 + ExpLib Match	[M+H]+	C44H84NO8P	level2
NEG	M199T46_2_NEG	199.171	46.4835	249940	538218	652287	311203	331265	114558	204350	233098	3.11596	C02679	Dodecanoic acid	MS1 + ExpLib Match	[M-H]-	C12H24O2	level2
NEG	M379T42_NEG	379.254	41.95	43354.5	24676.8	38413.4	55940.4	50311.4	94271.2	64353.6	48919.5	1.0444	C14769;C14770;C14771;C14768;C14748;C14749;C14778	8,9-EET;11,12-EET;14,15-EET;5,6-EET;20-HETE;19(S)-HETE;16(R)-HETE	adductAnnotation;adductAnnotation;adductAnnotation;adductAnnotation;adductAnnotation;adductAnnotation;adductAnnotation	[M+CH3COO]-;[M+CH3COO]-;[M+CH3COO]-;[M+CH3COO]-;[M+CH3COO]-;[M+CH3COO]-;[M+CH3COO]-	C20H32O3;C20H32O3;C20H32O3;C20H32O3;C20H32O3;C20H32O3;C20H32O3	level3.1;level3.1;level3.1;level3.1;level3.1;level3.1;level3.1
POS	M150T172_POS	150.112	172.237	243365	253767	205546	273889	252234	156245	245488	171107	1.60243	C06771	Triethanolamine	MS1 + ExpLib Match	[M+H]+	C6H15NO3	level2
NEG	M321T40_NEG	321.213	40.482	46299.4	58094.2	18250.2	38720.3	67636.9	123479	61527.9	61321.9	1.13222	C01530	Octadecanoic acid	adductAnnotation	[M+K-2H]-	C18H36O2	level3.1
POS	M151T56_POS	151.096	55.804	54990.7	610018	475470	249700	244940	83326.3	95088	77014	3.20794	C00561	Mandelonitrile	metAnnotation	[M+NH4]+	C8H7NO	level3.1
POS	M155T33_POS	155.046	33.384	12773.6	260689	209362	275127	24000.6	8197.18	12509.3	22432.1	2.48944	C11427	1-Hydroxy-2-naphthaldehyde	adductAnnotation	[M-H2O+H]+	C11H8O2	level3.1
NEG	M301T39_NEG	301.218	38.9185	3469.11	13899.8	17893	16222.7	30163.7	64948.9	2866.76	91711.4	1.18822	C01595	Linoleate	adductAnnotation	[M+Na-2H]-	C18H32O2	level3.1
NEG	M281T42_NEG	281.251	41.952	1739051	2356833	2471615	1085632	2306399	3920701	1801519	3303804	6.26789	C00712;C08367	Oleic acid;trans-Vaccenic acid	MS1 + RT + ExpLib Match;MS1 + RT + ExpLib Match	[M-H]-;[M-H]-	C18H34O2;C18H34O2	level1;level1
POS	M735T49_POS	734.563	48.7765	2889.98	18281.9	19896.4	3471.24	7381.77	39044.3	2166.44	83931.3	1.10207	NA	PC(16:0/16:0)	MS1 + RT + ExpLib Match	[M+H]+	C40H80NO8P	level1
POS	M106T85_POS	106.086	85.465	11949.9	56660.1	99270	85367.9	15489.6	14648.2	10330	12369	1.25943	C00466	Acetoin	metAnnotation	[M+NH4]+	C4H8O2	level3.1
POS	M118T266_2_POS	118.086	265.548	622613	602763	551006	481218	549436	792171	562284	1969890	4.62537	C00719	Betaine	MS1 + RT + ExpLib Match	[M+H]+	C5H11NO2	level1
POS	M162T349_POS	162.112	349.061	91583.2	106750	93920.1	80108.2	85023.5	130104	90106.5	514027	2.3627	C00318	L-Carnitine	MS1 + RT + ExpLib Match	[M+H]+	C7H15NO3	level1
POS	M132T339_POS	132.076	338.849	36408	63614.3	33811.7	21978.1	34780.8	109449	30915.1	779177	3.11743	C00300	Creatine	MS1 + RT + ExpLib Match	[M+H]+	C4H9N3O2	level1
POS	M402T250_POS	402.231	249.83	8901.31	8399.03	9511.91	4891.05	6500.16	10219.4	7177.66	108126	1.08803	C06124	Sphingosine 1-phosphate	metAnnotation	[M+Na]+	C18H38NO5P	level3.1
POS	M253T250_POS	253.127	250.435	19322.9	18341.6	17631.2	11678.2	15204.2	19548.6	14694.6	505565	2.34952	C20942	Bacilysin	metAnnotation	[M-H2O+H]+	C12H18N2O5	level3.1
POS	M104T299_POS	104.07	298.742	7633.83	8474.26	6839.69	8895.62	8490.43	7549.9	5840.32	817414	2.99793	C01026;C02356	Dimethylglycine;L-2-Aminobutyric acid	MS1 + RT + ExpLib Match;MS1 + RT + ExpLib Match	[M+H]+;[M+H]+	C4H9NO2;C4H9NO2	level1;level1
POS	M137T161_POS	137.045	160.559	10604.9	31715.2	36294.2	9216.19	27606.6	28347.2	8360.86	320332	1.75978	C00262	Hypoxanthine	MS1 + RT + ExpLib Match	[M+H]+	C5H4N4O	level1
NEG	M175T265_NEG	174.992	265.444	232437	234894	238397	122954	227240	234628	155276	73002.1	1.24673	C00785	Urocanate	adductAnnotation	[M+K-2H]-	C6H6N2O2	level3.1
POS	M360T359_POS	360.148	358.75	28963.6	268660	406071	53430.7	359262	178707	12071	2845423	4.85265	C00089	Sucrose	MS1 + RT + ExpLib Match	[M+NH4]+	C12H22O11	level1
POS	M106T332_POS	106.086	332.479	170104	183064	322845	189168	171957	209167	153070	111218	1.07906	C06772	Diethanolamine	MS1 + ExpLib Match	[M+H]+	C4H11NO2	level2
POS	M180T359_POS	180.086	358.75	3369.91	25698.9	37217.4	6057.99	34202.4	18619.1	1568.34	210667	1.26779	C02488;C03652;C01989;C03979;C06159;C03827	(R)-2-Ethylmalate;(2R,3S)-2,3-Dimethylmalate;3-Ethylmalate;2-Dehydro-3-deoxy-L-rhamnonate;2-Dehydro-3-deoxy-D-fuconate;2-Dehydro-3-deoxy-L-fuconate	adductAnnotation;adductAnnotation;adductAnnotation;adductAnnotation;adductAnnotation;adductAnnotation	[M+NH4]+;[M+NH4]+;[M+NH4]+;[M+NH4]+;[M+NH4]+;[M+NH4]+	C6H10O5;C6H10O5;C6H10O5;C6H10O5;C6H10O5;C6H10O5	level3.1;level3.1;level3.1;level3.1;level3.1;level3.1
POS	M289T359_POS	289.09	358.75	6980.79	38260.4	55787.1	8143.74	51576	26094.8	2164.61	325120	1.57206	C00922;C02295	2,3-Dimethylmaleate;Methylitaconate	adductAnnotation;adductAnnotation	[2M+H]+;[2M+H]+	C6H8O4;C6H8O4	level3.1;level3.1
POS	M198T359_POS	198.096	358.75	2690.91	23523.9	32178	5013.56	29885.8	16030.2	1018	182814	1.17211	C10906;C01934;C01680;C01720;C00137;C06153	D-Fructose;L-Rhamnonate;D-Fuconate;L-Fuconate;myo-Inositol;scyllo-Inositol	adductAnnotation;adductAnnotation;adductAnnotation;adductAnnotation;adductAnnotation;adductAnnotation	[M+NH4]+;[M+NH4]+;[M+NH4]+;[M+NH4]+;[M+NH4]+;[M+NH4]+	C6H12O6;C6H12O6;C6H12O6;C6H12O6;C6H12O6;C6H12O6	level3.1;level3.1;level3.1;level3.1;level3.1;level3.1
POS	M363T259_POS	363.087	259.249	5300.45	37549.2	60666.3	1230.9	43714.4	22176.4	5679.89	275357	1.43265	C01093;C05731;C05403	Cellobiono-1,5-lactone;3-Ketosucrose;3-Ketolactose	adductAnnotation;adductAnnotation;adductAnnotation	[M+Na]+;[M+Na]+;[M+Na]+	C12H20O11;C12H20O11;C12H20O11	level3.1;level3.1;level3.1
NEG	M337T40_NEG	337.313	40.209	248992	206427	444442	43542.4	321028	565323	212162	297888	1.68487	C08316	Erucic acid	MS1 + RT + ExpLib Match	[M-H]-	C22H42O2	level1
POS	M338T35_2_POS	338.34	34.548	1018811	257832	302021	88028.4	383623	725018	426449	527596	1.96913	NA	Erucamide	MS1 + RT + ExpLib Match	[M+H]+	C22H43NO	level1
