# Supplementary material for: SETD2 deficiency accelerates sphingomyelin accumulation and promotes the development of renal cancer
Source: Nat Commun. 2023 Nov 21;14:7572. doi: 10.1038/s41467-023-43378-w (PMC10663509; doi:10.1038/s41467-023-43378-w)
Supplement: Supplementary file 4 — Supplementary Data 2 [file 41467_2023_43378_MOESM4_ESM.xlsx]

## Sheet: Sheet1
Supplementary Data 2. Raw mass spectrometry data of lipidomics from KMS and KM kidneys.
name	KM rep1	KM rep2	KM rep3	KM rep4	KM rep5	KMS rep1	KMS rep2	KMS rep3	VIP(KMS/KM)	FinalResult	subClass	Class
M669T750_POS	19614.9	17832.7	17206.2	15714.5	16720.3	16113.2	16127.3	14796.3	1.28383	CE(18:1)	CE	ST
M643T748_POS	1233.71	1230.69	1073.87	1154.83	1230.95	1135.89	1140.23	1086.41	1.07815	CE(16:0)	CE	ST
M725T655_POS	886.986	804.92	964.295	836.234	852.642	806.877	674.094	871.309	1.11158	Cer(t46:0)	Cer	SP
M637T603_POS	10344.5	11375.3	12754.3	7669.12	10322.1	13054.3	12362.8	10968.8	1.0253	Cer(d18:1/23:0);Cer(d17:0/24:1);Cer(d17:1/24:0)	Cer	SP
M643T610_POS	1344.41	1480.31	1392.64	1529.33	1348.7	1384.6	1632.48	1574.61	1.10922	DG(18:0_18:0_0:0)	DG	GL
M615T579_POS	1414.37	1750.18	1474.56	1620.85	1365.84	1269.52	1394.75	1468.27	1.06192	DG(18:0_16:0_0:0)	DG	GL
M813T578_POS	3461.46	4178.21	3833.82	2737.15	3589.69	3646.22	4450.76	4317.69	1.13955	GlcCer(d18:1/24:0)	GlcCer	SP
M817T667_POS	7695.41	8328.19	7468.3	6327.75	6165.05	9083.33	8127.34	8161.15	1.37544	PC(P-39:0)	PC	GP
M832T710_NEG	2898.17	3222	2277.53	21224.7	2445.73	22657.6	18940.5	20520.3	1.5993	SM(d40:1)	SM	SP
M802T602_POS	8461.64	8413.87	10584	5805.71	7560.13	11848.3	13136.2	10538.3	1.36004	SM(d41:1)	SM	SP
M860T639_NEG	6832.01	7634.11	5692.41	6851.81	7745.33	8559.1	9311.98	8108.45	1.14137	SM(d42:1)	SM	SP
M997T686_POS	2463.42	2343.54	2767.56	2417.97	2455.86	3756.5	2679.13	3551.58	1.6788	TG(22:6/22:4/18:2);TG(22:6/22:5/18:1);TG(22:5/22:5/18:2);TG(22:4/20:4/20:4)	TG	GL
M831T741_POS	6265.07	5743.27	7086	5399.55	5697.72	7334.61	6706.73	7544.05	1.54805	TG(49:4)	TG	GL
M881T744_POS	6146.67	6109.25	5554.7	5529.09	5671.4	6209.92	6491.45	6896.94	1.66385	TG(52:0)	TG	GL
M859T725_POS	2456.43	1997.76	2111.07	2297.49	2313.06	2423.95	2548.36	2565.13	1.4945	TG(18:2/18:2/15:0);TG(18:3/17:1/16:0);TG(18:1/17:2/16:1);TG(17:2/17:2/17:0);TG(17:2/17:1/17:1);TG(18:3/17:0/16:1);TG(18:3/18:1/15:0);TG(18:2/17:2/16:0);TG(18:2/17:1/16:1);TG(18:2/18:1/15:1)	TG	GL
M995T678_POS	2184.06	2503.51	2372.45	2374.08	2255.9	2516.48	2488.26	2605.27	1.5221	TG(22:6/22:6/18:1)	TG	GL
M905T723_POS	6773.15	6918.62	6791.63	7156.5	6807.2	7371.78	7441.36	7217.3	1.8257	TG(54:2)	TG	GL
M917T655_POS	1795.76	1857.34	1915.46	1776.45	1833.74	1924.74	1992.84	1932.74	1.66596	TG(56:10)	TG	GL
M885T770_POS	17571.5	18680.2	18495.6	18468.1	18071	19840.3	19523	18466	1.51476	TG(22:5/16:0/15:0);TG(18:2/18:2/17:1);TG(18:3/18:1/17:1);TG(18:3/18:2/17:0);TG(18:2/18:1/17:2);TG(20:3/17:2/16:0);TG(20:3/17:1/16:1);TG(20:3/18:2/15:0)	TG	GL
M897T758_POS	2540.07	2650.04	2580.33	2662.55	2546.9	2717.48	2783.88	2667.07	1.6338	TG(18:2/18:2/18:2)	TG	GL
M917T725_POS	14917.7	14537.3	15169.5	15087.3	14502.6	15289.1	15547.6	15455.3	1.64461	TG(55:3)	TG	GL
M863T733_POS	28084.6	29923.2	27225.9	29216	29336.6	25444.7	26602.1	25542.8	1.8123	TG(17:1/17:1/17:0);TG(18:1/18:1/15:0);TG(18:1/17:1/16:0);TG(18:2/17:0/16:0);TG(18:1/17:0/16:1)	TG	GL
M767T679_POS	10667.3	10811.3	12023.5	11518.3	11063.1	9563.85	10235.3	10095.5	1.71802	TG(16:1/14:0/14:0);TG(18:1/14:0/12:0);TG(16:1/16:0/12:0);TG(16:0/14:1/14:0)	TG	GL
M753T666_POS	2161.28	1870.54	2255.87	2016.21	2045.35	1770.51	1869.19	1817.84	1.58261	TG(43:1)	TG	GL
M833T696_POS	5731.47	5429.85	6062.28	5061.84	6048.25	4086.02	5030.94	4622.87	1.70244	TG(17:1/16:1/16:1);TG(18:2/16:1/15:0);TG(18:2/17:1/14:0);TG(18:2/18:1/13:0)	TG	GL
M837T732_POS	14647.3	16197.8	17131.5	14928.4	18055.2	12389.8	13829.4	12207.3	1.74256	TG(18:1/16:0/15:0);TG(17:1/17:0/15:0);TG(18:0/17:1/14:0);TG(17:1/16:0/16:0);TG(18:1/17:0/14:0);TG(18:0/16:1/15:0);TG(17:0/16:1/16:0)	TG	GL
M781T689_POS	6799.15	6150.86	8506.78	6037.98	7177.17	4668.61	5874.01	5364.59	1.51237	TG(18:1/14:0/13:0);TG(15:1/15:0/15:0);TG(16:0/15:1/14:0);TG(16:1/15:0/14:0);TG(18:1/15:0/12:0);TG(16:0/15:0/14:1);TG(16:1/16:0/13:0)	TG	GL
M807T694_POS	10114.6	9249.44	11739.9	9106.82	10595.1	6446.74	8617.91	7784.83	1.67701	TG(17:1/17:1/13:0);TG(17:0/15:1/15:1);TG(18:1/15:0/14:1);TG(17:1/15:1/15:0)	TG	GL
M809T710_POS	14106.9	13541.9	17396.7	14546.4	15673.7	10085.2	11902.6	10898.9	1.81382	TG(17:1/15:0/15:0);TG(16:1/16:0/15:0);TG(18:1/15:0/14:0);TG(16:0/16:0/15:1);TG(17:1/16:0/14:0);TG(17:0/15:1/15:0);TG(17:0/16:1/14:0);TG(17:0/16:0/14:1)	TG	GL
M971T686_POS	14483.5	13292	13299.8	13427.6	13159.2	14993.7	13810.8	14851.8	1.48029	TG(20:4_20:4_20:3);TG(22:6_22:5_16:0);TG(22:6_20:4_18:1)	TG	GL
M835T713_POS	16225.8	16657.3	19684.5	15186.4	20471.3	12945.1	15410.2	14253.2	1.45718	TG(17:0_16:1_16:1);TG(18:2_16:0_15:0);TG(18:1_16:1_15:0);TG(17:1_16:1_16:0);TG(18:1_17:1_14:0);TG(18:1_18:1_13:0);TG(17:1_17:0_15:1);TG(18:2_17:0_14:0);TG(18:1_17:0_14:1);TG(18:0_17:1_14:1)	TG	GL
M849T700_POS	52725.2	52257.7	57208	53756.1	55611.6	49549.6	50203.4	53229.2	1.41961	TG(18:2_16:0_16:0);TG(18:1_16:1_16:0)	TG	GL
M935T751_POS	3067.98	2924.14	2946.14	3222.02	2865.2	2935.09	2653.05	2734.03	1.41236	TG(22:5_18:2_17:1);TG(22:6_18:2_17:0);TG(22:6_18:1_17:1)	TG	GL
M907T772_POS	7675.86	7435.25	10016.4	8316.47	9491.99	7147.76	6742.85	7559.08	1.35992	TG(18:1_18:0_18:0);TG(20:0_18:1_16:0);TG(20:1_18:0_16:0)	TG	GL
M839T729_POS	3161.68	3274.66	3099.94	3005.36	3678.85	2792.99	3168.63	2559.77	1.32797	TG(17:0_17:0_15:0);TG(17:0_16:0_16:0);TG(18:0_16:0_15:0)	TG	GL
M857T743_POS	27646.2	23886.3	29079.9	23736.3	25080.1	27935.6	29160.3	29200.3	1.32804	TG(18:3_18:2_15:0)	TG	GL
M845T687_POS	89206.5	88674.7	84335.8	86430	82852.6	88202.8	89790.4	91238	1.31954	TG(18:2_18:2_14:0);TG(18:3_16:1_16:0);TG(18:3_18:1_14:0);TG(18:2_16:1_16:1);TG(18:2_18:1_14:1)	TG	GL
M891T757_POS	8285.17	12814.1	9605.92	12783	10476.4	7665.24	8772.54	8765.28	1.31918	TG(18:1_18:1_17:0);TG(19:0_17:1_17:1);TG(18:2_18:0_17:0);TG(19:0_18:2_16:0);TG(18:1_18:0_17:1)	TG	GL
M821T702_POS	118190	115480	116876	109701	115661	109224	111555	112615	1.31418	TG(18:2_16:0_14:0);TG(18:1_18:1_12:0);TG(18:1_16:1_14:0);TG(16:1_16:1_16:0);TG(18:1_16:0_14:1)	TG	GL
M769T629_POS	2157.54	1910.05	1668.49	1536.71	1750.45	1655.52	1060.75	1582.82	1.28306	TG(18:0_14:0_12:0);TG(16:0_16:0_12:0);TG(16:0_14:0_14:0);TG(15:0_15:0_14:0)	TG	GL
M853T743_POS	81592	73594.3	69039	68802.6	81900.9	76952.1	86145.7	85335.7	1.23663	TG(18:0_16:0_16:0)	TG	GL
M843T671_POS	11720.8	10136.2	9018.34	10272.5	9327.07	9195.53	9176.42	8475.84	1.2301	TG(18:3_18:2_14:0);TG(18:3_16:1_16:1)	TG	GL
M937T773_POS	2307.84	2172.18	2554.4	2245.69	2530.79	2102.76	2226.01	2202.89	1.22175	TG(57:7)	TG	GL
M779T672_POS	2277.38	2343.42	3469.04	2035.27	2599.04	1556.83	2204.79	2019.97	1.21059	TG(45:2)	TG	GL
M839T753_POS	4229.15	4302.9	5925.03	4204.34	4897.92	3908.29	3666.18	4270.26	1.18755	TG(17:0_16:0_16:0);TG(17:0_17:0_15:0);TG(19:0_15:0_15:0);TG(18:0_16:0_15:0);TG(18:0_17:0_14:0);TG(19:0_16:0_14:0)	TG	GL
M783T653_POS	1261.48	1224.95	1152.86	1519.53	1323.23	1065.94	1168.25	1212.37	1.18302	TG(15:0/15:0/15:0)	TG	GL
M875T725_POS	4.96769e+06	4.53787e+06	4.52563e+06	4.91455e+06	4.57962e+06	4.49406e+06	4.48975e+06	4.49106e+06	1.17628	TG(18:2_18:1_16:0)	TG	GL
M843T733_POS	2091.02	2117.77	1991.32	2027.82	1870.39	1625.02	2048.04	1861.1	1.17335	TG(18:2_18:2_14:1);TG(18:3_18:2_14:0);TG(18:3_16:1_16:1)	TG	GL
M1023T706_POS	1688.43	1878.6	2257.85	1923.73	2196.67	2276.43	2173.04	2208.58	1.16188	TG(64:13)	TG	GL
M741T653_POS	952.131	972.253	1097.5	963.916	993.598	1030.32	1033.12	1126.63	1.15581	TG(14:0/14:0/14:0)	TG	GL
M879T770_POS	88849	88569.5	87033.1	95084.1	83137.8	82676.8	74379.4	89327.5	1.13918	TG(18:1_18:0_16:0)	TG	GL
M969T677_POS	18132.8	16939.1	15357.1	17968.8	17232	16152.4	15429.2	16510.2	1.13492	TG(22:6_22:6_16:0)	TG	GL
M895T686_POS	144691	143076	115352	125249	130619	142605	139502	148674	1.1268	TG(18:3_18:2_18:2);TG(20:5_18:2_16:0);TG(20:4_18:3_16:0)	TG	GL
M907T721_POS	2218.13	2801.03	5469.03	1542.35	1462.16	6111.82	1685.38	8292.97	1.1242	TG(20:1_18:0_16:0)	TG	GL
M909T832_POS	963.336	1016.55	1202.33	939.905	1003.78	1298.39	1036.9	1125.24	1.12007	TG(18:0/18:0/18:0)	TG	GL
M929T728_POS	9767.21	9945.16	9300.93	9962.88	8445.68	9151.95	8536.62	8908.83	1.11966	TG(20:1_18:2_18:1);TG(20:2_18:1_18:1);TG(20:2_20:2_16:0);TG(20:2_18:2_18:0);TG(20:3_20:1_16:0);TG(20:3_18:1_18:0)	TG	GL
M805T725_POS	4761.67	4823.78	4768.96	4552.87	4927.8	4656.87	10905.9	5156.71	1.07845	TG(16:1_16:1_15:1)	TG	GL
M913T721_POS	5826.58	6007.54	8076.06	5863.27	5710.78	5421.34	5254.82	5622.81	1.06605	TG(20:3_18:2_17:0);TG(20:2_18:3_17:0)	TG	GL
M807T726_POS	3201.7	3431.26	3185.16	3130.55	2990.27	2045.26	3108.72	3185.13	1.06351	TG(18:1_15:1_14:0);TG(16:1_16:1_15:0);TG(18:2_15:0_14:0);TG(17:1_15:1_15:0);TG(17:1_16:1_14:0)	TG	GL
M977T724_POS	6730.59	8296.04	5554.21	8625.12	7413.38	5633.49	6067.68	6957.99	1.04332	TG(22:5_20:1_18:2);TG(22:4_20:3_18:1)	TG	GL
M903T725_POS	146095	148244	134016	152130	138372	135662	134291	142112	1.01682	TG(18:1/18:1/18:1)	TG	GL
M863T711_POS	5210.06	5407.06	5040.76	5063.25	5278.78	5010.03	5057.05	5146.4	1.01547	TG(18:1_18:1_15:0);TG(18:1_17:1_16:0);TG(17:1_17:1_17:0);TG(18:2_17:0_16:0);TG(18:1_17:0_16:1)	TG	GL
M861T714_POS	26778.7	26925.7	26625.7	27456.6	26876.1	24528.3	26530	27240.2	1.01114	TG(17:1/17:1/17:1)	TG	GL
