# Supplementary material for: SETD2 deficiency accelerates sphingomyelin accumulation and promotes the development of renal cancer
Source: Nat Commun. 2023 Nov 21;14:7572. doi: 10.1038/s41467-023-43378-w (PMC10663509; doi:10.1038/s41467-023-43378-w)
Supplement: Supplementary file 5 — Supplementary Data 3 [file 41467_2023_43378_MOESM5_ESM.xlsx]

## Sheet: SETD2fl-fl 
Supplementary Data 3. DNA sites that are modified by HEK36me3.
seqnames	start	end	width	annotation	AccId	distanceToTSS
chr1	4832426	4833155	730	Intron (XM_006495471.3/Lypla1, intron 5 of 7)	Gm39587	-13691
chr1	4842019	4842562	544	Intron (XM_006495471.3/Lypla1, intron 7 of 7)	Gm39587	-4284
chr1	5098268	5098858	591	Intron (XM_006495433.3/Atp6v1h, intron 6 of 13)	Atp6v1h	4902
chr1	5118650	5119328	679	Intron (XM_006495433.3/Atp6v1h, intron 8 of 13)	Atp6v1h	4184
chr1	6265384	6266204	821	Exon (NM_009826.4/Rb1cc1, exon 20 of 24)	4732440D04Rik	-48772
chr1	6266923	6267627	705	Intron (NM_009826.4/Rb1cc1, intron 20 of 23)	4732440D04Rik	-50311
chr1	9556872	9557199	328	Exon (XM_017312699.1/Adhfe1, exon 9 of 15)	Adhfe1	8826
chr1	9894519	9895013	495	Intron (NM_133220.2/Sgk3, intron 17 of 17)	Gm2352	-6931
chr1	10027288	10027713	426	Intron (NM_001277101.1/Cops5, intron 6 of 7)	Cspp1	-10405
chr1	10030308	10030661	354	Exon (NM_001277101.1/Cops5, exon 6 of 8)	Cspp1	-7457
chr1	10031928	10032419	492	Exon (NM_001277101.1/Cops5, exon 5 of 8)	Cspp1	-5699
chr1	10138341	10138752	412	3' UTR	Cspp1	92229
chr1	10141387	10141720	334	Exon (NM_001102430.1/Arfgef1, exon 36 of 38)	Arfgef1	90950
chr1	10209238	10209539	302	Exon (NM_001102430.1/Arfgef1, exon 6 of 38)	Arfgef1	23131
chr1	10212164	10212525	362	Intron (NM_001102430.1/Arfgef1, intron 5 of 37)	Arfgef1	20145
chr1	13146328	13146986	659	Exon (NM_001302702.1/Ncoa2, exon 21 of 22)	Prdm14	-19165
chr1	13148532	13148926	395	Intron (NM_001302702.1/Ncoa2, intron 19 of 21)	Prdm14	-21369
chr1	13166017	13166506	490	Intron (NM_001302702.1/Ncoa2, intron 12 of 21)	Prdm14	-38854
chr1	13179837	13180252	416	Intron (NM_001302702.1/Ncoa2, intron 9 of 21)	Prdm14	-52674
chr1	13180777	13181317	541	Exon (NM_001302702.1/Ncoa2, exon 8 of 22)	Prdm14	-53614
chr1	13571349	13571787	439	Intron (NM_028173.5/Tram1, intron 8 of 10)	Tram1	18123
chr1	13628941	13629313	373	Intron (NM_145381.2/Lactb2, intron 5 of 6)	Lactb2	31196
chr1	13629426	13629942	517	Intron (NM_145381.2/Lactb2, intron 5 of 6)	Lactb2	30567
chr1	13634944	13635354	411	Intron (NM_145381.2/Lactb2, intron 4 of 6)	Lactb2	25155
chr1	13645502	13646173	672	Intron (NM_145381.2/Lactb2, intron 3 of 6)	Lactb2	14336
chr1	13647171	13647773	603	Exon (NM_145381.2/Lactb2, exon 3 of 7)	Lactb2	12736
chr1	13649628	13650161	534	Intron (NM_145381.2/Lactb2, intron 2 of 6)	Lactb2	10348
chr1	16100050	16100819	770	Downstream (<1kb)	Rpl7	3614
chr1	16101183	16101499	317	Promoter (2-3kb)	Rpl7	2934
chr1	16380459	16380766	308	Intron (XM_011238387.1/Stau2, intron 8 of 13)	LOC102634042	126872
chr1	16583532	16583845	314	Intron (NM_001271016.1/Ube2w, intron 4 of 6)	LOC108167614	12464
chr1	20090198	20090790	593	Intron (NM_153179.3/Pkhd1, intron 63 of 66)	4930486I03Rik	-265664
chr1	20211370	20211668	299	Intron (NM_153179.3/Pkhd1, intron 56 of 66)	4930486I03Rik	-144786
chr1	24728609	24729063	455	Exon (XM_017322292.1/Lmbrd1, exon 8 of 16)	Lmbrd1	49691
chr1	24729594	24729899	306	Intron (XM_017322292.1/Lmbrd1, intron 8 of 15)	Lmbrd1	50676
chr1	24733071	24733403	333	Intron (XM_017322292.1/Lmbrd1, intron 9 of 15)	Lmbrd1	54153
chr1	24745371	24745708	338	Intron (XM_017322292.1/Lmbrd1, intron 12 of 15)	Lmbrd1	66453
chr1	30803725	30804166	442	3' UTR	Gm2914	-8779
chr1	30804272	30804678	407	Exon (XM_006495841.1/Phf3, exon 13 of 13)	Gm2914	-9326
chr1	30808088	30808599	512	Intron (XM_006495841.1/Phf3, intron 11 of 12)	Gm2914	-13142
chr1	30813552	30813962	411	Exon (XM_006495841.1/Phf3, exon 7 of 13)	Gm2914	-18606
chr1	30943978	30944473	496	Exon (XM_006495799.2/Ptp4a1, exon 5 of 6)	Ptp4a1	4859
chr1	34179164	34179472	309	Promoter (1-2kb)	LOC108167617	-1188
chr1	34212315	34213285	971	Exon (XM_017314722.1/Dst, exon 52 of 102)	LOC108167617	-34339
chr1	34225768	34226064	297	Exon (XM_017314722.1/Dst, exon 60 of 102)	LOC108167617	-47792
chr1	34258886	34259502	617	Intron (XM_017314722.1/Dst, intron 71 of 101)	LOC108167617	-80910
chr1	34268914	34269288	375	Intron (XM_017314722.1/Dst, intron 79 of 101)	LOC108167617	-90938
chr1	34271051	34271684	634	Exon (XM_017314722.1/Dst, exon 81 of 102)	LOC108167617	-93075
chr1	34272030	34272504	475	Intron (XM_017314722.1/Dst, intron 81 of 101)	LOC108167617	-94054
chr1	34274056	34274352	297	Exon (XM_017314722.1/Dst, exon 82 of 102)	LOC108167617	-96080
chr1	34276201	34276490	290	Intron (XM_017314722.1/Dst, intron 84 of 101)	LOC108167617	-98225
chr1	34278046	34278352	307	Exon (XM_017314722.1/Dst, exon 85 of 102)	LOC108167617	-100070
chr1	34287235	34287538	304	Exon (XM_017314722.1/Dst, exon 88 of 102)	LOC108167617	-109259
chr1	34290419	34290726	308	Exon (XM_017314722.1/Dst, exon 91 of 102)	LOC108167617	-112443
chr1	34443786	34444105	320	Exon (NM_178601.3/Imp4, exon 6 of 9)	Imp4	3957
chr1	34816871	34817327	457	3' UTR	Arhgef4	15149
chr1	34862503	34862859	357	Intron (XM_017320232.1/Plekhb2, intron 3 of 8)	Plekhb2	11426
chr1	34869047	34869596	550	3' UTR	Gm19430	-10344
chr1	36085662	36085989	328	Intron (NM_015818.2/Hs6st1, intron 1 of 1)	Hs6st1	17262
chr1	36104028	36104391	364	3' UTR	Gm33280	-25475
chr1	36143639	36144041	403	Promoter (<=1kb)	Mir6897	231
chr1	36148733	36149128	396	Intron (NM_198899.2/Uggt1, intron 38 of 40)	Mir6897	-4420
chr1	36151094	36151551	458	Intron (NM_198899.2/Uggt1, intron 37 of 40)	Mir6897	-6781
chr1	36153380	36153746	367	Intron (NM_198899.2/Uggt1, intron 36 of 40)	Mir6897	-9067
chr1	36161179	36161843	665	Exon (NM_198899.2/Uggt1, exon 31 of 41)	Mir6897	-16866
chr1	36178777	36179232	456	Intron (NM_198899.2/Uggt1, intron 19 of 40)	Mir6897	-34464
chr1	36191799	36192088	290	Intron (NM_198899.2/Uggt1, intron 14 of 40)	Mir6897	-47486
chr1	36200654	36200969	316	Intron (NM_198899.2/Uggt1, intron 11 of 40)	Uggt1	43328
chr1	36336321	36336817	497	3' UTR	Mir6898	11891
chr1	36343101	36344048	948	Exon (XM_017320235.1/Kansl3, exon 19 of 21)	Mir6898	4660
chr1	36344790	36345231	442	Exon (XM_017320235.1/Kansl3, exon 17 of 21)	Mir6898	3477
chr1	36347561	36348051	491	Promoter (<=1kb)	Mir6898	657
chr1	36348380	36348738	359	Promoter (<=1kb)	Mir6898	0
chr1	36350780	36351098	319	Promoter (2-3kb)	Mir6898	-2022
chr1	36353749	36354168	420	5' UTR	Mir6898	-4991
chr1	36426865	36427207	343	Intron (XM_006495855.3/Lman2l, intron 6 of 7)	Lman2l	18028
chr1	36437578	36437992	415	Intron (XM_006495855.3/Lman2l, intron 4 of 7)	Lman2l	7243
chr1	36438254	36438760	507	Exon (XM_006495855.3/Lman2l, exon 4 of 8)	Lman2l	6475
chr1	36520284	36520610	327	Exon (XM_006496356.3/Cnnm3, exon 4 of 8)	Cnnm3	8408
chr1	36521187	36522103	917	Exon (XM_006496356.3/Cnnm3, exon 6 of 8)	Cnnm3	9311
chr1	36792644	36793118	475	3' UTR	Zap70	13660
chr1	36809476	36809914	439	Intron (NM_018872.2/Tmem131, intron 29 of 40)	Zap70	30492
chr1	36810015	36810337	323	Exon (NM_018872.2/Tmem131, exon 29 of 41)	Zap70	31031
chr1	36811090	36811497	408	Exon (NM_018872.2/Tmem131, exon 28 of 41)	Zap70	32106
chr1	36811696	36812046	351	Intron (NM_018872.2/Tmem131, intron 27 of 40)	Zap70	32712
chr1	36826899	36827240	342	Exon (NM_018872.2/Tmem131, exon 15 of 41)	Zap70	47915
chr1	37367145	37367442	298	Promoter (<=1kb)	Inpp4a	949
chr1	37432141	37432537	397	Promoter (1-2kb)	Unc50	1963
chr1	37875346	37875689	344	Promoter (2-3kb)	Lipt1	2694
chr1	37986464	37986753	290	3' UTR	Txndc9	10455
chr1	37989243	37989702	460	Intron (NM_172054.4/Txndc9, intron 4 of 4)	Txndc9	7506
chr1	37991386	37992249	864	Intron (NM_172054.4/Txndc9, intron 3 of 4)	Txndc9	4959
chr1	37992759	37993130	372	Intron (NM_172054.4/Txndc9, intron 3 of 4)	Txndc9	4078
chr1	38018447	38018741	295	Intron (NM_198303.2/Eif5b, intron 3 of 23)	Gm34448	11719
chr1	38019143	38019466	324	Exon (NM_198303.2/Eif5b, exon 4 of 24)	Gm34448	10994
chr1	38035976	38036303	328	Exon (NM_198303.2/Eif5b, exon 10 of 24)	Gm34448	-5516
chr1	38045222	38045521	300	Exon (NM_198303.2/Eif5b, exon 16 of 24)	Gm34448	-14762
chr1	38045599	38045898	300	Exon (NM_198303.2/Eif5b, exon 17 of 24)	Gm34448	-15139
chr1	38046909	38047515	607	Intron (NM_198303.2/Eif5b, intron 18 of 23)	Gm34448	-16449
chr1	38053035	38053375	341	3' UTR	Gm34448	-22575
chr1	38088123	38088453	331	Promoter (<=1kb)	Rev1	0
chr1	38094009	38094673	665	Promoter (1-2kb)	Rev1	-1833
chr1	38095304	38095593	290	Intron (XM_006496158.2/Rev1, intron 4 of 22)	Rev1	-3128
chr1	38995013	38995302	290	Exon (NM_026850.4/Pdcl3, exon 4 of 6)	Pdcl3	7199
chr1	38995420	38995789	370	Exon (NM_026850.4/Pdcl3, exon 5 of 6)	Pdcl3	7606
chr1	39370257	39371255	999	Promoter (2-3kb)	Rpl31	2406
chr1	39540176	39541198	1023	Intron (NM_028043.2/Cnot11, intron 4 of 6)	Cnot11	4374
chr1	40010006	40010445	440	Intron (XR_001784730.1/Map4k4, intron 22 of 26)	Il1r2	-72863
chr1	43050739	43051205	467	Intron (XM_006496300.2/Tgfbrap1, intron 11 of 11)	Gm28782	-4851
chr1	43052665	43053673	1009	Promoter (2-3kb)	Gm28782	-2383
chr1	43056393	43056807	415	Promoter (<=1kb)	Gm28782	337
chr1	43977456	43977872	417	Intron (XR_001784011.1/Tpp2, intron 17 of 28)	Mettl21c	42134
chr1	44160707	44161107	401	5' UTR	Ercc5	12963
chr1	44167680	44168176	497	Exon (XM_006495890.2/Ercc5, exon 8 of 15)	Ercc5	19936
chr1	45803454	45803809	356	Intron (XM_006496307.3/Wdr75, intron 4 of 15)	Wdr75	7953
chr1	45807371	45807705	335	Exon (XM_006496307.3/Wdr75, exon 8 of 16)	Wdr75	11870
chr1	45813287	45813677	391	Exon (XM_006496307.3/Wdr75, exon 11 of 16)	Gm30900	16467
chr1	45818805	45819307	503	3' UTR	Gm30900	10837
chr1	52135082	52135413	332	Intron (NM_001205314.1/Stat1, intron 6 of 24)	Stat1	15432
chr1	52136475	52137040	566	Exon (NM_001205314.1/Stat1, exon 8 of 25)	Stat1	16825
chr1	52137632	52138100	469	Intron (NM_001205314.1/Stat1, intron 9 of 24)	Stat1	17982
chr1	52139453	52139809	357	Intron (NM_001205314.1/Stat1, intron 10 of 24)	Stat1	19803
chr1	54414425	54414759	335	Intron (NM_001033194.3/Gtf3c3, intron 13 of 17)	Gtf3c3	24267
chr1	54428265	54428632	368	Intron (NM_001033194.3/Gtf3c3, intron 5 of 17)	Gtf3c3	10394
chr1	54653200	54653591	392	Intron (XM_006496074.1/Ankrd44, intron 24 of 25)	4930444A19Rik	-27607
chr1	54986126	54986564	439	3' UTR	Sf3b1	40809
chr1	54987674	54988077	404	Exon (NM_031179.2/Sf3b1, exon 24 of 25)	Sf3b1	39296
chr1	54993176	54993704	529	Intron (NM_031179.2/Sf3b1, intron 22 of 24)	Sf3b1	33669
chr1	54993873	54994182	310	Intron (NM_031179.2/Sf3b1, intron 22 of 24)	Sf3b1	33191
chr1	54994278	54994924	647	Exon (NM_031179.2/Sf3b1, exon 22 of 25)	Sf3b1	32449
chr1	54995856	54996322	467	Intron (NM_031179.2/Sf3b1, intron 20 of 24)	Sf3b1	31051
chr1	54999320	54999802	483	Exon (NM_031179.2/Sf3b1, exon 17 of 25)	Sf3b1	27571
chr1	55000142	55000743	602	Exon (NM_031179.2/Sf3b1, exon 14 of 25)	Sf3b1	26630
chr1	55000997	55001530	534	Exon (NM_031179.2/Sf3b1, exon 12 of 25)	Sf3b1	25843
chr1	55004425	55005147	723	Intron (NM_031179.2/Sf3b1, intron 9 of 24)	Sf3b1	22226
chr1	55005404	55006324	921	Exon (NM_031179.2/Sf3b1, exon 8 of 25)	Sf3b1	21049
chr1	55007237	55007688	452	Exon (NM_031179.2/Sf3b1, exon 7 of 25)	Sf3b1	19685
chr1	55067660	55067949	290	Promoter (1-2kb)	Gm17971	1407
chr1	55068220	55068580	361	Promoter (1-2kb)	Gm17971	1967
chr1	55072020	55072413	394	3' UTR	Gm17971	5767
chr1	55078900	55079384	485	Exon (NM_010477.4/Hspd1, exon 10 of 12)	Hspd1	8548
chr1	55079478	55079819	342	Intron (NM_010477.4/Hspd1, intron 9 of 11)	Hspd1	8113
chr1	55081501	55081905	405	Exon (NM_010477.4/Hspd1, exon 7 of 12)	Hspd1	6027
chr1	55082239	55083017	779	Intron (NM_010477.4/Hspd1, intron 5 of 11)	Hspd1	4915
chr1	55083385	55083723	339	Intron (NM_010477.4/Hspd1, intron 4 of 11)	Hspd1	4209
chr1	55148581	55149156	576	Exon (NM_001310585.1/Mob4, exon 4 of 7)	Gm6822	11940
chr1	55150595	55150887	293	Intron (NM_001310585.1/Mob4, intron 5 of 6)	Gm6822	10209
chr1	55151766	55152430	665	Intron (NM_001310585.1/Mob4, intron 6 of 6)	Gm6822	8666
chr1	58402742	58403201	460	Exon (NM_025824.3/Bzw1, exon 9 of 12)	Bzw1	4967
chr1	58411370	58413320	1951	3' UTR	Clk1	10768
chr1	58413714	58414441	728	Exon (NM_001042634.2/Clk1, exon 9 of 13)	Clk1	9647
chr1	58414537	58415626	1090	Exon (NM_001042634.2/Clk1, exon 8 of 13)	Clk1	8462
chr1	58416439	58417509	1071	Exon (NM_001042634.2/Clk1, exon 6 of 13)	Clk1	6579
chr1	58418258	58419884	1627	Exon (NM_001042634.2/Clk1, exon 5 of 13)	Clk1	4204
chr1	58421183	58422008	826	Promoter (2-3kb)	Clk1	2080
chr1	58453334	58453679	346	Intron (XM_006496185.1/Nif3l1, intron 4 of 6)	Nif3l1	5700
chr1	58496058	58496461	404	Intron (NM_001025378.2/Orc2, intron 2 of 14)	Orc2	4965
chr1	58713475	58713902	428	Promoter (<=1kb)	Cflar	189
chr1	58729228	58729749	522	Promoter (<=1kb)	Cflar	-803
chr1	58731496	58731785	290	Promoter (<=1kb)	Cflar	944
chr1	58739080	58739441	362	Intron (XM_011238420.2/Cflar, intron 7 of 10)	Cflar	8528
chr1	58740828	58741260	433	Exon (XM_011238420.2/Cflar, exon 9 of 11)	Cflar	10276
chr1	58752542	58752900	359	Exon (XM_011238420.2/Cflar, exon 10 of 11)	Cflar	21990
chr1	58754567	58755080	514	3' UTR	Cflar	24015
chr1	58829070	58830181	1112	Exon (XM_006495634.3/Casp8, exon 6 of 10)	Casp8	26568
chr1	58839308	58840160	853	Intron (XM_006495634.3/Casp8, intron 8 of 9)	Casp8	36806
chr1	58840242	58840925	684	Intron (XM_006495634.3/Casp8, intron 8 of 9)	Casp8	37740
chr1	58909618	58909908	291	Intron (XM_017312290.1/Trak2, intron 9 of 11)	Gm28802	-12923
chr1	58921629	58921923	295	5' UTR	Trak2	4804
chr1	59182934	59183225	292	Exon (NM_001159948.2/Als2, exon 21 of 34)	Mpp4	-19545
chr1	59208690	59209014	325	Exon (NM_001159948.2/Als2, exon 6 of 34)	Als2	28079
chr1	59698041	59698335	295	Exon (XM_006496149.2/Nop58, exon 6 of 16)	Snord70	6083
chr1	59711863	59712330	468	Distal Intergenic	Snord11	7055
chr1	59842919	59843210	292	Intron (XM_006495633.1/Bmpr2, intron 5 of 12)	Fam117b	-69796
chr1	59976546	59976835	290	Intron (NM_001037725.3/Fam117b, intron 7 of 7)	Ica1l	40762
chr1	60081909	60082246	338	Exon (NM_021312.5/Wdr12, exon 11 of 13)	Wdr12	15661
chr1	60082497	60082830	334	Exon (NM_021312.5/Wdr12, exon 9 of 13)	Wdr12	15077
chr1	60113501	60113804	304	Intron (XM_006495975.2/Carf, intron 4 of 15)	Gm15464	-3402
chr1	60201888	60202474	587	Intron (XM_006496030.3/Nbeal1, intron 7 of 56)	Nbeal1	21138
chr1	60203787	60204293	507	Intron (XM_006496030.3/Nbeal1, intron 7 of 56)	Nbeal1	23037
chr1	60239086	60239409	324	Intron (XM_006496030.3/Nbeal1, intron 18 of 56)	Nbeal1	58336
chr1	60244948	60245273	326	Intron (XM_006496030.3/Nbeal1, intron 20 of 56)	Nbeal1	64198
chr1	60249655	60249944	290	Intron (XM_006496030.3/Nbeal1, intron 22 of 56)	Nbeal1	68905
chr1	60263529	60264051	523	Intron (XM_006496030.3/Nbeal1, intron 30 of 56)	Cyp20a1	-79249
chr1	60282814	60283144	331	Intron (XM_006496030.3/Nbeal1, intron 42 of 56)	Cyp20a1	-60156
chr1	60293447	60293797	351	Intron (XM_006496030.3/Nbeal1, intron 47 of 56)	Cyp20a1	-49503
chr1	60319680	60320103	424	Exon (XM_006496030.3/Nbeal1, exon 54 of 57)	Cyp20a1	-23197
chr1	60329120	60329439	320	Exon (XM_006496030.3/Nbeal1, exon 56 of 57)	Cyp20a1	-13861
chr1	63120082	63120431	350	Intron (NR_045915.1/Ino80dos, intron 1 of 3)	Ino80dos	5342
chr1	63121392	63121759	368	Intron (NR_045915.1/Ino80dos, intron 1 of 3)	Ino80dos	6652
chr1	63143718	63144094	377	3' UTR	Ino80dos	28978
chr1	63147100	63147770	671	Exon (NM_001160038.1/Ndufs1, exon 18 of 20)	Ndufs1	28921
chr1	63155824	63156223	400	Exon (NR_045915.1/Ino80dos, exon 3 of 4)	Ndufs1	20468
chr1	63159452	63159768	317	Exon (NM_001160038.1/Ndufs1, exon 11 of 20)	Ndufs1	16923
chr1	63162759	63163252	494	Intron (NM_001160038.1/Ndufs1, intron 9 of 19)	Ndufs1	13439
chr1	64937557	64937929	373	Exon (XM_006495982.1/Plekhm3, exon 2 of 8)	Plekhm3	-8782
chr1	65158769	65159255	487	3' UTR	Idh1	19887
chr1	65160152	65160537	386	Intron (NM_010497.3/Idh1, intron 8 of 8)	Idh1	18605
chr1	65161021	65161443	423	Exon (NM_010497.3/Idh1, exon 8 of 9)	Idh1	17699
chr1	65161532	65162398	867	Exon (NM_010497.3/Idh1, exon 7 of 9)	Idh1	16744
chr1	65164223	65165251	1029	Exon (NM_010497.3/Idh1, exon 6 of 9)	Idh1	13891
chr1	65166188	65166758	571	Exon (NM_010497.3/Idh1, exon 5 of 9)	Idh1	12384
chr1	65166976	65167279	304	Intron (NM_010497.3/Idh1, intron 4 of 8)	Idh1	11863
chr1	65168750	65169153	404	Intron (NM_010497.3/Idh1, intron 3 of 8)	Idh1	9989
chr1	65170480	65170769	290	Intron (NM_010497.3/Idh1, intron 3 of 8)	Idh1	8373
chr1	65193084	65193373	290	Intron (XM_011238454.2/Pikfyve, intron 4 of 26)	Pikfyve	6399
chr1	65207657	65208214	558	Intron (XM_011238454.2/Pikfyve, intron 8 of 26)	Pikfyve	20972
chr1	65220076	65220472	397	Intron (XM_011238454.2/Pikfyve, intron 10 of 26)	Pikfyve	33391
chr1	65224195	65224506	312	Exon (XM_011238454.2/Pikfyve, exon 13 of 27)	Pikfyve	37510
chr1	65252364	65252682	319	Exon (XM_011238454.2/Pikfyve, exon 24 of 27)	Pth2r	-27600
chr1	71564744	71565133	390	Exon (NM_026195.3/Atic, exon 7 of 16)	Atic	7588
chr1	72273973	72274355	383	Intron (XM_006495628.3/Pecr, intron 3 of 6)	Pecr	9906
chr1	72275708	72276205	498	Exon (NM_023523.5/Pecr, exon 3 of 8)	Pecr	8056
chr1	72613551	72614044	494	Intron (XM_006496141.3/Smarcal1, intron 11 of 16)	Gm39662	-26182
chr1	72616409	72616959	551	Exon (XM_006496141.3/Smarcal1, exon 12 of 17)	Gm39662	-23267
chr1	72714367	72714657	291	Distal Intergenic	Rpl37a	3107
chr1	72859131	72859433	303	3' UTR	Igfbp5	15432
chr1	72859736	72860361	626	3' UTR	Igfbp5	14504
chr1	72860514	72861042	529	3' UTR	Igfbp5	13823
chr1	72861362	72863690	2329	3' UTR	Igfbp5	11175
chr1	73917098	73918169	1072	Exon (NM_027884.3/Tns1, exon 31 of 35)	Tns1	44871
chr1	73918291	73919004	714	Intron (NM_027884.3/Tns1, intron 30 of 34)	Tns1	44036
chr1	73919364	73919894	531	Exon (NM_027884.3/Tns1, exon 30 of 35)	Tns1	43146
chr1	73920402	73921323	922	Exon (NM_027884.3/Tns1, exon 28 of 35)	Tns1	41717
chr1	73921708	73922096	389	Exon (NM_027884.3/Tns1, exon 27 of 35)	Tns1	40944
chr1	73922288	73922683	396	Intron (NM_027884.3/Tns1, intron 26 of 34)	Tns1	40357
chr1	73922879	73923416	538	Intron (NM_027884.3/Tns1, intron 26 of 34)	Tns1	39624
chr1	73924258	73925874	1617	Exon (NM_027884.3/Tns1, exon 26 of 35)	Tns1	37166
chr1	73926492	73927341	850	Intron (NM_027884.3/Tns1, intron 25 of 34)	Tns1	35699
chr1	73927884	73928547	664	Exon (NM_027884.3/Tns1, exon 25 of 35)	Tns1	34493
chr1	73951246	73951761	516	Intron (NM_027884.3/Tns1, intron 19 of 34)	Tns1	11279
chr1	73952065	73953731	1667	5' UTR	Tns1	9309
chr1	73968579	73968878	300	Intron (NM_027884.3/Tns1, intron 18 of 34)	Tns1	-5539
chr1	73973592	73973918	327	Intron (NM_027884.3/Tns1, intron 18 of 34)	Tns1	-10552
chr1	73977294	73977595	302	Intron (NM_027884.3/Tns1, intron 18 of 34)	Tns1	-14254
chr1	73977914	73978476	563	Intron (NM_027884.3/Tns1, intron 18 of 34)	Tns1	-14874
chr1	73980463	73981127	665	Exon (NM_027884.3/Tns1, exon 18 of 35)	Tns1	17380
chr1	73982343	73982755	413	Intron (NM_027884.3/Tns1, intron 16 of 34)	Tns1	15752
chr1	73983531	73984454	924	Intron (NM_027884.3/Tns1, intron 16 of 34)	Tns1	14053
chr1	73985735	73986201	467	Exon (NM_027884.3/Tns1, exon 14 of 35)	Tns1	12306
chr1	73986279	73986650	372	Exon (NM_027884.3/Tns1, exon 13 of 35)	Tns1	11857
chr1	73988186	73988483	298	Intron (NM_027884.3/Tns1, intron 12 of 34)	Tns1	10024
chr1	73989401	73989743	343	Intron (NM_027884.3/Tns1, intron 12 of 34)	Tns1	8764
chr1	73990758	73992065	1308	Exon (NM_027884.3/Tns1, exon 11 of 35)	Tns1	6442
chr1	73992171	73992535	365	Exon (NM_027884.3/Tns1, exon 10 of 35)	Tns1	5972
chr1	73994896	73995510	615	Promoter (2-3kb)	Tns1	2997
chr1	73996630	73996963	334	Promoter (1-2kb)	Tns1	1544
chr1	74001464	74002426	963	Promoter (<=1kb)	Tns1	0
chr1	74036626	74036989	364	Promoter (<=1kb)	Tns1	199
chr1	74251731	74252654	924	Intron (XM_006496317.2/Arpc2, intron 5 of 10)	Arpc2	15181
chr1	74262496	74263860	1365	Exon (XM_006496317.2/Arpc2, exon 8 of 11)	Gpbar1	-14740
chr1	74264114	74264755	642	Exon (XM_006496317.2/Arpc2, exon 10 of 11)	Gpbar1	-13845
chr1	74265381	74266037	657	Intron (XM_006496317.2/Arpc2, intron 10 of 10)	Gpbar1	-12563
chr1	74266122	74266624	503	Intron (XM_006496317.2/Arpc2, intron 10 of 10)	Gpbar1	-11976
chr1	74439558	74439891	334	Intron (NM_001310662.1/Usp37, intron 23 of 23)	Vil1	30174
chr1	74466801	74467410	610	Exon (NM_001310662.1/Usp37, exon 15 of 24)	Usp37	38411
chr1	74571203	74571618	416	Exon (XM_006496320.2/Zfp142, exon 6 of 8)	Zfp142	13854
chr1	74576052	74576590	539	Exon (XM_006496320.2/Zfp142, exon 4 of 8)	Zfp142	8882
chr1	74685395	74685742	348	Exon (XM_006496225.2/Ttll4, exon 5 of 19)	Ttll4	23499
chr1	74688049	74688399	351	Exon (XM_006496225.2/Ttll4, exon 11 of 19)	Cyp27a1	-24747
chr1	74688748	74689366	619	Exon (XM_006496225.2/Ttll4, exon 13 of 19)	Cyp27a1	-23780
chr1	74696782	74697105	324	Exon (XM_006496225.2/Ttll4, exon 17 of 19)	Cyp27a1	-16041
chr1	75136697	75137533	837	Promoter (1-2kb)	Slc23a3	-1474
chr1	75137877	75138470	594	Promoter (2-3kb)	Slc23a3	-2654
chr1	75145219	75145601	383	Promoter (2-3kb)	Fam134a	2061
chr1	75182173	75182631	459	Promoter (1-2kb)	Abcb6	-1781
chr1	75184129	75184600	472	Exon (NM_001003917.4/Atg9a, exon 13 of 16)	Abcb6	-3737
chr1	75185401	75186374	974	Exon (NM_001003917.4/Atg9a, exon 8 of 16)	Abcb6	-5009
chr1	75310652	75311276	625	Intron (NM_016878.4/Dnpep, intron 13 of 14)	Dnpep	5741
chr1	75314127	75314738	612	Promoter (2-3kb)	Dnpep	2279
chr1	75475175	75475716	542	Exon (NM_001001565.2/Chpf, exon 5 of 5)	Chpf	3755
chr1	75536050	75536496	447	3' UTR	LOC108167599	-4781
chr1	79779711	79780063	353	Intron (NM_001081210.1/Mrpl44, intron 3 of 3)	Wdfy1	-3664
chr1	79782520	79782809	290	Distal Intergenic	Gm39666	-5115
chr1	80266730	80267171	442	3' UTR	Gm34098	22351
chr1	80279932	80280290	359	Intron (NM_001313728.1/Cul3, intron 11 of 16)	Gm34098	35553
chr1	82449244	82449918	675	3' UTR	LOC108167630	-74686
chr1	82453495	82453789	295	Exon (XM_011238652.1/Col4a4, exon 43 of 44)	LOC108167630	-78937
chr1	82466532	82466877	346	Exon (XM_011238652.1/Col4a4, exon 38 of 44)	Col4a4	74097
chr1	82486247	82486618	372	Exon (XM_011238652.1/Col4a4, exon 29 of 44)	Col4a4	54356
chr1	82489043	82489401	359	Exon (XM_011238652.1/Col4a4, exon 27 of 44)	Col4a4	51573
chr1	82490233	82490647	415	Intron (XM_011238652.1/Col4a4, intron 25 of 43)	Col4a4	50327
chr1	82490967	82491408	442	Intron (XM_011238652.1/Col4a4, intron 25 of 43)	Col4a4	49566
chr1	82492042	82492622	581	Exon (XM_011238652.1/Col4a4, exon 24 of 44)	Col4a4	48352
chr1	82506078	82506555	478	Intron (XM_011238652.1/Col4a4, intron 18 of 43)	Col4a4	34419
chr1	82506752	82507424	673	Exon (XM_011238652.1/Col4a4, exon 18 of 44)	Col4a4	33550
chr1	82524025	82524379	355	Intron (XM_011238652.1/Col4a4, intron 14 of 43)	Col4a4	16595
chr1	82525152	82525597	446	Intron (XM_011238652.1/Col4a4, intron 13 of 43)	Col4a4	15377
chr1	82668977	82669827	851	Exon (NM_007734.2/Col4a3, exon 21 of 52)	Mff	-55063
chr1	82670127	82670483	357	Exon (NM_007734.2/Col4a3, exon 23 of 52)	Mff	-54407
chr1	82678085	82678399	315	Intron (NM_007734.2/Col4a3, intron 28 of 51)	Mff	-46491
chr1	82682206	82682508	303	Exon (NM_007734.2/Col4a3, exon 33 of 52)	Mff	-42382
chr1	82682598	82682919	322	Exon (NM_007734.2/Col4a3, exon 34 of 52)	Mff	-41971
chr1	82713729	82714018	290	Intron (NM_007734.2/Col4a3, intron 47 of 51)	Mff	-10872
chr1	82894276	82894565	290	Exon (NM_001310713.1/Agfg1, exon 11 of 12)	Agfg1	54811
chr1	84725790	84726131	342	Exon (NM_133975.4/Trip12, exon 39 of 41)	Dner	-29569
chr1	84731731	84732048	318	Exon (NM_133975.4/Trip12, exon 34 of 41)	Dner	-35510
chr1	84738336	84738671	336	Intron (NM_133975.4/Trip12, intron 32 of 40)	Trip12	34546
chr1	84740152	84740716	565	Intron (NM_133975.4/Trip12, intron 30 of 40)	Trip12	32501
chr1	84743997	84744321	325	Exon (NM_133975.4/Trip12, exon 28 of 41)	Trip12	28896
chr1	84760488	84760909	422	Exon (NM_133975.4/Trip12, exon 16 of 41)	Trip12	12308
chr1	84763592	84763912	321	Exon (NM_133975.4/Trip12, exon 11 of 41)	Trip12	9305
chr1	84767630	84768020	391	Intron (NM_133975.4/Trip12, intron 8 of 40)	Trip12	5197
chr1	85667285	85667584	300	Intron (XM_006529283.3/Sp100, intron 6 of 21)	Sp100	17297
chr1	85819090	85819379	290	Intron (XM_006529090.3/Cab39, intron 3 of 9)	Cab39	24574
chr1	85906492	85906781	290	Exon (XM_017321919.1/Itm2c, exon 4 of 5)	Gm32302	-8041
chr1	86074230	86075269	1040	Intron (NM_027357.2/Psmd1, intron 4 of 24)	Psmd1	9611
chr1	86075840	86076423	584	Exon (NM_027357.2/Psmd1, exon 5 of 25)	Psmd1	11221
chr1	86083302	86083638	337	Intron (NM_027357.2/Psmd1, intron 9 of 24)	Psmd1	18683
chr1	86088255	86088876	622	Exon (NM_027357.2/Psmd1, exon 13 of 25)	Htr2b	23094
chr1	86118744	86119045	302	Intron (NM_027357.2/Psmd1, intron 18 of 24)	Htr2b	-5082
chr1	86135156	86135860	705	Intron (NM_027357.2/Psmd1, intron 23 of 24)	Armc9	-18869
chr1	86137295	86137584	290	Intron (NM_027357.2/Psmd1, intron 24 of 24)	Armc9	-17145
chr1	86160155	86160469	315	Intron (XM_011248111.2/Armc9, intron 3 of 19)	Armc9	5375
chr1	86202703	86203059	357	Intron (XM_011248111.2/Armc9, intron 17 of 19)	Armc9	47923
chr1	86350805	86351420	616	Promoter (<=1kb)	Snora75	0
chr1	86352310	86352686	377	Promoter (<=1kb)	Gm24148	-183
chr1	86352840	86353588	749	Promoter (<=1kb)	Gm24148	-713
chr1	86354159	86354854	696	Promoter (1-2kb)	Snord82	1473
chr1	86355200	86355790	591	Promoter (<=1kb)	Snord82	537
chr1	86356240	86357264	1025	Promoter (<=1kb)	Snord82	0
chr1	86604960	86605336	377	3' UTR	Cops7b	17860
chr1	87222180	87222608	429	Intron (XM_006529674.3/Eif4e2, intron 3 of 6)	Eif4e2	8207
chr1	87224211	87224618	408	Exon (XM_006529674.3/Eif4e2, exon 4 of 7)	Eif4e2	10238
chr1	87225874	87226436	563	Exon (XM_006529674.3/Eif4e2, exon 5 of 7)	Eif4e2	11901
chr1	87226984	87227943	960	3' UTR	Eif4e2	13011
chr1	87228053	87228528	476	3' UTR	Eif4e2	14080
chr1	87418972	87419690	719	Exon (XM_006529466.1/Gigyf2, exon 16 of 29)	Kcnj13	-24243
chr1	87428549	87428917	369	Exon (XM_006529466.1/Gigyf2, exon 21 of 29)	Kcnj13	-33820
chr1	87433568	87434259	692	Exon (XM_006529466.1/Gigyf2, exon 22 of 29)	3110079O15Rik	-35871
chr1	87440157	87440582	426	Exon (XM_006529466.1/Gigyf2, exon 24 of 29)	3110079O15Rik	-29548
chr1	87440941	87441254	314	Intron (XM_006529466.1/Gigyf2, intron 25 of 28)	3110079O15Rik	-28876
chr1	87445407	87445696	290	Intron (XM_006529466.1/Gigyf2, intron 27 of 28)	3110079O15Rik	-24434
chr1	87765832	87766323	492	Exon (XM_006529950.3/Atg16l1, exon 4 of 11)	Atg16l1	9821
chr1	87766893	87767590	698	Exon (XM_006529950.3/Atg16l1, exon 5 of 11)	Atg16l1	10882
chr1	87774963	87775355	393	Exon (XM_006529950.3/Atg16l1, exon 9 of 11)	Scarna6	-9216
chr1	87776664	87776975	312	Intron (XR_387198.3/Atg16l1, intron 10 of 15)	Scarna6	-7596
chr1	87782455	87782772	318	Promoter (1-2kb)	Scarna6	-1799
chr1	87791420	87791743	324	3' UTR	Scarna6	6849
chr1	87918918	87919265	348	Intron (XM_006529471.2/Dgkd, intron 9 of 28)	Dgkd	10685
chr1	87926902	87927191	290	Exon (XM_006529471.2/Dgkd, exon 16 of 29)	Dgkd	18669
chr1	87937046	87937578	533	Intron (XM_006529471.2/Dgkd, intron 24 of 28)	Dgkd	28813
chr1	87940755	87941374	620	Exon (XM_006529471.2/Dgkd, exon 29 of 29)	Dgkd	32522
chr1	87942953	87943533	581	3' UTR	Dgkd	34720
chr1	87963984	87964291	308	Intron (XM_006529477.3/Usp40, intron 21 of 30)	Usp40	44260
chr1	87974413	87974737	325	Intron (XM_006529477.3/Usp40, intron 17 of 30)	Usp40	33814
chr1	87978891	87979180	290	Intron (XM_006529477.3/Usp40, intron 15 of 30)	Usp40	29371
chr1	87988254	87988543	290	Intron (XM_006529477.3/Usp40, intron 10 of 30)	Usp40	20008
chr1	87996517	87996808	292	Intron (XM_006529477.3/Usp40, intron 6 of 30)	Usp40	11743
chr1	87997326	87997703	378	Intron (XM_006529477.3/Usp40, intron 6 of 30)	Usp40	10848
chr1	88263872	88264262	391	3' UTR	Hjurp	13317
chr1	88264373	88266649	2277	3' UTR	Hjurp	10930
chr1	88267034	88268561	1528	Exon (NM_198652.2/Hjurp, exon 7 of 8)	Hjurp	9018
chr1	88268760	88269233	474	Intron (NM_198652.2/Hjurp, intron 6 of 7)	Hjurp	8346
chr1	88269842	88270144	303	Intron (NM_198652.2/Hjurp, intron 5 of 7)	Hjurp	7435
chr1	90214610	90215156	547	3' UTR	Ackr3	10630
chr1	90609732	90610301	570	Exon (NM_133805.3/Cops8, exon 5 of 8)	Cops8	6278
chr1	91128116	91128447	332	3' UTR	Rbm44	-16526
chr1	91305573	91305913	341	Intron (XM_006529744.2/Scly, intron 4 of 11)	Scly	6919
chr1	91307938	91308493	556	Exon (XM_006529744.2/Scly, exon 5 of 12)	Scly	9284
chr1	91310386	91310799	414	Intron (XM_006529744.2/Scly, intron 7 of 11)	Espnl	-11276
chr1	91375152	91375785	634	3' UTR	Fam132b	8722
chr1	91375929	91376736	808	3' UTR	Fam132b	9499
chr1	91376896	91377532	637	Intron (XM_006529816.3/Ilkap, intron 10 of 11)	Fam132b	10466
chr1	91378332	91378662	331	Exon (XM_006529816.3/Ilkap, exon 10 of 12)	Fam132b	11902
chr1	91382945	91383250	306	Intron (XM_006529816.3/Ilkap, intron 8 of 11)	Ilkap	12582
chr1	91384873	91385354	482	Exon (XM_006529816.3/Ilkap, exon 6 of 12)	Ilkap	10478
chr1	91447584	91448073	490	Promoter (1-2kb)	Gm35591	1355
chr1	91552199	91552698	500	Exon (XM_006529790.3/Asb1, exon 3 of 4)	Asb1	11119
chr1	92443295	92443584	290	Intron (NM_024197.1/Ndufa10, intron 9 of 9)	LOC108167661	-12677
chr1	92450340	92450646	307	Intron (NM_024197.1/Ndufa10, intron 9 of 9)	Mir6900	13857
chr1	92450845	92451540	696	Intron (NM_024197.1/Ndufa10, intron 9 of 9)	Mir6900	12963
chr1	92452204	92452552	349	Intron (NM_024197.1/Ndufa10, intron 8 of 9)	Mir6900	11951
chr1	92456267	92457318	1052	Intron (NM_024197.1/Ndufa10, intron 8 of 9)	Mir6900	7185
chr1	92915836	92916155	320	5' UTR	Rnpepl1	3110
chr1	92917846	92918138	293	Exon (XM_011247893.2/Rnpepl1, exon 7 of 10)	Rnpepl1	5120
chr1	92918663	92919070	408	Exon (XM_011247893.2/Rnpepl1, exon 8 of 10)	Rnpepl1	5937
chr1	92919933	92920239	307	3' UTR	Rnpepl1	7207
chr1	92940327	92940751	425	Exon (NM_011796.2/Capn10, exon 4 of 12)	Capn10	5919
chr1	93301105	93301466	362	3' UTR	Mterf4	4413
chr1	93352015	93352665	651	Promoter (<=1kb)	Mir6345	0
chr1	93407884	93408307	424	3' UTR	LOC108167670	-13378
chr1	93408406	93408725	320	Exon (NM_001301364.1/Hdlbp, exon 26 of 28)	LOC108167670	-12960
chr1	93410839	93411128	290	Intron (NM_001301364.1/Hdlbp, intron 24 of 27)	LOC108167670	-10557
chr1	93411477	93412030	554	Intron (NM_001301364.1/Hdlbp, intron 24 of 27)	LOC108167670	-9655
chr1	93412847	93414403	1557	Exon (NM_001301364.1/Hdlbp, exon 22 of 28)	LOC108167670	-7282
chr1	93416281	93417424	1144	Exon (NM_001301364.1/Hdlbp, exon 19 of 28)	LOC108167670	-4261
chr1	93417846	93418509	664	Intron (NM_001301364.1/Hdlbp, intron 17 of 27)	LOC108167670	-3176
chr1	93418627	93419103	477	Promoter (2-3kb)	LOC108167670	-2582
chr1	93419632	93420176	545	Promoter (1-2kb)	LOC108167670	-1509
chr1	93422970	93423288	319	Promoter (1-2kb)	LOC108167670	1285
chr1	93423744	93424128	385	Promoter (2-3kb)	LOC108167670	2059
chr1	93424220	93424606	387	Promoter (2-3kb)	LOC108167670	2535
chr1	93424908	93425255	348	Intron (NM_001301364.1/Hdlbp, intron 12 of 27)	LOC108167670	3223
chr1	93425810	93426215	406	Intron (NM_001301364.1/Hdlbp, intron 11 of 27)	LOC108167670	4125
chr1	93439372	93439661	290	Intron (NM_001301364.1/Hdlbp, intron 3 of 27)	Hdlbp	5766
chr1	93501083	93501613	531	Exon (XM_011247934.2/Sept2, exon 9 of 13)	Farp2	-10491
chr1	93503235	93503538	304	Exon (XM_011247934.2/Sept2, exon 10 of 13)	Farp2	-8566
chr1	93504111	93504419	309	Intron (XM_011247934.2/Sept2, intron 10 of 12)	Farp2	-7685
chr1	93504883	93505175	293	Intron (XM_011247934.2/Sept2, intron 10 of 12)	Farp2	-6929
chr1	93704835	93705280	446	Downstream (<1kb)	Bok	19260
chr1	93782221	93782518	298	Intron (NM_174874.3/Atg4b, intron 8 of 12)	Dtymk	19416
chr1	93784146	93784537	392	Exon (NM_174874.3/Atg4b, exon 9 of 13)	Dtymk	17397
chr1	93809925	93810279	355	Intron (XM_006529792.3/Ing5, intron 2 of 7)	Ing5	5960
chr1	93811835	93812216	382	Exon (XM_006529792.3/Ing5, exon 3 of 8)	Ing5	7870
chr1	93835825	93836115	291	Intron (XM_006529970.3/D2hgdh, intron 6 of 8)	D2hgdh	9483
chr1	106000000	106000000	741	Intron (XR_387175.3/Pign, intron 29 of 29)	LOC102634805	-34580
chr1	106000000	106000000	290	Intron (NM_001122675.1/Zcchc2, intron 8 of 12)	Zcchc2	30743
chr1	106000000	106000000	291	Exon (NM_001122675.1/Zcchc2, exon 11 of 13)	Zcchc2	33176
chr1	107000000	107000000	373	Exon (NM_009190.2/Vps4b, exon 8 of 11)	Vps4b	17452
chr1	107000000	107000000	451	Intron (NM_009190.2/Vps4b, intron 4 of 10)	Vps4b	10712
chr1	107000000	107000000	654	Exon (NM_009190.2/Vps4b, exon 3 of 11)	Vps4b	6389
chr1	118000000	118000000	334	Intron (NM_011650.3/Tsn, intron 5 of 5)	Tsn	8026
chr1	118000000	118000000	1105	Exon (NM_011650.3/Tsn, exon 4 of 6)	Tsn	5912
chr1	119000000	119000000	359	Exon (NM_001293300.1/Clasp1, exon 32 of 42)	Tfcp2l1	-75689
chr1	119000000	119000000	333	Intron (NM_001293300.1/Clasp1, intron 34 of 41)	Tfcp2l1	-63219
chr1	119000000	119000000	1389	Exon (NM_022327.5/Ralb, exon 4 of 5)	LOC108167708	20815
chr1	120000000	120000000	1634	Intron (NM_001037999.2/Dbi, intron 3 of 3)	Dbi	5317
chr1	121000000	121000000	492	Intron (NM_001025156.2/Ccdc93, intron 4 of 23)	Ccdc93	11167
chr1	121000000	121000000	772	Intron (NM_001025156.2/Ccdc93, intron 4 of 23)	Ccdc93	12368
chr1	121000000	121000000	300	Intron (NM_001025156.2/Ccdc93, intron 5 of 23)	Ccdc93	14908
chr1	121000000	121000000	358	Intron (NM_001025156.2/Ccdc93, intron 7 of 23)	Ccdc93	25549
chr1	121000000	121000000	292	Exon (NM_001025156.2/Ccdc93, exon 15 of 24)	Htr5b	46371
chr1	121000000	121000000	410	Exon (NM_001025156.2/Ccdc93, exon 16 of 24)	Htr5b	45521
chr1	121000000	121000000	641	Intron (NM_001025156.2/Ccdc93, intron 20 of 23)	Htr5b	34813
chr1	121000000	121000000	290	Exon (NM_001025156.2/Ccdc93, exon 22 of 24)	Htr5b	31189
chr1	122000000	122000000	609	Exon (NM_025860.3/Ddx18, exon 12 of 13)	Ddx18	12450
chr1	122000000	122000000	1010	Exon (NM_025860.3/Ddx18, exon 9 of 13)	Ddx18	8584
chr1	125000000	125000000	395	Exon (NM_001205385.1/Actr3, exon 11 of 13)	Actr3	38620
chr1	126000000	126000000	465	Intron (XR_001778392.1/Slc35f5, intron 7 of 15)	Slc35f5	11194
chr1	126000000	126000000	365	Intron (XR_001778392.1/Slc35f5, intron 10 of 15)	Slc35f5	19843
chr1	128000000	128000000	607	Intron (XR_001784075.1/Rab3gap1, intron 17 of 23)	Rab3gap1	6928
chr1	128000000	128000000	894	Exon (XR_001784075.1/Rab3gap1, exon 22 of 24)	Rab3gap1	14200
chr1	128000000	128000000	294	Intron (XR_001784078.1/R3hdm1, intron 18 of 26)	Mir128-1	-5949
chr1	128000000	128000000	330	Exon (XM_006529830.2/Ubxn4, exon 8 of 13)	Gm41949	18189
chr1	128000000	128000000	305	Intron (XM_006529830.2/Ubxn4, intron 9 of 12)	Gm41949	22325
chr1	128000000	128000000	340	Intron (XM_006529830.2/Ubxn4, intron 9 of 12)	Gm41949	23922
chr1	128000000	128000000	482	Intron (XM_006529830.2/Ubxn4, intron 11 of 12)	Gm41949	28707
chr1	128000000	128000000	290	3' UTR	Gm41949	34237
chr1	128000000	128000000	539	Distal Intergenic	Gm41949	35195
chr1	131000000	131000000	297	3' UTR	C4bp-ps1	-15982
chr1	131000000	131000000	301	Intron (NR_027859.1/Pfkfb2, intron 11 of 15)	Pfkfb2	13942
chr1	131000000	131000000	381	Intron (NR_027859.1/Pfkfb2, intron 10 of 15)	Pfkfb2	13157
chr1	131000000	131000000	380	3' UTR	Il10	34860
chr1	131000000	131000000	324	Intron (XR_001782755.1/Eif2d, intron 12 of 12)	Eif2d	15824
chr1	131000000	131000000	581	Intron (NM_001081011.2/Srgap2, intron 18 of 22)	Ikbke	-29616
chr1	131000000	131000000	290	Exon (NM_001081011.2/Srgap2, exon 18 of 23)	Ikbke	-30628
chr1	131000000	131000000	475	Intron (NM_001081011.2/Srgap2, intron 6 of 22)	Ikbke	-76566
chr1	132000000	132000000	432	Intron (NM_173865.3/Slc41a1, intron 6 of 10)	Slc41a1	13286
chr1	132000000	132000000	395	Exon (NM_001145804.1/Nucks1, exon 6 of 7)	Nucks1	18773
chr1	132000000	132000000	638	3' UTR	Nucks1	20566
chr1	132000000	132000000	892	Exon (NM_007923.2/Elk4, exon 3 of 5)	Elk4	9754
chr1	132000000	132000000	309	3' UTR	Elk4	14910
chr1	132000000	132000000	471	Promoter (1-2kb)	Gm30744	-1731
chr1	132000000	132000000	482	Promoter (1-2kb)	Nuak2	-1082
chr1	132000000	132000000	384	Promoter (1-2kb)	Nuak2	1901
chr1	132000000	132000000	290	3' UTR	Nuak2	3214
chr1	132000000	132000000	593	Intron (XM_017319684.1/Dstyk, intron 2 of 3)	Dstyk	11734
chr1	132000000	132000000	293	Exon (NM_172516.4/Dstyk, exon 8 of 13)	Rbbp5	-20943
chr1	132000000	132000000	338	3' UTR	Rbbp5	-13510
chr1	132000000	132000000	340	Exon (XM_006529358.3/Rbbp5, exon 10 of 14)	Tmem81	-10923
chr1	132000000	132000000	496	3' UTR	Tmem81	-8984
chr1	133000000	133000000	427	Promoter (1-2kb)	Tmem81	-1233
chr1	133000000	133000000	385	Intron (NM_001302801.1/Mdm4, intron 2 of 10)	Mdm4	8747
chr1	133000000	133000000	711	3' UTR	Ppp1r15b	5878
chr1	134000000	134000000	1243	Exon (XM_011248073.2/Zc3h11a, exon 16 of 18)	Snrpe	-11491
chr1	134000000	134000000	449	Intron (XM_011248073.2/Zc3h11a, intron 15 of 17)	Snrpe	-12985
chr1	134000000	134000000	290	Exon (XM_011248073.2/Zc3h11a, exon 15 of 18)	Snrpe	-13940
chr1	134000000	134000000	290	Exon (XM_011248073.2/Zc3h11a, exon 14 of 18)	Snrpe	-15367
chr1	134000000	134000000	426	Intron (XM_011248073.2/Zc3h11a, intron 13 of 17)	Snrpe	-15872
chr1	134000000	134000000	396	Intron (XM_011248073.2/Zc3h11a, intron 12 of 17)	Snrpe	-21683
chr1	134000000	134000000	295	Intron (XM_011248073.2/Zc3h11a, intron 11 of 17)	Zbed6	25102
chr1	134000000	134000000	831	Exon (XM_011248073.2/Zc3h11a, exon 11 of 18)	Zbed6	24094
chr1	134000000	134000000	577	Exon (XM_011248073.2/Zc3h11a, exon 9 of 18)	Zbed6	22347
chr1	134000000	134000000	332	Intron (NM_001042485.1/Tmem183a, intron 6 of 7)	Ppfia4	-6569
chr1	134000000	134000000	362	Intron (NM_001042485.1/Tmem183a, intron 5 of 7)	Tmem183a	7826
chr1	134000000	134000000	468	Exon (NM_001042485.1/Tmem183a, exon 4 of 8)	Tmem183a	6283
chr1	134000000	134000000	495	Promoter (1-2kb)	Tmem183a	1591
chr1	134000000	134000000	300	Exon (NM_028320.4/Adipor1, exon 6 of 8)	Adipor1	12334
chr1	134000000	134000000	391	3' UTR	Adipor1	15940
chr1	134000000	134000000	380	Exon (XM_006529561.2/Klhl12, exon 3 of 12)	Klhl12	8334
chr1	134000000	134000000	290	3' UTR	Rabif	-4611
chr1	135000000	135000000	403	3' UTR	Gm29376	-6632
chr1	135000000	135000000	305	Intron (NM_152895.2/Kdm5b, intron 10 of 26)	Kdm5b	19526
chr1	135000000	135000000	632	Intron (NM_152895.2/Kdm5b, intron 20 of 26)	Syt2	-26189
chr1	135000000	135000000	524	Exon (NM_152895.2/Kdm5b, exon 22 of 27)	Syt2	-24507
chr1	135000000	135000000	358	Exon (NM_152895.2/Kdm5b, exon 23 of 27)	Syt2	-21206
chr1	135000000	135000000	332	Intron (NM_152895.2/Kdm5b, intron 25 of 26)	Syt2	-16979
chr1	135000000	135000000	451	Intron (NM_152895.2/Kdm5b, intron 25 of 26)	Syt2	-16358
chr1	135000000	135000000	302	3' UTR	Syt2	-15628
chr1	135000000	135000000	290	Exon (XM_006529710.2/Ppp1r12b, exon 16 of 24)	Ppp1r12b	-31589
chr1	135000000	135000000	295	3' UTR	Arl8a	9000
chr1	135000000	135000000	290	Intron (NM_001159624.1/Rnpep, intron 3 of 9)	Rnpep	8377
chr1	135000000	135000000	500	Intron (NM_001159624.1/Rnpep, intron 2 of 9)	Rnpep	5743
chr1	135000000	135000000	412	Downstream (1-2kb)	LOC102635410	12997
chr1	135000000	135000000	336	Downstream (<1kb)	Timm17a	12204
chr1	135000000	135000000	400	Intron (NM_011590.2/Timm17a, intron 4 of 5)	Timm17a	8689
chr1	135000000	135000000	954	Exon (XM_006529437.1/Ipo9, exon 22 of 26)	Shisa4	-11345
chr1	135000000	135000000	440	Intron (XM_006529437.1/Ipo9, intron 21 of 25)	Shisa4	-12500
chr1	135000000	135000000	322	Intron (XM_006529437.1/Ipo9, intron 19 of 25)	Shisa4	-14584
chr1	135000000	135000000	371	Intron (XM_006529437.1/Ipo9, intron 17 of 25)	Shisa4	-16788
chr1	135000000	135000000	320	Exon (XM_006529437.1/Ipo9, exon 16 of 26)	Shisa4	-24576
chr1	135000000	135000000	583	Exon (XM_006529437.1/Ipo9, exon 15 of 26)	Shisa4	-26443
chr1	135000000	135000000	291	Intron (XM_006529437.1/Ipo9, intron 6 of 25)	Ipo9	11989
chr1	135000000	135000000	329	5' UTR	Ipo9	10906
chr1	136000000	136000000	443	3' UTR	Gpr25	-9696
chr1	136000000	136000000	295	Intron (NM_001081360.1/Camsap2, intron 17 of 18)	Gpr25	-11811
chr1	136000000	136000000	819	Exon (NM_001081360.1/Camsap2, exon 17 of 19)	Camsap2	10830
chr1	136000000	136000000	703	Exon (NM_001081360.1/Camsap2, exon 15 of 19)	Camsap2	8307
chr1	136000000	136000000	340	Exon (NM_001081360.1/Camsap2, exon 14 of 19)	Camsap2	7684
chr1	136000000	136000000	369	Exon (NM_001081360.1/Camsap2, exon 13 of 19)	Camsap2	3918
chr1	139000000	139000000	300	Exon (XM_006529446.3/Zbtb41, exon 3 of 11)	Gm41962	6353
chr1	150000000	150000000	293	3' UTR	2310030A07Rik	-14257
chr1	150000000	150000000	625	3' UTR	2310030A07Rik	-14790
chr1	150000000	150000000	321	Intron (XM_006529449.3/BC003331, intron 12 of 13)	BC003331	22369
chr1	150000000	150000000	519	Exon (NM_133780.3/Tpr, exon 16 of 52)	BC003331	-20439
chr1	150000000	150000000	591	Intron (NM_133780.3/Tpr, intron 18 of 51)	BC003331	-21884
chr1	150000000	150000000	403	Exon (NM_133780.3/Tpr, exon 23 of 52)	BC003331	-28690
chr1	150000000	150000000	641	Exon (NM_133780.3/Tpr, exon 26 of 52)	BC003331	-30356
chr1	150000000	150000000	450	Intron (NM_133780.3/Tpr, intron 29 of 51)	BC003331	-33071
chr1	150000000	150000000	290	Intron (NM_133780.3/Tpr, intron 32 of 51)	Prg4	36106
chr1	150000000	150000000	316	Intron (NM_133780.3/Tpr, intron 34 of 51)	Prg4	33985
chr1	150000000	150000000	565	Exon (NM_133780.3/Tpr, exon 36 of 52)	Prg4	32687
chr1	150000000	150000000	548	Exon (NM_133780.3/Tpr, exon 37 of 52)	Prg4	31581
chr1	150000000	150000000	381	Exon (NM_133780.3/Tpr, exon 39 of 52)	Prg4	28929
chr1	150000000	150000000	679	Exon (NM_133780.3/Tpr, exon 42 of 52)	Prg4	25496
chr1	150000000	150000000	640	Exon (NM_133780.3/Tpr, exon 46 of 52)	Prg4	22037
chr1	150000000	150000000	559	Exon (NM_133780.3/Tpr, exon 48 of 52)	Prg4	19530
chr1	150000000	150000000	578	Intron (NM_133780.3/Tpr, intron 50 of 51)	Prg4	17335
chr1	151000000	151000000	536	5' UTR	Ivns1abp	9874
chr1	151000000	151000000	454	3' UTR	Ivns1abp	12211
chr1	151000000	151000000	722	Promoter (2-3kb)	Swt1	2399
chr1	151000000	151000000	663	Intron (XM_011248058.1/Swt1, intron 4 of 17)	Swt1	-10767
chr1	151000000	151000000	713	Promoter (<=1kb)	Trmt1l	355
chr1	151000000	151000000	325	Promoter (<=1kb)	Mir7682	-258
chr1	151000000	151000000	380	Promoter (<=1kb)	Mir7682	0
chr1	151000000	151000000	413	Promoter (<=1kb)	Mir7682	864
chr1	151000000	151000000	445	Promoter (2-3kb)	Mir7682	2259
chr1	151000000	151000000	425	Intron (XM_006529976.2/Trmt1l, intron 7 of 13)	Mir7682	3337
chr1	151000000	151000000	449	Exon (NM_011277.2/Rnf2, exon 4 of 7)	Gm36527	24321
chr1	152000000	152000000	291	Intron (XM_006529795.2/Edem3, intron 6 of 20)	Edem3	22831
chr1	152000000	152000000	290	Intron (XM_006529795.2/Edem3, intron 7 of 20)	Edem3	28189
chr1	152000000	152000000	328	Intron (XM_006529795.2/Edem3, intron 8 of 20)	Edem3	29569
chr1	152000000	152000000	317	Intron (XM_006529795.2/Edem3, intron 13 of 20)	Edem3	42946
chr1	152000000	152000000	359	Intron (XM_006529795.2/Edem3, intron 16 of 20)	Gm25279	48206
chr1	153000000	153000000	412	3' UTR	Rgl1	74039
chr1	153000000	153000000	413	Exon (XM_006529267.3/Rgl1, exon 16 of 17)	Rgl1	71595
chr1	153000000	153000000	391	Intron (XM_006529267.3/Rgl1, intron 15 of 16)	Rgl1	69448
chr1	153000000	153000000	955	Exon (XM_006529267.3/Rgl1, exon 15 of 17)	Rgl1	68297
chr1	153000000	153000000	384	Intron (XM_006529267.3/Rgl1, intron 14 of 16)	Rgl1	65989
chr1	153000000	153000000	349	Intron (XM_006529267.3/Rgl1, intron 13 of 16)	Rgl1	62820
chr1	153000000	153000000	486	Exon (XM_006529267.3/Rgl1, exon 13 of 17)	Rgl1	61269
chr1	153000000	153000000	391	Intron (XM_006529267.3/Rgl1, intron 12 of 16)	Rgl1	59919
chr1	153000000	153000000	390	Intron (XM_006529267.3/Rgl1, intron 10 of 16)	Rgl1	55520
chr1	153000000	153000000	393	Intron (XM_006529267.3/Rgl1, intron 8 of 16)	Rgl1	50863
chr1	153000000	153000000	1314	Intron (XM_006529267.3/Rgl1, intron 8 of 16)	Rgl1	49076
chr1	153000000	153000000	560	Intron (XM_006529267.3/Rgl1, intron 7 of 16)	Rgl1	45154
chr1	153000000	153000000	401	Exon (XM_006529267.3/Rgl1, exon 7 of 17)	Rgl1	44023
chr1	153000000	153000000	746	Intron (XM_006529267.3/Rgl1, intron 6 of 16)	Rgl1	41174
chr1	153000000	153000000	708	Exon (XM_006529267.3/Rgl1, exon 6 of 17)	Rgl1	40242
chr1	153000000	153000000	543	Intron (XM_006529267.3/Rgl1, intron 4 of 16)	Rgl1	36544
chr1	153000000	153000000	635	5' UTR	Rgl1	35547
chr1	153000000	153000000	670	5' UTR	Rgl1	6344
chr1	153000000	153000000	291	Intron (XM_006529268.3/Rgl1, intron 1 of 16)	Rgl1	6417
chr1	153000000	153000000	462	Intron (XM_006529268.3/Rgl1, intron 1 of 16)	Rgl1	4102
chr1	153000000	153000000	430	Intron (XM_006529268.3/Rgl1, intron 1 of 16)	Rgl1	3556
chr1	153000000	153000000	486	Promoter (<=1kb)	Rgl1	-59
chr1	153000000	153000000	453	Intron (NM_026369.2/Arpc5, intron 3 of 3)	Arpc5	5737
chr1	153000000	153000000	374	Intron (NM_026369.2/Arpc5, intron 3 of 3)	Arpc5	6629
chr1	153000000	153000000	302	3' UTR	Ncf2	37239
chr1	153000000	153000000	543	Exon (NM_001160257.1/Smg7, exon 17 of 23)	Smg7	34001
chr1	153000000	153000000	358	Exon (NM_001160257.1/Smg7, exon 14 of 23)	Smg7	29245
chr1	153000000	153000000	389	Intron (NM_001160257.1/Smg7, intron 13 of 22)	Smg7	28301
chr1	153000000	153000000	397	Intron (NM_001160257.1/Smg7, intron 12 of 22)	Smg7	25822
chr1	153000000	153000000	341	5' UTR	Smg7	19273
chr1	153000000	153000000	458	Intron (NM_010683.2/Lamc1, intron 27 of 27)	Lamc2	-35908
chr1	153000000	153000000	294	Intron (NM_010683.2/Lamc1, intron 22 of 27)	Lamc2	-43120
chr1	153000000	153000000	361	Exon (NM_010683.2/Lamc1, exon 11 of 28)	Gm8818	-55993
chr1	153000000	153000000	384	Promoter (<=1kb)	n-TIaat13	-856
chr1	153000000	153000000	751	Promoter (<=1kb)	n-TIaat13	0
chr1	153000000	153000000	315	Promoter (1-2kb)	n-TIaat13	1188
chr1	153000000	153000000	868	Promoter (1-2kb)	n-TIaat13	1839
chr1	153000000	153000000	430	Intron (XM_011247918.2/Dhx9, intron 20 of 27)	n-TIaat13	3027
chr1	153000000	153000000	519	Exon (XM_011247918.2/Dhx9, exon 19 of 28)	n-TIaat13	5183
chr1	153000000	153000000	400	Exon (XM_011247918.2/Dhx9, exon 10 of 28)	n-TIaat13	13430
chr1	153000000	153000000	369	Exon (XM_011247918.2/Dhx9, exon 8 of 28)	Dhx9	14311
chr1	153000000	153000000	313	Intron (XM_011247918.2/Dhx9, intron 5 of 27)	Dhx9	8881
chr1	153000000	153000000	301	Intron (XM_011247918.2/Dhx9, intron 4 of 27)	Dhx9	7138
chr1	153000000	153000000	425	Exon (XM_011247918.2/Dhx9, exon 4 of 28)	Dhx9	6305
chr1	154000000	154000000	321	Exon (NM_008131.4/Glul, exon 2 of 7)	Mir8114	3115
chr1	154000000	154000000	550	Intron (NM_008131.4/Glul, intron 2 of 6)	Mir8114	3795
chr1	154000000	154000000	1248	Exon (NM_008131.4/Glul, exon 3 of 7)	Mir8114	4656
chr1	154000000	154000000	1578	Exon (NM_008131.4/Glul, exon 4 of 7)	Mir8114	6290
chr1	155000000	155000000	307	Intron (NM_011273.2/Xpr1, intron 13 of 14)	Gm31102	40342
chr1	155000000	155000000	602	Intron (NM_011273.2/Xpr1, intron 13 of 14)	Gm31102	41690
chr1	156000000	156000000	290	Intron (XR_387197.3/Acbd6, intron 3 of 6)	Acbd6	9852
chr1	156000000	156000000	290	Exon (NM_001024945.1/Qsox1, exon 6 of 12)	Qsox1	21749
chr1	156000000	156000000	431	3' UTR	Qsox1	-33889
chr1	156000000	156000000	300	Exon (NM_001039184.1/Cep350, exon 37 of 38)	Qsox1	-44969
chr1	156000000	156000000	311	Intron (NM_001039184.1/Cep350, intron 28 of 37)	Qsox1	-69443
chr1	156000000	156000000	857	Intron (NM_001039184.1/Cep350, intron 28 of 37)	Qsox1	-71665
chr1	156000000	156000000	650	Intron (NM_001039184.1/Cep350, intron 27 of 37)	Qsox1	-77062
chr1	156000000	156000000	725	Intron (NM_001039184.1/Cep350, intron 27 of 37)	Cep350	78873
chr1	156000000	156000000	387	Exon (NM_001039184.1/Cep350, exon 25 of 38)	Cep350	72259
chr1	156000000	156000000	547	Intron (NM_001039184.1/Cep350, intron 15 of 37)	Cep350	50979
chr1	156000000	156000000	290	Exon (NM_001039184.1/Cep350, exon 10 of 38)	Cep350	39953
chr1	156000000	156000000	548	Intron (NM_001039184.1/Cep350, intron 5 of 37)	Cep350	14820
chr1	156000000	156000000	820	Exon (NM_001160019.1/Tor1aip1, exon 7 of 10)	Tor1aip1	16221
chr1	156000000	156000000	525	Intron (NM_001160019.1/Tor1aip1, intron 6 of 9)	Tor1aip1	14236
chr1	156000000	156000000	290	Intron (NM_001160019.1/Tor1aip1, intron 4 of 9)	Tor1aip1	4669
chr1	156000000	156000000	562	5' UTR	Tor1aip2	10590
chr1	156000000	156000000	525	Exon (NM_172843.4/Tor1aip2, exon 7 of 7)	Tor1aip2	23862
chr1	159000000	159000000	371	Intron (XM_006496859.2/Rfwd2, intron 6 of 19)	Rfwd2	-4069
chr1	159000000	159000000	330	Intron (XM_006496859.2/Rfwd2, intron 18 of 19)	Scarna3a	-10067
chr1	159000000	159000000	335	Intron (XM_006496859.2/Rfwd2, intron 19 of 19)	Mir1843b	3518
chr1	160000000	160000000	379	Exon (NM_009786.2/Cacybp, exon 4 of 6)	Cacybp	6678
chr1	160000000	160000000	290	Intron (NM_009786.2/Cacybp, intron 3 of 5)	Cacybp	6297
chr1	161000000	161000000	350	Intron (NM_001024952.2/Rc3h1, intron 13 of 19)	Rc3h1	14270
chr1	161000000	161000000	483	Exon (NM_001024952.2/Rc3h1, exon 17 of 20)	Serpinc1	-14389
chr1	161000000	161000000	505	3' UTR	Serpinc1	-10716
chr1	161000000	161000000	408	Exon (XR_373601.3/Klhl20, exon 9 of 13)	Cenpl	27447
chr1	161000000	161000000	416	3' UTR	Prdx6	10715
chr1	161000000	161000000	290	3' UTR	Prdx6	9855
chr1	162000000	162000000	353	Intron (NM_172645.2/Suco, intron 22 of 23)	Fasl	-33885
chr1	163000000	163000000	442	Intron (XM_006496984.2/Mettl13, intron 5 of 6)	Mettl13	9625
chr1	163000000	163000000	381	Intron (XM_006496984.2/Mettl13, intron 4 of 6)	Mettl13	8023
chr1	163000000	163000000	309	Intron (XM_006496936.3/Vamp4, intron 3 of 7)	Vamp4	7757
chr1	163000000	163000000	335	Distal Intergenic	Vamp4	28837
chr1	163000000	163000000	352	3' UTR	7420461P10Rik	-14555
chr1	163000000	163000000	318	Exon (NM_001081290.1/Prrc2c, exon 30 of 35)	7420461P10Rik	-20903
chr1	163000000	163000000	346	Intron (NM_001081290.1/Prrc2c, intron 25 of 34)	7420461P10Rik	-24756
chr1	163000000	163000000	542	Exon (NM_001081290.1/Prrc2c, exon 16 of 35)	Prrc2c	35767
chr1	163000000	163000000	316	Exon (NM_001081290.1/Prrc2c, exon 16 of 35)	Prrc2c	35319
chr1	163000000	163000000	719	Exon (NM_001081290.1/Prrc2c, exon 16 of 35)	Prrc2c	34305
chr1	163000000	163000000	399	Exon (NM_001081290.1/Prrc2c, exon 16 of 35)	Prrc2c	33753
chr1	163000000	163000000	315	Exon (NM_001081290.1/Prrc2c, exon 14 of 35)	Prrc2c	31429
chr1	163000000	163000000	530	Exon (NM_001081290.1/Prrc2c, exon 12 of 35)	Prrc2c	29687
chr1	163000000	163000000	366	Intron (NM_001081290.1/Prrc2c, intron 10 of 34)	Prrc2c	26753
chr1	163000000	163000000	303	Exon (NM_001081290.1/Prrc2c, exon 10 of 35)	Prrc2c	26199
chr1	163000000	163000000	331	Exon (NM_001081290.1/Prrc2c, exon 6 of 35)	Prrc2c	21451
chr1	163000000	163000000	565	Exon (NM_010231.2/Fmo1, exon 7 of 9)	Fmo4	-17570
chr1	164000000	164000000	399	Intron (XM_006496681.3/Kifap3, intron 5 of 20)	Kifap3	25331
chr1	164000000	164000000	339	5' UTR	Scyl3	-4818
chr1	164000000	164000000	352	Promoter (<=1kb)	Scyl3	659
chr1	164000000	164000000	418	Exon (NM_001286002.1/Scyl3, exon 12 of 14)	Scyl3	10467
chr1	164000000	164000000	297	3' UTR	Nme7	29844
chr1	164000000	164000000	461	3' UTR	Gm39690	-17787
chr1	164000000	164000000	338	3' UTR	Gm39690	-18562
chr1	164000000	164000000	939	3' UTR	Gm39690	-19140
chr1	164000000	164000000	674	Intron (NM_009721.6/Atp1b1, intron 4 of 5)	Atp1b1	18120
chr1	164000000	164000000	1237	Exon (NM_009721.6/Atp1b1, exon 4 of 6)	Atp1b1	16649
chr1	164000000	164000000	290	Intron (NM_009721.6/Atp1b1, intron 3 of 5)	Atp1b1	15900
chr1	164000000	164000000	902	Exon (NM_009721.6/Atp1b1, exon 2 of 6)	Atp1b1	4370
chr1	164000000	164000000	3349	Promoter (<=1kb)	Atp1b1	416
chr1	165000000	165000000	402	Intron (NM_145512.4/Sft2d2, intron 7 of 7)	Sft2d2	12665
chr1	165000000	165000000	316	Intron (NM_145512.4/Sft2d2, intron 6 of 7)	Sft2d2	11338
chr1	166000000	166000000	306	Intron (XM_017319360.1/Pou2f1, intron 14 of 16)	Gm32999	-39617
chr1	166000000	166000000	700	Promoter (2-3kb)	Tada1	2810
chr1	167000000	167000000	290	Intron (NM_001039483.1/Tmco1, intron 4 of 6)	Tmco1	8218
chr1	167000000	167000000	339	Intron (NM_001039483.1/Tmco1, intron 6 of 6)	Tmco1	18008
chr1	167000000	167000000	329	3' UTR	Aldh9a1	-17034
chr1	167000000	167000000	325	Intron (NM_019993.3/Aldh9a1, intron 9 of 10)	Aldh9a1	8998
chr1	168000000	168000000	712	3' UTR	Pbx1	273457
chr1	168000000	168000000	338	Intron (NM_008783.3/Pbx1, intron 7 of 7)	Pbx1	254133
chr1	168000000	168000000	408	Intron (NM_008783.3/Pbx1, intron 7 of 7)	Pbx1	249532
chr1	168000000	168000000	505	Intron (NM_008783.3/Pbx1, intron 5 of 7)	Pbx1	239133
chr1	170000000	170000000	389	Intron (NM_001305045.1/Uap1, intron 2 of 10)	Uap1	7328
chr1	170000000	170000000	421	3' UTR	Uhmk1	15298
chr1	171000000	171000000	656	Intron (NM_025321.3/Sdhc, intron 4 of 5)	LOC108167746	-4056
chr1	171000000	171000000	370	Promoter (1-2kb)	Fcer1g	-1127
chr1	171000000	171000000	470	Promoter (2-3kb)	Fcer1g	-2555
chr1	171000000	171000000	772	Exon (NM_153064.5/Ndufs2, exon 6 of 13)	Fcer1g	-3529
chr1	171000000	171000000	369	3' UTR	Ppox	4647
chr1	171000000	171000000	924	Exon (XM_006496739.3/Dedd, exon 4 of 6)	Pfdn2	-5756
chr1	171000000	171000000	324	Promoter (2-3kb)	Tstd1	-2614
chr1	171000000	171000000	437	Intron (NM_172647.2/F11r, intron 7 of 9)	F11r	24438
chr1	171000000	171000000	402	3' UTR	F11r	25159
chr1	171000000	171000000	351	3' UTR	F11r	26859
chr1	172000000	172000000	435	3' UTR	Nhlh1	-8385
chr1	172000000	172000000	407	Exon (NM_021607.3/Ncstn, exon 14 of 17)	Nhlh1	-10282
chr1	172000000	172000000	365	Intron (NM_021607.3/Ncstn, intron 11 of 16)	Ncstn	11319
chr1	172000000	172000000	917	Exon (NM_021607.3/Ncstn, exon 10 of 17)	Ncstn	9833
chr1	172000000	172000000	290	Intron (NM_021607.3/Ncstn, intron 5 of 16)	Ncstn	7600
chr1	172000000	172000000	404	5' UTR	Ncstn	6358
chr1	172000000	172000000	294	Promoter (1-2kb)	Copa	-1776
chr1	172000000	172000000	304	Promoter (<=1kb)	Copa	991
chr1	172000000	172000000	718	Promoter (1-2kb)	Copa	1816
chr1	172000000	172000000	417	Intron (NM_009938.4/Copa, intron 10 of 32)	Copa	3364
chr1	172000000	172000000	461	Intron (NM_009938.4/Copa, intron 13 of 32)	Copa	6784
chr1	172000000	172000000	464	Intron (NM_009938.4/Copa, intron 14 of 32)	Copa	9072
chr1	172000000	172000000	454	Exon (NM_009938.4/Copa, exon 16 of 33)	Copa	10560
chr1	172000000	172000000	376	Exon (NM_009938.4/Copa, exon 18 of 33)	Copa	11853
chr1	172000000	172000000	293	Intron (NM_009938.4/Copa, intron 21 of 32)	Pex19	-12256
chr1	172000000	172000000	331	Intron (NM_009938.4/Copa, intron 23 of 32)	Pex19	-10756
chr1	172000000	172000000	412	Exon (NM_009938.4/Copa, exon 25 of 33)	Pex19	-9268
chr1	172000000	172000000	915	Exon (NM_009938.4/Copa, exon 32 of 33)	Pex19	-5439
chr1	172000000	172000000	327	Intron (XM_006496713.3/Pex19, intron 5 of 7)	Pex19	5059
chr1	172000000	172000000	335	Exon (XM_006496713.3/Pex19, exon 6 of 8)	Pex19	6312
chr1	172000000	172000000	812	Promoter (2-3kb)	Dcaf8	2531
chr1	172000000	172000000	729	Exon (NM_153555.2/Dcaf8, exon 5 of 14)	Dcaf8	25836
chr1	172000000	172000000	377	Intron (NM_153555.2/Dcaf8, intron 7 of 13)	Pea15a	24034
chr1	172000000	172000000	709	Exon (NM_153555.2/Dcaf8, exon 10 of 14)	Pea15a	16762
chr1	172000000	172000000	336	Intron (NM_153555.2/Dcaf8, intron 11 of 13)	Pea15a	11945
chr1	172000000	172000000	341	Intron (NM_153555.2/Dcaf8, intron 12 of 13)	Pea15a	11377
chr1	173000000	173000000	899	Exon (NM_178598.2/Tagln2, exon 2 of 5)	Tagln2	4912
chr1	176000000	176000000	358	Downstream (<1kb)	Fh1	24352
chr1	176000000	176000000	290	Exon (NM_010209.2/Fh1, exon 9 of 10)	Fh1	21614
chr1	176000000	176000000	309	Intron (NM_010209.2/Fh1, intron 6 of 9)	Fh1	16836
chr1	176000000	176000000	346	Intron (NM_010209.2/Fh1, intron 5 of 9)	Fh1	13616
chr1	176000000	176000000	319	Intron (NM_010209.2/Fh1, intron 3 of 9)	Fh1	9916
chr1	177000000	177000000	321	Promoter (2-3kb)	Zbtb18	2289
chr1	178000000	178000000	975	Intron (XM_006496976.3/1700016C15Rik, intron 4 of 5)	1700016C15Rik	18738
chr1	178000000	178000000	356	Intron (XM_006496976.3/1700016C15Rik, intron 4 of 5)	1700016C15Rik	20483
chr1	178000000	178000000	341	Intron (XR_001785476.1/Adss, intron 9 of 11)	Gm16585	-15768
chr1	178000000	178000000	918	Intron (NM_024282.3/Desi2, intron 1 of 4)	Desi2	12567
chr1	178000000	178000000	872	Exon (XM_017321672.1/Hnrnpu, exon 11 of 15)	Hnrnpu	7130
chr1	178000000	178000000	747	Exon (XM_017321672.1/Hnrnpu, exon 9 of 15)	Hnrnpu	6290
chr1	178000000	178000000	396	Exon (XM_017321672.1/Hnrnpu, exon 7 of 15)	Hnrnpu	5552
chr1	178000000	178000000	585	Exon (XM_017321672.1/Hnrnpu, exon 6 of 15)	Hnrnpu	4427
chr1	178000000	178000000	649	Promoter (<=1kb)	Hnrnpu	250
chr1	180000000	180000000	324	Intron (XM_006496666.3/Tfb2m, intron 6 of 6)	Gm5561	-9912
chr1	180000000	180000000	563	Intron (XM_006496800.3/Ahctf1, intron 33 of 35)	Gm1305	-5912
chr1	180000000	180000000	387	Intron (XM_006496800.3/Ahctf1, intron 31 of 35)	Gm1305	-12314
chr1	180000000	180000000	773	Exon (XM_006496800.3/Ahctf1, exon 30 of 36)	Gm1305	-14303
chr1	180000000	180000000	559	Intron (XM_006496800.3/Ahctf1, intron 29 of 35)	Gm1305	-16418
chr1	180000000	180000000	499	Exon (XM_006496800.3/Ahctf1, exon 23 of 36)	Gm1305	-25020
chr1	180000000	180000000	871	Exon (XM_006496800.3/Ahctf1, exon 18 of 36)	Ahctf1	24789
chr1	180000000	180000000	405	Exon (XM_006496800.3/Ahctf1, exon 15 of 36)	Ahctf1	21234
chr1	180000000	180000000	293	Intron (XM_006496800.3/Ahctf1, intron 13 of 35)	Ahctf1	19742
chr1	180000000	180000000	541	Exon (XM_006496800.3/Ahctf1, exon 7 of 36)	Ahctf1	13099
chr1	180000000	180000000	945	Intron (XR_001784122.1/Cdc42bpa, intron 5 of 36)	LOC108167749	7010
chr1	180000000	180000000	427	Promoter (1-2kb)	Gm5069	-1877
chr1	180000000	180000000	294	Exon (NM_001081175.1/Itpkb, exon 2 of 8)	Gm5069	-3497
chr1	181000000	181000000	369	Intron (NM_007415.2/Parp1, intron 13 of 22)	Mir6904	3278
chr1	181000000	181000000	290	Exon (NM_007415.2/Parp1, exon 14 of 23)	Mir6904	3770
chr1	181000000	181000000	571	Intron (NM_001103182.2/Lin9, intron 12 of 14)	Mixl1	14540
chr1	181000000	181000000	340	Exon (NM_133225.3/Acbd3, exon 3 of 8)	Acbd3	8425
chr1	181000000	181000000	339	Intron (NM_133225.3/Acbd3, intron 3 of 7)	Acbd3	9686
chr1	181000000	181000000	459	Exon (NM_133225.3/Acbd3, exon 6 of 8)	Acbd3	19180
chr1	181000000	181000000	400	Intron (NM_133225.3/Acbd3, intron 6 of 7)	Acbd3	19821
chr1	181000000	181000000	878	Exon (NM_133225.3/Acbd3, exon 7 of 8)	Acbd3	20399
chr1	181000000	181000000	290	Intron (NM_133225.3/Acbd3, intron 7 of 7)	Gm38293	20920
chr1	181000000	181000000	705	Intron (NM_008210.5/H3f3a, intron 3 of 3)	H3f3a	9554
chr1	181000000	181000000	636	Intron (NM_008210.5/H3f3a, intron 3 of 3)	H3f3a	8541
chr1	181000000	181000000	386	Intron (NM_008210.5/H3f3a, intron 3 of 3)	H3f3a	6567
chr1	181000000	181000000	364	Intron (NM_008210.5/H3f3a, intron 3 of 3)	H3f3a	3688
chr1	181000000	181000000	424	Promoter (1-2kb)	LOC102238517	-1857
chr1	181000000	181000000	363	Exon (NM_145943.1/Sde2, exon 4 of 7)	LOC102238517	-5377
chr1	181000000	181000000	379	Intron (NM_026171.2/Nvl, intron 11 of 22)	Nvl	22086
chr1	181000000	181000000	453	Intron (NM_026171.2/Nvl, intron 9 of 22)	Nvl	15721
chr1	181000000	181000000	309	Intron (NM_026171.2/Nvl, intron 6 of 22)	Nvl	11110
chr1	181000000	181000000	414	Intron (NM_026171.2/Nvl, intron 6 of 22)	Nvl	10043
chr1	181000000	181000000	337	Intron (NM_026171.2/Nvl, intron 4 of 22)	Nvl	5139
chr1	181000000	181000000	347	Intron (NM_145514.5/Wdr26, intron 13 of 13)	LOC108167594	6508
chr1	181000000	181000000	382	Promoter (2-3kb)	LOC108167594	2426
chr1	181000000	181000000	410	Promoter (1-2kb)	LOC108167594	1267
chr1	181000000	181000000	345	Promoter (<=1kb)	LOC108167594	303
chr1	181000000	181000000	458	Intron (NM_145514.5/Wdr26, intron 7 of 13)	LOC108167594	-3180
chr1	181000000	181000000	370	Intron (NM_145514.5/Wdr26, intron 5 of 13)	LOC108167594	-10388
chr1	181000000	181000000	509	Exon (NM_145514.5/Wdr26, exon 5 of 14)	LOC108167594	-10991
chr1	181000000	181000000	456	Intron (NM_145514.5/Wdr26, intron 4 of 13)	Gm38664	-11598
chr1	181000000	181000000	826	Intron (NM_145514.5/Wdr26, intron 4 of 13)	Gm38664	-9919
chr1	182000000	182000000	321	Exon (XM_017313041.1/Lbr, exon 13 of 14)	Lbr	23217
chr1	182000000	182000000	294	Intron (XM_017313041.1/Lbr, intron 10 of 13)	Lbr	21263
chr1	182000000	182000000	309	Exon (XM_017313041.1/Lbr, exon 8 of 14)	Lbr	19065
chr1	182000000	182000000	690	Intron (XM_017313041.1/Lbr, intron 7 of 13)	Lbr	15082
chr1	182000000	182000000	392	Intron (XM_017313041.1/Lbr, intron 5 of 13)	Lbr	10128
chr1	182000000	182000000	532	Intron (XM_017313041.1/Lbr, intron 5 of 13)	Lbr	9137
chr1	182000000	182000000	1188	Exon (XM_017313041.1/Lbr, exon 3 of 14)	Lbr	4409
chr1	182000000	182000000	683	3' UTR	1700047M11Rik	15759
chr1	182000000	182000000	447	Intron (NM_175127.2/Fbxo28, intron 4 of 4)	1700047M11Rik	16525
chr1	182000000	182000000	346	Intron (NM_175127.2/Fbxo28, intron 2 of 4)	Fbxo28	12293
chr1	182000000	182000000	637	Intron (NM_173378.2/Trp53bp2, intron 3 of 17)	Trp53bp2	23002
chr1	182000000	182000000	596	Exon (NM_009794.3/Capn2, exon 17 of 21)	LOC108167751	-14837
chr1	183000000	183000000	877	Intron (NM_027861.2/Brox, intron 10 of 13)	Gm34287	-5658
chr1	183000000	183000000	402	Exon (NM_027861.2/Brox, exon 9 of 14)	Gm34287	-8202
chr1	183000000	183000000	377	5' UTR	Brox	8504
chr1	183000000	183000000	371	5' UTR	Brox	4237
chr1	183000000	183000000	454	Exon (NM_181732.4/Aida, exon 8 of 10)	Brox	-21248
chr1	183000000	183000000	335	3' UTR	Gm34102	-20611
chr1	183000000	183000000	665	Downstream (<1kb)	Gm34102	-19483
chr1	183000000	183000000	301	Intron (NM_177389.3/Mia3, intron 25 of 25)	Gm34102	-17287
chr1	183000000	183000000	1894	Exon (NM_177389.3/Mia3, exon 18 of 26)	Gm34102	-13377
chr1	183000000	183000000	716	Exon (NM_177389.3/Mia3, exon 16 of 26)	Gm34102	-11202
chr1	183000000	183000000	433	Exon (NM_177389.3/Mia3, exon 10 of 26)	Gm34102	-7044
chr1	183000000	183000000	417	Promoter (2-3kb)	Gm34102	-2502
chr1	183000000	183000000	302	Promoter (1-2kb)	Gm34102	-1879
chr1	183000000	183000000	326	Intron (NM_177389.3/Mia3, intron 4 of 25)	Gm34102	9684
chr1	183000000	183000000	392	Intron (NM_177389.3/Mia3, intron 2 of 25)	Mia3	4681
chr1	183000000	183000000	437	Intron (NM_001277957.1/Taf1a, intron 6 of 10)	Hhipl2	-10251
chr1	183000000	183000000	299	Intron (NM_001277957.1/Taf1a, intron 7 of 10)	Hhipl2	-8439
chr1	185000000	185000000	290	Intron (NM_133684.3/Marc2, intron 7 of 7)	2019-03-01	-5355
chr1	185000000	185000000	426	Intron (NM_133684.3/Marc2, intron 7 of 7)	Mir1981	3294
chr1	185000000	185000000	558	Promoter (<=1kb)	Mir1981	855
chr1	185000000	185000000	447	Promoter (<=1kb)	Mir1981	227
chr1	185000000	185000000	290	Intron (NM_133684.3/Marc2, intron 4 of 7)	Mir1981	-8953
chr1	185000000	185000000	331	Intron (NM_133684.3/Marc2, intron 4 of 7)	Mir1981	-9324
chr1	185000000	185000000	290	Exon (XM_006497216.3/Rab3gap2, exon 8 of 35)	Snora36b	-3886
chr1	185000000	185000000	364	Exon (XM_006497216.3/Rab3gap2, exon 27 of 35)	Gm34882	-23558
chr1	185000000	185000000	290	Intron (XM_006497216.3/Rab3gap2, intron 31 of 34)	Gm34882	-30853
chr1	185000000	185000000	342	Promoter (1-2kb)	Mir215	1581
chr1	185000000	185000000	420	Exon (NM_198653.2/Iars2, exon 8 of 23)	Iars2	6671
chr1	185000000	185000000	362	Exon (NM_198653.2/Iars2, exon 4 of 23)	Iars2	5691
chr1	185000000	185000000	391	Promoter (2-3kb)	Eprs	2015
chr1	185000000	185000000	458	Exon (XM_017320653.1/Eprs, exon 19 of 31)	Eprs	11944
chr1	185000000	185000000	440	Intron (XM_017320653.1/Eprs, intron 20 of 30)	Eprs	15371
chr1	185000000	185000000	393	Exon (XM_017320653.1/Eprs, exon 21 of 31)	Eprs	15936
chr1	185000000	185000000	391	Exon (XM_017320653.1/Eprs, exon 26 of 31)	Eprs	20224
chr1	189000000	189000000	716	Exon (XM_017320175.1/Kctd3, exon 10 of 13)	Kctd3	20681
chr1	189000000	189000000	343	Intron (XM_017320175.1/Kctd3, intron 9 of 12)	Kctd3	20235
chr1	191000000	191000000	715	3' UTR	Angel2	16409
chr1	191000000	191000000	659	Intron (NM_001081259.1/Mfsd7b, intron 8 of 9)	Gm8407	-4344
chr1	191000000	191000000	403	Intron (NM_144880.4/Ppp2r5a, intron 11 of 12)	Tmem206	28141
chr1	191000000	191000000	462	Intron (NM_144880.4/Ppp2r5a, intron 8 of 12)	Tmem206	29444
chr1	192000000	192000000	337	Intron (NM_001306203.1/Ints7, intron 5 of 18)	Ints7	20744
chr1	192000000	192000000	320	Intron (NM_001306203.1/Ints7, intron 14 of 18)	Gm39741	34888
chr1	192000000	192000000	463	Promoter (1-2kb)	1700034H15Rik	-1701
chr1	192000000	192000000	445	Intron (NM_011633.2/Traf5, intron 4 of 13)	Gm3934	12813
chr1	192000000	192000000	456	Intron (NM_011633.2/Traf5, intron 3 of 13)	Gm3934	7756
chr1	193000000	193000000	537	Exon (NM_145415.2/Diexf, exon 8 of 12)	Diexf	5781
chr1	193000000	193000000	816	Promoter (<=1kb)	Diexf	842
chr1	193000000	193000000	294	Promoter (1-2kb)	G0s2	1282
chr1	193000000	193000000	445	Promoter (<=1kb)	G0s2	343
chr1	195000000	195000000	1381	Exon (NR_015566.2/A330023F24Rik, exon 5 of 8)	A330023F24Rik	5980
chr1	195000000	195000000	487	Intron (NR_015566.2/A330023F24Rik, intron 7 of 7)	Mir29b-2	-4063
chr1	195000000	195000000	365	Promoter (2-3kb)	Mir29b-2	-2373
chr1	195000000	195000000	309	Promoter (1-2kb)	Mir29b-2	-1709
chr1	195000000	195000000	409	Intron (XM_006497226.1/Cr1l, intron 9 of 9)	Cd46	-4275
chr1	195000000	195000000	342	Intron (XM_006497226.1/Cr1l, intron 9 of 9)	Cd46	-7149
chr1	195000000	195000000	322	Intron (XM_006497226.1/Cr1l, intron 6 of 9)	Cd46	-14951
chr10	4419091	4419469	379	Promoter (2-3kb)	Rmnd1	2705
chr10	5047284	5047685	402	Exon (NM_022027.2/Syne1, exon 8 of 17)	Syne1	21378
chr10	5105536	5105988	453	Intron (NM_001079686.1/Syne1, intron 30 of 54)	Syne1	-36473
chr10	5258640	5259005	366	Intron (XM_011243083.2/Syne1, intron 63 of 145)	Syne1	-63933
chr10	7638456	7638786	331	3' UTR	Pcmt1	10369
chr10	7643459	7643866	408	Intron (XM_006512595.3/Pcmt1, intron 4 of 7)	Pcmt1	5289
chr10	7693664	7694225	562	Intron (XM_006512567.1/Lats1, intron 2 of 4)	Lats1	12455
chr10	7697890	7698421	532	Intron (XM_006512567.1/Lats1, intron 3 of 4)	Lats1	16681
chr10	7698965	7699267	303	Intron (XM_006512567.1/Lats1, intron 3 of 4)	Lats1	17756
chr10	7769772	7770061	290	Intron (NM_145418.4/Ginm1, intron 7 of 7)	Ginm1	10856
chr10	7801392	7801717	326	Intron (XR_001779581.1/Ppil4, intron 7 of 12)	Ppil4	8498
chr10	7806673	7806962	290	Intron (XR_001779581.1/Ppil4, intron 10 of 12)	Ppil4	13779
chr10	7821034	7821406	373	3' UTR	Zc3h12d	-10917
chr10	7906738	7907069	332	3' UTR	Tab2	45996
chr10	8724895	8725332	438	3' UTR	Sash1	25806
chr10	8726881	8727749	869	Intron (XM_006512841.1/Sash1, intron 10 of 10)	Sash1	23389
chr10	8728998	8729697	700	Exon (XM_006512841.1/Sash1, exon 9 of 11)	Sash1	21441
chr10	8733724	8734017	294	Intron (XM_006512841.1/Sash1, intron 7 of 10)	Sash1	17121
chr10	8738049	8738554	506	Intron (XM_006512841.1/Sash1, intron 7 of 10)	Sash1	12584
chr10	8738642	8738931	290	Intron (XM_006512841.1/Sash1, intron 7 of 10)	Sash1	12207
chr10	8739738	8740194	457	Exon (XM_006512841.1/Sash1, exon 6 of 11)	Sash1	10944
chr10	8742317	8742703	387	Exon (XM_006512841.1/Sash1, exon 4 of 11)	Sash1	8435
chr10	8750852	8751141	290	Promoter (<=1kb)	Sash1	0
chr10	9768557	9768981	425	Exon (NM_001081344.2/Stxbp5, exon 23 of 26)	Gm31471	-69343
chr10	11157087	11157376	290	Exon (XR_380065.3/Shprh, exon 4 of 21)	Shprh	7657
chr10	11193217	11193910	694	Intron (XR_871438.2/Shprh, intron 24 of 29)	Shprh	43787
chr10	11205948	11206265	318	Intron (XR_871438.2/Shprh, intron 26 of 29)	Shprh	56518
chr10	11206964	11207319	356	3' UTR	Shprh	57534
chr10	11207708	11208193	486	3' UTR	Shprh	58278
chr10	13179238	13179805	568	Promoter (1-2kb)	Zc2hc1b	-1200
chr10	13187727	13188107	381	Intron (XM_006512776.2/Ltv1, intron 3 of 10)	Ltv1	4911
chr10	13253053	13253376	324	Exon (NM_001033257.4/Phactr2, exon 5 of 12)	LOC108167794	28184
chr10	13508331	13508714	384	Intron (XM_006512826.3/Fuca2, intron 5 of 7)	Fuca2	7303
chr10	13512190	13512479	290	Intron (XM_006512826.3/Fuca2, intron 5 of 7)	Fuca2	11162
chr10	13527519	13527808	290	Exon (NM_001164195.1/Pex3, exon 11 of 12)	Adat2	-25099
chr10	13801302	13801591	290	Intron (XM_006512811.3/Aig1, intron 3 of 5)	Aig1	67239
chr10	14149430	14149781	352	3' UTR	Hivep2	40633
chr10	14664876	14665280	405	Intron (XM_006512809.3/Vta1, intron 6 of 6)	Vta1	40209
chr10	14673602	14673893	292	Intron (XM_006512809.3/Vta1, intron 5 of 6)	Vta1	31596
chr10	17723968	17725187	1220	Promoter (<=1kb)	Cited2	740
chr10	17905990	17906305	316	Intron (XM_006512783.3/Heca, intron 3 of 3)	Heca	41172
chr10	18121931	18122379	449	Intron (XM_017313853.1/Reps1, intron 15 of 18)	Reps1	65991
chr10	18122939	18123241	303	Exon (XM_017313853.1/Reps1, exon 17 of 19)	Reps1	66999
chr10	18531581	18532074	494	3' UTR	Hebp2	14002
chr10	19002620	19002909	290	3' UTR	Tnfaip3	9054
chr10	19005053	19005470	418	Exon (NM_001166402.1/Tnfaip3, exon 6 of 8)	Tnfaip3	6493
chr10	19601620	19602207	588	Intron (NM_010511.2/Ifngr1, intron 3 of 6)	Ifngr1	9662
chr10	19602294	19602590	297	Intron (NM_010511.2/Ifngr1, intron 3 of 6)	Ifngr1	10336
chr10	19606725	19607026	302	Intron (NM_010511.2/Ifngr1, intron 5 of 6)	Ifngr1	14767
chr10	20099977	20100278	302	Exon (XR_001779529.1/Map3k5, exon 17 of 29)	Map7	-48642
chr10	20107238	20107533	296	Intron (XR_001779529.1/Map3k5, intron 18 of 28)	Map7	-41387
chr10	20132073	20132460	388	Exon (XR_001779529.1/Map3k5, exon 26 of 29)	Map7	-16460
chr10	20138714	20139279	566	Exon (XR_001779529.1/Map3k5, exon 28 of 29)	Map7	-9641
chr10	20333361	20333891	531	Exon (XR_001779609.1/Bclaf1, exon 11 of 14)	Bclaf1	7316
chr10	21337097	21337505	409	Intron (NM_001042593.1/Hbs1l, intron 5 of 17)	4930455C13Rik	4550
chr10	21995189	21999749	4561	Promoter (<=1kb)	Sgk1	523
chr10	23824106	23824686	581	Exon (XM_006512917.2/Slc18b1, exon 11 of 14)	Vnn3	-26776
chr10	23825895	23826363	469	Exon (XM_006512917.2/Slc18b1, exon 12 of 14)	Vnn3	-25099
chr10	24182585	24183086	502	Exon (XM_006512801.3/Stx7, exon 8 of 10)	Stx7	33268
chr10	24184058	24184606	549	Intron (XM_006512801.3/Stx7, intron 8 of 9)	Stx7	34741
chr10	24188819	24189294	476	3' UTR	Moxd1	-34223
chr10	24879939	24880879	941	Intron (NM_001166416.1/Med23, intron 9 of 29)	Med23	9953
chr10	24900924	24901404	481	Intron (NM_001166416.1/Med23, intron 19 of 29)	Mir6905	-9260
chr10	24908680	24908994	315	Promoter (1-2kb)	Mir6905	-1670
chr10	26301159	26301471	313	Intron (XM_011243171.2/L3mbtl3, intron 16 of 20)	L3mbtl3	46378
chr10	26312002	26312315	314	Intron (XM_011243171.2/L3mbtl3, intron 14 of 20)	L3mbtl3	35534
chr10	26342056	26342460	405	Intron (XM_011243171.2/L3mbtl3, intron 4 of 20)	L3mbtl3	5389
chr10	26908325	26908614	290	Intron (XR_001779622.1/Arhgap18, intron 13 of 15)	Gm30534	-57359
chr10	28267580	28267906	327	Intron (XM_006512618.3/Ptprk, intron 3 of 19)	Ptprk	61446
chr10	30562468	30562768	301	Intron (NM_028604.2/Trmt11, intron 8 of 12)	Trmt11	37902
chr10	30610136	30610437	302	3' UTR	Gm20300	-3502
chr10	30690673	30691124	452	Exon (NM_172495.5/Ncoa7, exon 9 of 16)	Ncoa7	-34806
chr10	33926311	33926720	410	Intron (XM_011243208.2/Zufsp, intron 9 of 9)	Rsph4a	21200
chr10	33927777	33928129	353	Exon (XM_011243208.2/Zufsp, exon 8 of 10)	Zufsp	20876
chr10	33937982	33938757	776	Intron (XM_011243208.2/Zufsp, intron 4 of 9)	Zufsp	10248
chr10	33943412	33943746	335	5' UTR	Zufsp	5259
chr10	34000088	34000494	407	Intron (NM_025614.3/Rwdd1, intron 6 of 6)	A830082N09Rik	-5033
chr10	34007263	34007649	387	Intron (NM_025614.3/Rwdd1, intron 3 of 6)	Rwdd1	11967
chr10	34403441	34403793	353	5' UTR	Nt5dc1	3777
chr10	40223077	40223395	319	3' UTR	Rpf2	21278
chr10	40224130	40224419	290	Intron (NM_001042556.1/Rpf2, intron 9 of 9)	Rpf2	20254
chr10	41487653	41488200	548	Promoter (1-2kb)	Smpd2	1151
chr10	41527215	41527558	344	Intron (NM_016898.2/Cd164, intron 5 of 5)	Cd164	7715
chr10	41528898	41529421	524	3' UTR	Cd164	9398
chr10	41898760	41899374	615	Intron (NM_001162908.1/Sesn1, intron 5 of 9)	Sesn1	11321
chr10	41903627	41904022	396	Exon (NM_001162908.1/Sesn1, exon 7 of 10)	Sesn1	16188
chr10	42196743	42197896	1154	Exon (XM_006512806.1/Foxo3, exon 3 of 4)	Gm38485	76913
chr10	42265848	42266323	476	Exon (XR_001779765.1/Gm38485, exon 2 of 2)	Gm38485	8486
chr10	42424190	42424736	547	Intron (XM_017313883.1/Lace1, intron 5 of 12)	Lace1	-5127
chr10	42806803	42807104	302	Intron (NM_153055.3/Sec63, intron 13 of 20)	Sec63	15624
chr10	42816544	42817048	505	Intron (NM_153055.3/Sec63, intron 18 of 20)	Sec63	25365
chr10	42819182	42819483	302	Intron (NM_153055.3/Sec63, intron 18 of 20)	Sec63	28003
chr10	42820283	42820595	313	Intron (NM_153055.3/Sec63, intron 18 of 20)	Sec63	29104
chr10	42824318	42824691	374	Intron (NM_153055.3/Sec63, intron 19 of 20)	Gm33916	-31720
chr10	42827862	42828497	636	Exon (NM_153055.3/Sec63, exon 20 of 21)	Gm33916	-27914
chr10	52349776	52350084	309	Intron (NM_001199272.1/Gopc, intron 6 of 8)	Gm6627	-6094
chr10	52435447	52435912	466	Intron (NM_030250.2/Nus1, intron 4 of 4)	Nus1	17900
chr10	53299329	53300099	771	Promoter (<=1kb)	Gm17823	92
chr10	53606422	53606711	290	Intron (NM_025541.3/Asf1a, intron 3 of 3)	Gm3902	9044
chr10	54061181	54061583	403	Promoter (1-2kb)	Man1a	1534
chr10	56179511	56179844	334	Intron (NM_001033385.3/Tbc1d32, intron 12 of 32)	Tbc1d32	48845
chr10	57517021	57517412	392	3' UTR	Serinc1	15117
chr10	57521149	57521832	684	Intron (NM_019760.3/Serinc1, intron 6 of 8)	Serinc1	10697
chr10	57521991	57523027	1037	Exon (NM_019760.3/Serinc1, exon 6 of 9)	Serinc1	9502
chr10	57802196	57802597	402	Exon (NM_020561.2/Smpdl3a, exon 3 of 8)	Smpdl3a	7652
chr10	58410014	58410303	290	Exon (XM_006513071.2/Lims1, exon 5 of 11)	Lims1	15641
chr10	58421740	58422036	297	3' UTR	Ranbp2	-24816
chr10	58453646	58454003	358	Intron (NM_011240.3/Ranbp2, intron 3 of 28)	Ranbp2	6794
chr10	58458230	58458669	440	Intron (NM_011240.3/Ranbp2, intron 7 of 28)	Ranbp2	11378
chr10	58477318	58477698	381	Exon (NM_011240.3/Ranbp2, exon 20 of 29)	Ccdc138	-20002
chr10	58483902	58484561	660	Exon (NM_011240.3/Ranbp2, exon 22 of 29)	Ccdc138	-13139
chr10	58491062	58491388	327	Intron (NM_011240.3/Ranbp2, intron 26 of 28)	Ccdc138	-6312
chr10	59339446	59339991	546	Intron (XR_001779475.1/P4ha1, intron 3 of 13)	P4ha1	16150
chr10	59343930	59344245	316	Intron (XR_001779475.1/P4ha1, intron 5 of 13)	P4ha1	20634
chr10	59348103	59348945	843	Exon (XR_001779475.1/P4ha1, exon 6 of 14)	P4ha1	24807
chr10	59350433	59350837	405	Exon (XR_001779475.1/P4ha1, exon 7 of 14)	P4ha1	27137
chr10	59892792	59893081	290	Promoter (2-3kb)	LOC108167812	2513
chr10	59896450	59896746	297	Promoter (<=1kb)	LOC108167812	-856
chr10	59988663	59989186	524	3' UTR	Ascc1	-13293
chr10	59989623	59990302	680	Intron (XM_006513888.3/Anapc16, intron 4 of 4)	Ascc1	-12177
chr10	60007884	60008185	302	Intron (XM_017314074.1/Ascc1, intron 3 of 5)	Ascc1	4556
chr10	60016981	60017270	290	Intron (XM_017314074.1/Ascc1, intron 5 of 5)	Ascc1	13653
chr10	60292487	60292985	499	Exon (NM_001146120.1/Psap, exon 3 of 14)	Psap	8026
chr10	60293252	60293737	486	Exon (NM_001146120.1/Psap, exon 4 of 14)	Psap	8791
chr10	60294988	60295588	601	Exon (NM_001146120.1/Psap, exon 6 of 14)	Cdh23	9868
chr10	60298534	60298933	400	Intron (NM_001146120.1/Psap, intron 7 of 13)	Cdh23	6523
chr10	60299068	60299403	336	Exon (NM_001146120.1/Psap, exon 8 of 14)	Cdh23	6053
chr10	60299916	60300493	578	Exon (NM_001146120.1/Psap, exon 10 of 14)	Cdh23	4963
chr10	60713716	60714426	711	3' UTR	Cdh23	-17203
chr10	60714880	60716168	1289	3' UTR	Cdh23	-18367
chr10	61432624	61433003	380	3' UTR	Nodal	14652
chr10	61433394	61433790	397	3' UTR	Nodal	15422
chr10	61685451	61685957	507	Promoter (1-2kb)	Sar1a	1212
chr10	61688538	61688941	404	Intron (XM_006513398.2/Sar1a, intron 6 of 7)	Sar1a	4299
chr10	62431973	62432384	412	Exon (XM_006513809.1/Supv3l1, exon 13 of 15)	Gm30322	9467
chr10	62432802	62433506	705	Exon (XM_006513809.1/Supv3l1, exon 12 of 15)	Gm30322	10296
chr10	62434259	62434927	669	Exon (XM_006513809.1/Supv3l1, exon 11 of 15)	Gm30322	11753
chr10	62564504	62565185	682	Intron (NM_028197.2/Kif1bp, intron 5 of 6)	Kif1bp	13269
chr10	62581774	62582092	319	3' UTR	Kif1bp	-3317
chr10	62583573	62584173	601	Intron (NM_019553.2/Ddx21, intron 13 of 14)	Kif1bp	-5116
chr10	62587606	62588083	478	Exon (NM_019553.2/Ddx21, exon 10 of 15)	Kif1bp	-9149
chr10	62615364	62615709	346	Downstream (<1kb)	Ddx21	-13048
chr10	62617127	62617526	400	Intron (XM_011243608.2/Ddx50, intron 13 of 13)	Ddx21	-14811
chr10	62626281	62626621	341	Exon (XM_011243608.2/Ddx50, exon 9 of 14)	Ddx50	20420
chr10	62631634	62632019	386	Intron (XM_011243608.2/Ddx50, intron 7 of 13)	Ddx50	15022
chr10	62746731	62747248	518	Exon (NM_026201.3/Ccar1, exon 23 of 25)	Snord98	18358
chr10	62751052	62751658	607	Intron (NM_026201.3/Ccar1, intron 19 of 24)	Snord98	13948
chr10	62751750	62752170	421	Exon (NM_026201.3/Ccar1, exon 19 of 25)	Snord98	13436
chr10	62752990	62753360	371	Exon (NM_026201.3/Ccar1, exon 18 of 25)	Snord98	12246
chr10	62754276	62754741	466	Intron (NM_026201.3/Ccar1, intron 17 of 24)	Snord98	10865
chr10	62755497	62755874	378	Intron (NM_026201.3/Ccar1, intron 17 of 24)	Snord98	9732
chr10	62758859	62759287	429	Intron (NM_026201.3/Ccar1, intron 16 of 24)	Snord98	6319
chr10	62762692	62763316	625	Promoter (2-3kb)	Snord98	2290
chr10	62763986	62764285	300	Promoter (1-2kb)	Snord98	1321
chr10	62766364	62766712	349	Promoter (<=1kb)	Snord98	-758
chr10	62770635	62771259	625	Exon (NM_026201.3/Ccar1, exon 10 of 25)	Snord98	-5029
chr10	62778606	62779230	625	Intron (NM_026201.3/Ccar1, intron 6 of 24)	Snord98	-13000
chr10	62781644	62781974	331	Intron (NM_026201.3/Ccar1, intron 5 of 24)	Ccar1	10256
chr10	62784049	62784386	338	Intron (NM_026201.3/Ccar1, intron 3 of 24)	Ccar1	7844
chr10	62784555	62785341	787	Intron (NM_026201.3/Ccar1, intron 3 of 24)	Ccar1	6889
chr10	62786898	62787480	583	Intron (NM_026201.3/Ccar1, intron 2 of 24)	Ccar1	4750
chr10	62788647	62789060	414	Intron (NM_026201.3/Ccar1, intron 2 of 24)	Ccar1	3170
chr10	63016433	63016808	376	3' UTR	Hnrnph3	3492
chr10	63073958	63074886	929	Intron (XM_006514030.3/Pbld1, intron 8 of 9)	Pbld1	12341
chr10	63318216	63318544	329	Downstream (<1kb)	Sirt1	20491
chr10	63408062	63408351	290	3' UTR	Gm7075	13438
chr10	67219985	67220551	567	Exon (XM_006513042.3/Jmjd1c, exon 8 of 26)	Jmjd1c	34235
chr10	67225130	67225496	367	Exon (XM_006513042.3/Jmjd1c, exon 10 of 26)	Jmjd1c	39380
chr10	67233126	67233594	469	Exon (XM_006513042.3/Jmjd1c, exon 13 of 26)	Nrbf2	36520
chr10	67238998	67239607	610	Exon (XM_006513042.3/Jmjd1c, exon 16 of 26)	Nrbf2	30507
chr10	68096997	68097651	655	Exon (XM_006514131.3/Arid5b, exon 7 of 7)	Arid5b	39269
chr10	68097771	68098312	542	Exon (XM_006514131.3/Arid5b, exon 7 of 7)	Arid5b	38608
chr10	69935585	69936039	455	Intron (XM_011243299.1/Ank3, intron 27 of 47)	Ank3	10053
chr10	69974360	69974736	377	Intron (XM_011243299.1/Ank3, intron 33 of 47)	Ank3	48828
chr10	69976000	69976366	367	Exon (XM_011243299.1/Ank3, exon 34 of 48)	Ank3	50468
chr10	69978299	69978665	367	Exon (XM_011243299.1/Ank3, exon 36 of 48)	Ank3	52767
chr10	69982259	69982758	500	Intron (XM_011243299.1/Ank3, intron 40 of 47)	Ank3	56727
chr10	70187273	70187806	534	Exon (XM_006514276.3/Ccdc6, exon 8 of 9)	Mrln	-16858
chr10	71377718	71378650	933	Intron (XM_006514056.3/Ipmk, intron 5 of 5)	Ipmk	29925
chr10	72659103	72659575	473	Intron (NM_001293684.1/Zwint, intron 7 of 7)	Zwint	4257
chr10	72674085	72674601	517	3' UTR	Zwint	19239
chr10	75177832	75178839	1008	Exon (NM_001081412.2/Bcr, exon 19 of 23)	Specc1l	-33198
chr10	75259725	75260215	491	Intron (XM_017314127.1/Specc1l, intron 8 of 16)	LOC108167821	23002
chr10	75262671	75262989	319	Intron (XM_017314127.1/Specc1l, intron 9 of 16)	LOC108167821	20228
chr10	75310082	75310403	322	3' UTR	Adora2a	-6459
chr10	75507874	75508189	316	3' UTR	Gucd1	9133
chr10	75508428	75510727	2300	3' UTR	Gucd1	6595
chr10	75511159	75511921	763	Exon (NM_175133.1/Gucd1, exon 3 of 6)	Gucd1	5401
chr10	75652509	75652890	382	Exon (NM_172549.3/Cabin1, exon 34 of 37)	Susd2	-8501
chr10	75749704	75750178	475	Exon (NM_172549.3/Cabin1, exon 7 of 37)	Cabin1	-11353
chr10	75895327	75895822	496	Promoter (1-2kb)	Derl3	1708
chr10	75896659	75897122	464	3' UTR	Derl3	3040
chr10	75906270	75906576	307	Intron (NM_001161853.1/Smarcb1, intron 5 of 8)	Derl3	12651
chr10	76038629	76039037	409	Exon (XM_006513942.2/Zfp280b, exon 3 of 3)	Zfp280b	6017
chr10	76039325	76039651	327	Exon (XM_006513942.2/Zfp280b, exon 3 of 3)	Zfp280b	6713
chr10	76214258	76214947	690	Intron (NM_001077638.2/Prmt2, intron 7 of 10)	Mir678	-6849
chr10	76215132	76215622	491	Intron (NM_001077638.2/Prmt2, intron 7 of 10)	Mir678	-7723
chr10	76312937	76313315	379	Exon (XM_006513939.3/Dip2a, exon 6 of 39)	Dip2a	31971
chr10	76384230	76384594	365	Intron (NM_001282992.1/Pcnt, intron 28 of 41)	1700094J05Rik	-4421
chr10	76392172	76392549	378	Exon (NM_001282992.1/Pcnt, exon 24 of 42)	1700094J05Rik	3157
chr10	76427411	76427780	370	Promoter (<=1kb)	Pcnt	-541
chr10	76428176	76428488	313	Promoter (1-2kb)	Pcnt	-1306
chr10	76433365	76433724	360	Exon (NM_001282992.1/Pcnt, exon 6 of 42)	Pcnt	-6495
chr10	76477915	76478273	359	Promoter (2-3kb)	Mcm3ap	-2728
chr10	76484560	76484994	435	Exon (NM_019434.2/Mcm3ap, exon 10 of 29)	Mcm3ap	3559
chr10	76553518	76553814	297	3' UTR	Spatc1l	-8342
chr10	77264744	77265033	290	Exon (XR_380457.3/Pofut2, exon 5 of 8)	Pofut2	5444
chr10	77488789	77489282	494	Intron (NM_133998.3/Fam207a, intron 5 of 5)	Gm35983	18194
chr10	77592760	77593309	550	Exon (NM_145925.2/Pttg1ip, exon 4 of 6)	Pttg1ip	7354
chr10	77594043	77594555	513	Intron (NM_145925.2/Pttg1ip, intron 5 of 5)	Pttg1ip	8637
chr10	77595561	77596006	446	Intron (NM_145925.2/Pttg1ip, intron 5 of 5)	Sumo3	-10091
chr10	77597095	77597599	505	3' UTR	Sumo3	-8498
chr10	77598406	77599127	722	3' UTR	Sumo3	-6970
chr10	77641406	77641695	290	Promoter (<=1kb)	Mir1930	132
chr10	77642101	77642474	374	Promoter (<=1kb)	Mir1930	827
chr10	78000291	78000673	383	Intron (NM_008826.4/Pfkl, intron 5 of 21)	Pfkl	9078
chr10	78201354	78201704	351	Exon (NM_001081055.1/Trappc10, exon 16 of 23)	Pwp2	-16183
chr10	78217786	78218096	311	Intron (NM_001081055.1/Trappc10, intron 5 of 22)	Trappc10	26546
chr10	78275289	78275663	375	Intron (XM_006513722.3/Agpat3, intron 7 of 8)	Gm30122	-11193
chr10	78278329	78278625	297	Intron (XM_006513722.3/Agpat3, intron 6 of 8)	Gm30122	-14233
chr10	78282008	78282368	361	Intron (XM_006513722.3/Agpat3, intron 6 of 8)	Agpat3	13049
chr10	78402829	78403130	302	Intron (NM_010925.2/Rrp1, intron 9 of 12)	Mir6907	5369
chr10	78403433	78404489	1057	Exon (NM_010925.2/Rrp1, exon 9 of 13)	Mir6907	4010
chr10	78407432	78407771	340	Promoter (<=1kb)	Mir6907	728
chr10	78439874	78440243	370	3' UTR	Mir6908	4873
chr10	78450347	78450652	306	Exon (NM_172134.2/Pdxk, exon 4 of 11)	Mir6908	-5190
chr10	78451259	78451627	369	Exon (NM_172134.2/Pdxk, exon 3 of 11)	Mir6908	-6102
chr10	79063321	79063845	525	Downstream (<1kb)	2610008E11Rik	4883
chr10	79065073	79068782	3710	Promoter (<=1kb)	2610008E11Rik	0
chr10	79069130	79069578	449	Promoter (<=1kb)	2610008E11Rik	-402
chr10	79069745	79070254	510	Promoter (1-2kb)	2610008E11Rik	-1017
chr10	79070407	79072137	1731	Promoter (1-2kb)	2610008E11Rik	-1679
chr10	79072452	79073081	630	Intron (NM_001004362.2/2610008E11Rik, intron 4 of 5)	2610008E11Rik	-3724
chr10	79073522	79074125	604	Intron (NM_001004362.2/2610008E11Rik, intron 4 of 5)	2610008E11Rik	-4794
chr10	79074220	79074773	554	Intron (NM_001004362.2/2610008E11Rik, intron 4 of 5)	2610008E11Rik	-5492
chr10	79075019	79075688	670	Intron (NM_001004362.2/2610008E11Rik, intron 4 of 5)	2610008E11Rik	-6291
chr10	79076162	79076580	419	Intron (NM_001004362.2/2610008E11Rik, intron 4 of 5)	2610008E11Rik	-7434
chr10	79076785	79077121	337	Intron (NM_001004362.2/2610008E11Rik, intron 4 of 5)	2610008E11Rik	-8057
chr10	79077721	79078444	724	Intron (NM_001004362.2/2610008E11Rik, intron 4 of 5)	2610008E11Rik	-8993
chr10	79078532	79079446	915	Intron (NM_001004362.2/2610008E11Rik, intron 4 of 5)	2610008E11Rik	-9804
chr10	79079676	79080273	598	Intron (NM_001004362.2/2610008E11Rik, intron 4 of 5)	2610008E11Rik	-10948
chr10	79086541	79087756	1216	Intron (NM_001004362.2/2610008E11Rik, intron 4 of 5)	2610008E11Rik	9844
chr10	79088002	79088462	461	5' UTR	2610008E11Rik	9138
chr10	79091641	79092476	836	5' UTR	2610008E11Rik	5124
chr10	79092621	79092975	355	Intron (NM_001004362.2/2610008E11Rik, intron 2 of 5)	2610008E11Rik	4625
chr10	79685046	79685896	851	Promoter (2-3kb)	Cdc34	2843
chr10	79735828	79736137	310	3' UTR	Polrmt	10444
chr10	79739714	79740205	492	Exon (XR_871707.2/Polrmt, exon 9 of 21)	Polrmt	6376
chr10	79859104	79861339	2236	Promoter (1-2kb)	Mir6910	-1248
chr10	79862349	79863236	888	Promoter (<=1kb)	Mir6910	0
chr10	79931829	79932189	361	Promoter (2-3kb)	Arid3a	2283
chr10	79965820	79966256	437	Exon (XM_017313889.1/Wdr18, exon 5 of 9)	Grin3b	-4141
chr10	79977201	79977815	615	3' UTR	Grin3b	3855
chr10	80009428	80009851	424	Intron (XM_006513712.3/Abca7, intron 33 of 36)	Hmha1	-6821
chr10	80010312	80011260	949	3' UTR	Hmha1	-5412
chr10	80057210	80057547	338	3' UTR	Gpx4	3191
chr10	80062216	80062531	316	Exon (XM_006513497.3/Sbno2, exon 16 of 29)	Gpx4	8197
chr10	80079880	80080242	363	Promoter (<=1kb)	Sbno2	203
chr10	80126776	80127094	319	Exon (XM_006513442.3/Stk11, exon 5 of 9)	Stk11	9471
chr10	80127945	80128289	345	Exon (XM_006513442.3/Stk11, exon 7 of 9)	Cbarp	9063
chr10	80149721	80151173	1453	Promoter (<=1kb)	Midn	39
chr10	80151378	80151776	399	Promoter (1-2kb)	Midn	1696
chr10	80153904	80154967	1064	Exon (XM_006513914.2/Midn, exon 5 of 8)	Midn	4222
chr10	80155169	80155561	393	Exon (XM_006513914.2/Midn, exon 7 of 8)	Midn	5487
chr10	80155639	80155978	340	Intron (XM_006513914.2/Midn, intron 7 of 7)	Midn	5957
chr10	80156179	80156831	653	3' UTR	Midn	6497
chr10	80157139	80157776	638	3' UTR	Midn	7457
chr10	80169916	80170800	885	Promoter (2-3kb)	Cirbp	2075
chr10	80170877	80172011	1135	Promoter (<=1kb)	1600002K03Rik	-933
chr10	80232328	80232811	484	Exon (XM_006514026.2/Mum1, exon 5 of 14)	Mum1	5651
chr10	80233158	80233462	305	Intron (XM_006514026.2/Mum1, intron 5 of 13)	Mum1	6481
chr10	80236353	80236666	314	Intron (XM_006514026.2/Mum1, intron 7 of 13)	Mum1	9676
chr10	80241599	80242330	732	Exon (XM_006514026.2/Mum1, exon 13 of 14)	n-TFgaa3	6706
chr10	80277692	80278248	557	Promoter (<=1kb)	Mir6911	0
chr10	80278581	80278914	334	Promoter (<=1kb)	Mir6911	369
chr10	80284834	80285241	408	Intron (XM_006514070.3/Dazap1, intron 10 of 11)	Mir6911	6622
chr10	80294299	80294801	503	Promoter (1-2kb)	Apc2	-1157
chr10	80381716	80382058	343	Exon (XM_006513619.2/Mex3d, exon 2 of 3)	Mex3d	5573
chr10	80542347	80542923	577	3' UTR	Atp8b3	-3193
chr10	80544311	80544881	571	Promoter (2-3kb)	Gm31057	-2613
chr10	80545695	80546120	426	Promoter (1-2kb)	Gm31057	-1374
chr10	80547144	80547792	649	Promoter (<=1kb)	Gm31057	0
chr10	80549130	80549436	307	Promoter (1-2kb)	Gm31057	1636
chr10	80549821	80550162	342	Promoter (2-3kb)	Gm31057	2327
chr10	80666416	80667162	747	3' UTR	Mknk2	8743
chr10	80667795	80668199	405	Exon (NM_021462.4/Mknk2, exon 12 of 14)	Mknk2	7706
chr10	80668522	80668990	469	Exon (NM_021462.4/Mknk2, exon 10 of 14)	Mknk2	6915
chr10	80669256	80669545	290	Exon (NM_021462.4/Mknk2, exon 8 of 14)	Mknk2	6360
chr10	80669621	80670004	384	Exon (NM_021462.4/Mknk2, exon 6 of 14)	Mknk2	5901
chr10	80671198	80671548	351	Intron (NM_021462.4/Mknk2, intron 5 of 13)	Mknk2	4357
chr10	80708295	80709128	834	Exon (XR_001779423.1/Ap3d1, exon 29 of 30)	Izumo4	5602
chr10	80712592	80713273	682	Exon (XR_001779423.1/Ap3d1, exon 21 of 30)	Izumo4	9899
chr10	80713743	80714050	308	Exon (XR_001779423.1/Ap3d1, exon 19 of 30)	Izumo4	11050
chr10	80714939	80715536	598	Exon (XR_001779423.1/Ap3d1, exon 17 of 30)	Izumo4	12246
chr10	80720269	80721021	753	Intron (XR_001779423.1/Ap3d1, intron 11 of 29)	Izumo4	17576
chr10	80722907	80723727	821	Exon (XR_001779423.1/Ap3d1, exon 7 of 30)	Ap3d1	18484
chr10	80728657	80729010	354	Intron (XR_001779423.1/Ap3d1, intron 4 of 29)	Ap3d1	13201
chr10	80784231	80784891	661	Exon (XM_011243391.2/Dot1l, exon 16 of 28)	Dot1l	10525
chr10	80803646	80804017	372	Promoter (1-2kb)	Amh	-1011
chr10	81044350	81045050	701	3' UTR	Slc39a3	-6929
chr10	81048566	81049078	513	Exon (XM_006513877.1/Sgta, exon 7 of 12)	Sgta	11076
chr10	81109057	81109600	544	Promoter (<=1kb)	Map2k2	285
chr10	81111260	81111559	300	Promoter (2-3kb)	Map2k2	2488
chr10	81113105	81113419	315	Intron (XM_006513682.3/Map2k2, intron 2 of 10)	Map2k2	4333
chr10	81136623	81136925	303	Promoter (<=1kb)	Zbtb7a	352
chr10	81144376	81144939	564	Exon (XM_006513279.2/Zbtb7a, exon 2 of 3)	Zbtb7a	6643
chr10	81148012	81148509	498	3' UTR	Zbtb7a	10279
chr10	81153862	81154206	345	3' UTR	Pias4	13514
chr10	81177548	81178008	461	Promoter (<=1kb)	Eef2	917
chr10	81178696	81182493	3798	Promoter (<=1kb)	Snord37	0
chr10	81306390	81306768	379	Exon (XR_871703.2/Pip5k1c, exon 5 of 18)	LOC108167825	-3448
chr10	81323905	81324547	643	Promoter (2-3kb)	Cactin	2802
chr10	81325007	81325575	569	Promoter (2-3kb)	Tbxa2r	-2682
chr10	81325887	81326798	912	Promoter (1-2kb)	Tbxa2r	-1459
chr10	81399481	81400055	575	3' UTR	Smim24	6417
chr10	81400155	81401092	938	3' UTR	Smim24	7091
chr10	81565348	81565638	291	Exon (NM_001276288.1/Aes, exon 6 of 7)	Gm31936	-3408
chr10	82012707	82013235	529	Promoter (1-2kb)	Gm33378	1012
chr10	82058731	82061474	2744	3' UTR	Zfp873	10604
chr10	82063701	82063998	298	Intron (XM_011243505.1/Zfp873, intron 4 of 4)	Zfp873	15574
chr10	82065097	82065528	432	Intron (XM_011243504.2/Zfp873, intron 4 of 4)	Zfp873	16970
chr10	82138855	82140031	1177	Intron (NM_001163064.1/AU041133, intron 2 of 3)	AU041133	10842
chr10	82142606	82143043	438	Intron (NM_001163064.1/AU041133, intron 2 of 3)	AU041133	14593
chr10	82143147	82143478	332	Intron (NM_001163064.1/AU041133, intron 2 of 3)	AU041133	15134
chr10	82143684	82144136	453	Intron (NM_001163064.1/AU041133, intron 2 of 3)	AU041133	15671
chr10	82145739	82146491	753	Intron (NM_001163064.1/AU041133, intron 2 of 3)	AU041133	17726
chr10	82146895	82147291	397	Intron (NM_001163064.1/AU041133, intron 2 of 3)	AU041133	18882
chr10	82147856	82148206	351	Intron (NM_001163064.1/AU041133, intron 2 of 3)	AU041133	19843
chr10	82149539	82150119	581	Intron (NM_001163064.1/AU041133, intron 2 of 3)	AU041133	21526
chr10	82150540	82152548	2009	3' UTR	AU041133	22527
chr10	82153750	82154261	512	Distal Intergenic	Gm40720	-23369
chr10	82154487	82154831	345	Distal Intergenic	Gm40720	-22799
chr10	82223057	82223644	588	Exon (LOC105245240/LOC105245240, exon 1 of 1)	LOC105245240	4009
chr10	82225019	82227662	2644	Promoter (<=1kb)	Zfp938	175
chr10	82369170	82369609	440	Promoter (<=1kb)	Gm4924	499
chr10	82375692	82377102	1411	Exon (XM_017314183.1/Gm4924, exon 5 of 5)	Gm4924	7021
chr10	82377206	82377752	547	Exon (XM_017314183.1/Gm4924, exon 5 of 5)	Gm4924	8535
chr10	82638947	82639276	330	Intron (XM_006513577.3/Tdg, intron 2 of 9)	Tdg	9109
chr10	82756259	82756654	396	3' UTR	Nfyb	7074
chr10	82881504	82882295	792	Exon (NM_001042523.1/Txnrd1, exon 8 of 15)	Eid3	14878
chr10	82887282	82887633	352	Intron (NM_001042523.1/Txnrd1, intron 13 of 14)	Eid3	20656
chr10	82897143	82897433	291	3' UTR	Eid3	30517
chr10	82897888	82898177	290	Distal Intergenic	Eid3	31262
chr10	83557267	83557988	722	Promoter (2-3kb)	A230046K03Rik	2509
chr10	83558077	83558600	524	Promoter (1-2kb)	A230046K03Rik	-1941
chr10	83570679	83570984	306	Intron (NM_001033375.2/A230046K03Rik, intron 15 of 32)	A230046K03Rik	10138
chr10	83571439	83571738	300	Exon (NM_001033375.2/A230046K03Rik, exon 16 of 33)	A230046K03Rik	10898
chr10	83592479	83592866	388	Intron (NM_001033375.2/A230046K03Rik, intron 32 of 32)	A230046K03Rik	31938
chr10	84374292	84374604	313	Exon (XM_011243603.2/Nuak1, exon 6 of 6)	LOC108167783	-38543
chr10	84592813	84593112	300	Intron (NM_146008.2/Tcp11l2, intron 5 of 9)	Tcp11l2	15866
chr10	84605104	84605416	313	Intron (NM_146008.2/Tcp11l2, intron 8 of 9)	Polr3b	-16877
chr10	84609264	84609732	469	Intron (NM_146008.2/Tcp11l2, intron 9 of 9)	Polr3b	-12561
chr10	84673685	84674170	486	Intron (XR_380439.3/Polr3b, intron 14 of 28)	LOC102637873	-46157
chr10	84697574	84697878	305	Intron (XR_380439.3/Polr3b, intron 22 of 28)	Rfx4	-58170
chr10	84721037	84721487	451	Intron (XR_380439.3/Polr3b, intron 27 of 28)	Rfx4	-34561
chr10	85142712	85143001	290	Intron (XM_011243348.1/Cry1, intron 10 of 12)	Mterf2	-14643
chr10	85907296	85907698	403	Promoter (<=1kb)	Prdm4	660
chr10	85909556	85909885	330	Promoter (1-2kb)	Prdm4	-1198
chr10	85937172	85937606	435	Downstream (1-2kb)	Ascl4	8681
chr10	85938546	85939235	690	3' UTR	Ascl4	10055
chr10	85942275	85942609	335	Exon (NM_145422.4/Rtcb, exon 10 of 12)	Ascl4	13784
chr10	86029057	86029405	349	Exon (XM_017314077.1/Fbxo7, exon 3 of 8)	Fbxo7	6903
chr10	86031030	86031490	461	Exon (XM_017314077.1/Fbxo7, exon 4 of 8)	Fbxo7	8876
chr10	86038092	86038446	355	Intron (XM_017314077.1/Fbxo7, intron 5 of 7)	Fbxo7	15938
chr10	86039318	86039776	459	Intron (XM_017314077.1/Fbxo7, intron 5 of 7)	Fbxo7	17164
chr10	86044348	86044743	396	Exon (XM_017314077.1/Fbxo7, exon 6 of 8)	Fbxo7	22194
chr10	86300773	86301205	433	Promoter (<=1kb)	Timp3	361
chr10	86301346	86303360	2015	Promoter (<=1kb)	Timp3	934
chr10	86303814	86304344	531	Intron (NM_011595.2/Timp3, intron 1 of 4)	Timp3	3402
chr10	86305751	86306225	475	Intron (NM_011595.2/Timp3, intron 1 of 4)	Timp3	5339
chr10	86306301	86307319	1019	Intron (NM_011595.2/Timp3, intron 1 of 4)	Timp3	5889
chr10	86308351	86308754	404	Intron (NM_011595.2/Timp3, intron 1 of 4)	Timp3	7939
chr10	86309747	86310036	290	Intron (NM_011595.2/Timp3, intron 1 of 4)	Timp3	9335
chr10	86311344	86311726	383	Intron (NM_011595.2/Timp3, intron 1 of 4)	Timp3	10932
chr10	86313411	86313741	331	Intron (NM_011595.2/Timp3, intron 1 of 4)	Timp3	12999
chr10	86314549	86314932	384	Intron (NM_011595.2/Timp3, intron 1 of 4)	Timp3	14137
chr10	86316088	86316387	300	Intron (NM_011595.2/Timp3, intron 1 of 4)	Timp3	15676
chr10	86316551	86316842	292	Intron (NM_011595.2/Timp3, intron 1 of 4)	Timp3	16139
chr10	86320626	86320931	306	3' UTR	Timp3	20214
chr10	86336567	86336947	381	Intron (NM_011595.2/Timp3, intron 1 of 4)	Timp3	36155
chr10	86338663	86339090	428	Intron (NM_011595.2/Timp3, intron 2 of 4)	Timp3	38251
chr10	86343760	86344919	1160	Exon (NM_011595.2/Timp3, exon 3 of 5)	Timp3	43348
chr10	86345290	86345910	621	3' UTR	Timp3	44878
chr10	86346203	86346699	497	3' UTR	Timp3	45791
chr10	86348394	86348794	401	3' UTR	Timp3	47982
chr10	86691667	86692608	942	Exon (NM_011631.1/Hsp90b1, exon 15 of 18)	1810014B01Rik	6140
chr10	86694200	86694546	347	Exon (NM_011631.1/Hsp90b1, exon 12 of 18)	1810014B01Rik	8673
chr10	86695051	86695742	692	Exon (NM_011631.1/Hsp90b1, exon 10 of 18)	1810014B01Rik	9524
chr10	86698204	86698807	604	Exon (NM_011631.1/Hsp90b1, exon 6 of 18)	Hsp90b1	6637
chr10	86701345	86701919	575	Exon (NM_011631.1/Hsp90b1, exon 5 of 18)	Hsp90b1	3525
chr10	87528415	87528923	509	Intron (NM_008777.3/Pah, intron 2 of 12)	Pah	6620
chr10	87562653	87563054	402	Intron (NM_008777.3/Pah, intron 4 of 12)	Pah	40858
chr10	87576593	87576886	294	Intron (NM_008777.3/Pah, intron 9 of 12)	Pah	54798
chr10	88429367	88429694	328	5' UTR	Gnptab	14974
chr10	88430177	88430466	290	Intron (XM_006513848.1/Gnptab, intron 10 of 20)	Gnptab	15784
chr10	88475863	88476193	331	Intron (XM_006513454.2/Chpt1, intron 6 of 7)	Sycp3	16276
chr10	88485352	88486185	834	Intron (XM_006513454.2/Chpt1, intron 3 of 7)	Chpt1	17780
chr10	88500760	88501632	873	Promoter (2-3kb)	Chpt1	2333
chr10	88502100	88503770	1671	Promoter (<=1kb)	Chpt1	195
chr10	88742165	88742472	308	Intron (NM_025859.3/Arl1, intron 5 of 5)	Arl1	10751
chr10	88753051	88753428	378	Intron (NM_175158.3/Utp20, intron 55 of 61)	Arl1	21637
chr10	88768427	88769005	579	Exon (NM_175158.3/Utp20, exon 41 of 62)	Arl1	37013
chr10	88809266	88809683	418	Intron (NM_175158.3/Utp20, intron 14 of 61)	Utp20	17131
chr10	88814151	88814440	290	Intron (NM_175158.3/Utp20, intron 11 of 61)	Utp20	12374
chr10	89470125	89470691	567	Intron (NM_001163700.1/Nr1h4, intron 7 of 8)	Gas2l3	-25751
chr10	89505361	89505653	293	Promoter (1-2kb)	Nr1h4	1005
chr10	89642892	89643377	486	Intron (XM_006513458.3/Scyl2, intron 17 of 18)	Slc17a8	-21643
chr10	89657072	89657471	400	Intron (XM_006513458.3/Scyl2, intron 8 of 18)	Scyl2	28814
chr10	89724532	89724936	405	Intron (XM_006513965.1/Actr6, intron 8 of 10)	Actr6	7309
chr10	89816867	89817695	829	Intron (NM_029166.2/Uhrf1bp1l, intron 20 of 20)	Gm31090	4708
chr10	91008624	91008929	306	Intron (NM_001042558.1/Apaf1, intron 22 of 26)	Ikbip	-73762
chr10	91013518	91013807	290	Intron (NM_001042558.1/Apaf1, intron 21 of 26)	Ikbip	-68884
chr10	91112735	91113125	391	Distal Intergenic	Slc25a3	10838
chr10	91114637	91115079	443	Downstream (1-2kb)	Slc25a3	8884
chr10	91115168	91115675	508	Downstream (<1kb)	Slc25a3	8288
chr10	91115839	91116182	344	Downstream (<1kb)	Slc25a3	7781
chr10	91117000	91117548	549	Exon (NM_133668.3/Slc25a3, exon 7 of 8)	Slc25a3	6415
chr10	91118081	91118945	865	Exon (NM_133668.3/Slc25a3, exon 5 of 8)	Slc25a3	5018
chr10	91150243	91150677	435	Intron (NM_001283048.1/Tmpo, intron 8 of 8)	Tmpo	19873
chr10	92683778	92684207	430	Downstream (<1kb)	Nedd1	38211
chr10	92684309	92684716	408	Downstream (<1kb)	Nedd1	37702
chr10	92690224	92690534	311	Intron (NM_008682.2/Nedd1, intron 12 of 14)	Nedd1	31884
chr10	93217942	93218428	487	Exon (NM_146239.2/Cdk17, exon 5 of 17)	Cdk17	10950
chr10	93473817	93474112	296	Intron (NM_001313897.1/Lta4h, intron 12 of 17)	Hal	-14656
chr10	93868336	93868992	657	Exon (NM_019648.3/Metap2, exon 8 of 12)	Metap2	22191
chr10	93869526	93869927	402	Intron (NM_019648.3/Metap2, intron 7 of 11)	Metap2	21256
chr10	93870976	93871624	649	Exon (NM_019648.3/Metap2, exon 6 of 12)	Metap2	19559
chr10	95411959	95412316	358	Promoter (<=1kb)	Gm33230	-801
chr10	95488826	95489146	321	Intron (XM_006513979.3/Mrpl42, intron 5 of 5)	Gm3619	-10412
chr10	95493065	95493355	291	Intron (XM_006513979.3/Mrpl42, intron 4 of 5)	Mrpl42	8572
chr10	95493435	95493745	311	Exon (XM_006513979.3/Mrpl42, exon 4 of 6)	Mrpl42	8182
chr10	95495030	95495319	290	Intron (XM_006513979.3/Mrpl42, intron 3 of 5)	Mrpl42	6608
chr10	96026803	96027096	294	Exon (XM_006513522.3/Eea1, exon 21 of 31)	Eea1	86140
chr10	96041465	96042000	536	Exon (XM_006513522.3/Eea1, exon 30 of 31)	Gm5426	-94550
chr10	96619864	96620308	445	Promoter (2-3kb)	Btg1	2863
chr10	99264620	99265301	682	Promoter (1-2kb)	Dusp6	1389
chr10	99265598	99265955	358	Promoter (2-3kb)	Dusp6	2367
chr10	99266071	99266402	332	Promoter (2-3kb)	Dusp6	2840
chr10	99266866	99267155	290	3' UTR	Dusp6	3635
chr10	108000000	108000000	441	Exon (XM_006513327.3/Ppp1r12a, exon 16 of 26)	Pawr	-71038
chr10	108000000	108000000	580	Promoter (<=1kb)	Gm40755	-145
chr10	111000000	111000000	290	Promoter (2-3kb)	Zdhhc17	2195
chr10	111000000	111000000	340	Intron (XM_006513637.2/Osbpl8, intron 13 of 23)	Bbs10	-23131
chr10	111000000	111000000	782	Exon (XM_006513637.2/Osbpl8, exon 17 of 24)	Bbs10	-15854
chr10	111000000	111000000	337	Intron (XM_006513637.2/Osbpl8, intron 21 of 23)	Bbs10	-9130
chr10	111000000	111000000	570	Intron (XM_006513637.2/Osbpl8, intron 23 of 23)	Bbs10	-6379
chr10	112000000	112000000	297	3' UTR	Krr1	11816
chr10	115000000	115000000	569	3' UTR	Tph2	-14102
chr10	115000000	115000000	292	Intron (NM_025706.3/Tbc1d15, intron 3 of 16)	Tbc1d15	13209
chr10	115000000	115000000	440	3' UTR	Gm8942	19804
chr10	115000000	115000000	367	Intron (NM_024454.1/Rab21, intron 6 of 6)	Rab21	22467
chr10	115000000	115000000	429	Intron (NM_024454.1/Rab21, intron 6 of 6)	Rab21	21048
chr10	115000000	115000000	804	Exon (XM_006513541.3/Zfc3h1, exon 5 of 16)	Zfc3h1	-4258
chr10	115000000	115000000	412	Promoter (1-2kb)	Zfc3h1	-1220
chr10	115000000	115000000	736	Promoter (<=1kb)	Zfc3h1	891
chr10	115000000	115000000	920	Promoter (1-2kb)	Zfc3h1	1927
chr10	115000000	115000000	423	Intron (XM_006513541.3/Zfc3h1, intron 12 of 15)	Zfc3h1	3337
chr10	115000000	115000000	291	Exon (XM_006513541.3/Zfc3h1, exon 13 of 16)	Zfc3h1	4218
chr10	115000000	115000000	409	Exon (XM_006513541.3/Zfc3h1, exon 15 of 16)	Zfc3h1	5626
chr10	115000000	115000000	670	Exon (XM_006513538.3/Zfc3h1, exon 17 of 34)	Zfc3h1	7408
chr10	115000000	115000000	333	Exon (XM_006513538.3/Zfc3h1, exon 19 of 34)	Zfc3h1	8754
chr10	115000000	115000000	299	Exon (XM_006513538.3/Zfc3h1, exon 20 of 34)	Zfc3h1	9273
chr10	115000000	115000000	548	Exon (XM_006513538.3/Zfc3h1, exon 21 of 34)	Zfc3h1	10236
chr10	115000000	115000000	748	Exon (XM_006513538.3/Zfc3h1, exon 27 of 34)	Zfc3h1	17932
chr10	115000000	115000000	297	Intron (XM_006513538.3/Zfc3h1, intron 31 of 33)	Zfc3h1	23144
chr10	117000000	117000000	605	Intron (XM_006513548.3/Rab3ip, intron 8 of 8)	Myrfl	-12020
chr10	117000000	117000000	788	Intron (XM_006513548.3/Rab3ip, intron 6 of 8)	Myrfl	-13505
chr10	117000000	117000000	308	Intron (XM_006513548.3/Rab3ip, intron 6 of 8)	Myrfl	-14409
chr10	117000000	117000000	426	Exon (XM_006513548.3/Rab3ip, exon 5 of 9)	Rab3ip	15380
chr10	117000000	117000000	375	Intron (XM_006513548.3/Rab3ip, intron 2 of 8)	Rab3ip	5513
chr10	117000000	117000000	498	Intron (XM_006513548.3/Rab3ip, intron 2 of 8)	Rab3ip	4033
chr10	117000000	117000000	858	Exon (XM_006513544.1/Rab3ip, exon 3 of 11)	Rab3ip	-4896
chr10	117000000	117000000	794	Exon (XM_006513544.1/Rab3ip, exon 2 of 11)	Rab3ip	-6547
chr10	117000000	117000000	563	Intron (XM_006513544.1/Rab3ip, intron 1 of 10)	Rab3ip	8047
chr10	117000000	117000000	1179	Exon (NM_007636.2/Cct2, exon 14 of 16)	Lrrc10	8186
chr10	117000000	117000000	583	Exon (NM_007636.2/Cct2, exon 12 of 16)	Cct2	7982
chr10	117000000	117000000	445	Exon (NM_007636.2/Cct2, exon 11 of 16)	Cct2	7235
chr10	117000000	117000000	481	Promoter (2-3kb)	Cct2	2096
chr10	117000000	117000000	364	3' UTR	Gm31963	-8751
chr10	117000000	117000000	668	Intron (NM_026570.4/Yeats4, intron 6 of 6)	Gm31963	-7960
chr10	117000000	117000000	716	3' UTR	Cpsf6	20503
chr10	117000000	117000000	513	Exon (NM_001310609.1/Cpsf6, exon 6 of 10)	Cpsf6	15539
chr10	118000000	118000000	300	Exon (NM_001288586.2/Mdm2, exon 11 of 11)	Mdm2	10811
chr10	118000000	118000000	889	Exon (NM_001288586.2/Mdm2, exon 10 of 11)	Mdm2	9629
chr10	118000000	118000000	455	5' UTR	Mdm2	6014
chr10	118000000	118000000	498	5' UTR	Mdm2	4041
chr10	118000000	118000000	452	Promoter (<=1kb)	Mdm2	363
chr10	118000000	118000000	539	Promoter (<=1kb)	Mdm2	-143
chr10	118000000	118000000	682	Promoter (2-3kb)	Mdm2	-2680
chr10	118000000	118000000	1007	3' UTR	Nup107	-22810
chr10	118000000	118000000	790	Exon (NM_024457.2/Rap1b, exon 6 of 8)	Nup107	-25360
chr10	118000000	118000000	640	Intron (NM_024457.2/Rap1b, intron 5 of 7)	Nup107	-26292
chr10	118000000	118000000	320	Intron (NM_024457.2/Rap1b, intron 5 of 7)	Rap1b	25674
chr10	118000000	118000000	331	Intron (NM_024457.2/Rap1b, intron 4 of 7)	Rap1b	24768
chr10	119000000	119000000	1566	5' UTR	Dyrk2	7748
chr10	119000000	119000000	495	Exon (NM_027994.1/Cand1, exon 11 of 15)	Cand1	29946
chr10	120000000	120000000	426	3' UTR	Helb	22841
chr10	120000000	120000000	460	Exon (NM_080446.2/Helb, exon 11 of 13)	Helb	21139
chr10	120000000	120000000	902	Exon (NM_080446.2/Helb, exon 9 of 13)	Helb	18307
chr10	120000000	120000000	372	Exon (XM_006514227.3/Irak3, exon 6 of 8)	Irak3	27626
chr10	120000000	120000000	345	Intron (NM_026617.3/Tmbim4, intron 2 of 6)	Gm40782	-5818
chr10	120000000	120000000	370	Intron (NM_025431.2/Llph, intron 2 of 2)	Llph	3632
chr10	121000000	121000000	318	Intron (NM_029364.3/Gns, intron 2 of 13)	Gns	7910
chr10	121000000	121000000	328	Intron (NM_029364.3/Gns, intron 3 of 13)	Gns	9730
chr10	121000000	121000000	978	Exon (NM_029364.3/Gns, exon 6 of 14)	Gns	12718
chr10	121000000	121000000	537	Intron (NM_029364.3/Gns, intron 6 of 13)	Gns	14189
chr10	121000000	121000000	408	Exon (NM_029364.3/Gns, exon 8 of 14)	Gns	16086
chr10	121000000	121000000	336	Intron (NM_029364.3/Gns, intron 9 of 13)	Gns	18413
chr10	121000000	121000000	300	Intron (NM_029364.3/Gns, intron 9 of 13)	Gns	22023
chr10	121000000	121000000	359	Exon (NM_029364.3/Gns, exon 11 of 14)	Gns	25290
chr10	121000000	121000000	473	Intron (NM_029364.3/Gns, intron 12 of 13)	Gns	26688
chr10	121000000	121000000	401	Exon (NM_029364.3/Gns, exon 13 of 14)	Gns	27551
chr10	122000000	122000000	404	3' UTR	Gm35696	36167
chr10	122000000	122000000	290	Intron (NM_019786.4/Tbk1, intron 15 of 20)	Tbk1	33061
chr10	122000000	122000000	398	Intron (NM_019786.4/Tbk1, intron 6 of 20)	Tbk1	17051
chr10	122000000	122000000	290	Intron (NM_019786.4/Tbk1, intron 3 of 20)	Tbk1	8327
chr10	122000000	122000000	573	Promoter (<=1kb)	Gm35816	-54
chr10	122000000	122000000	319	Intron (XM_006514208.3/Xpot, intron 15 of 23)	Gm35816	-5611
chr10	122000000	122000000	691	Exon (XM_006514208.3/Xpot, exon 14 of 24)	Gm35816	-6373
chr10	122000000	122000000	440	Exon (XM_006514208.3/Xpot, exon 11 of 24)	Gm35816	-7493
chr10	122000000	122000000	940	Intron (XM_017313911.1/Tmem5, intron 5 of 5)	Gm9079	-7202
chr10	123000000	123000000	333	Intron (XM_006513970.3/Mon2, intron 20 of 34)	Mon2	9128
chr10	123000000	123000000	400	Intron (XM_006513970.3/Mon2, intron 19 of 34)	Mon2	6526
chr10	123000000	123000000	878	Intron (XM_006513970.3/Mon2, intron 15 of 34)	Mon2	3521
chr10	126000000	126000000	429	Exon (NM_177152.5/Lrig3, exon 13 of 19)	Gm29997	27135
chr10	126000000	126000000	1386	Exon (NM_177152.5/Lrig3, exon 15 of 19)	Gm29997	29916
chr10	126000000	126000000	305	Intron (NM_177152.5/Lrig3, intron 16 of 18)	Gm29997	31384
chr10	126000000	126000000	430	3' UTR	Gm29997	35474
chr10	126000000	126000000	660	Distal Intergenic	Gm29997	36329
chr10	127000000	127000000	526	Promoter (2-3kb)	Gm6333	-2830
chr10	127000000	127000000	590	Promoter (2-3kb)	Mir26a-2	-2368
chr10	127000000	127000000	2343	Promoter (<=1kb)	Ctdsp2	0
chr10	127000000	127000000	448	Promoter (<=1kb)	Mir546	-479
chr10	127000000	127000000	349	Promoter (2-3kb)	Cdk4	2211
chr10	127000000	127000000	715	Exon (NM_001171026.1/Os9, exon 13 of 15)	Gm40799	16567
chr10	127000000	127000000	344	Intron (NM_001190453.1/Dctn2, intron 14 of 14)	Gm20492	-8861
chr10	127000000	127000000	506	Exon (XM_011243268.2/Mbd6, exon 10 of 13)	Gm20492	-4640
chr10	127000000	127000000	708	Promoter (1-2kb)	R3hdm2	-1231
chr10	127000000	127000000	457	5' UTR	R3hdm2	3239
chr10	127000000	127000000	474	Intron (XM_006514153.2/R3hdm2, intron 21 of 26)	Stac3	-14982
chr10	127000000	127000000	349	Intron (XM_006514153.2/R3hdm2, intron 23 of 26)	Stac3	-8369
chr10	127000000	127000000	300	Exon (XM_006514153.2/R3hdm2, exon 24 of 27)	Stac3	-6264
chr10	127000000	127000000	533	Intron (XM_006514153.2/R3hdm2, intron 24 of 26)	Stac3	-5064
chr10	128000000	128000000	460	Exon (NM_001252316.1/Shmt2, exon 8 of 12)	Ndufa4l2	3238
chr10	128000000	128000000	465	Promoter (<=1kb)	LOC105245328	979
chr10	128000000	128000000	689	Promoter (1-2kb)	LOC105245328	-1208
chr10	128000000	128000000	776	Exon (XR_001779497.1/Stat6, exon 12 of 21)	LOC105245328	-4180
chr10	128000000	128000000	486	Intron (XR_001779497.1/Stat6, intron 13 of 20)	LOC105245328	-5229
chr10	128000000	128000000	821	Exon (NM_001113199.1/Naca, exon 5 of 9)	Naca	11092
chr10	128000000	128000000	329	Exon (NM_001113199.1/Naca, exon 6 of 9)	Ptges3	-11034
chr10	128000000	128000000	619	Exon (XR_001779561.1/Ptges3, exon 4 of 7)	Ptges3	11102
chr10	128000000	128000000	356	3' UTR	Atp5b	-5966
chr10	128000000	128000000	626	Promoter (<=1kb)	Atp5b	384
chr10	128000000	128000000	1798	Promoter (<=1kb)	Mir677	0
chr10	128000000	128000000	787	Promoter (1-2kb)	Baz2a	-1604
chr10	128000000	128000000	731	Promoter (<=1kb)	Baz2a	-684
chr10	128000000	128000000	300	Promoter (<=1kb)	Baz2a	350
chr10	128000000	128000000	332	Promoter (1-2kb)	Baz2a	1301
chr10	128000000	128000000	1329	Exon (XR_001779420.1/Baz2a, exon 17 of 20)	Baz2a	6160
chr10	128000000	128000000	290	Exon (XM_011243281.2/Baz2a, exon 23 of 31)	Baz2a	8641
chr10	128000000	128000000	448	Exon (XM_011243281.2/Baz2a, exon 24 of 31)	Baz2a	9132
chr10	128000000	128000000	340	3' UTR	Baz2a	11398
chr10	128000000	128000000	419	3' UTR	Il23a	6581
chr10	128000000	128000000	321	3' UTR	Il23a	6091
chr10	128000000	128000000	449	3' UTR	Il23a	5471
chr10	128000000	128000000	314	Exon (XM_006513902.3/Cnpy2, exon 5 of 6)	Cnpy2	4174
chr10	128000000	128000000	517	Exon (NM_026444.3/Cs, exon 8 of 11)	Coq10a	8915
chr10	128000000	128000000	525	Promoter (<=1kb)	Mir6914	-503
chr10	128000000	128000000	308	Promoter (<=1kb)	Mir6914	-45
chr10	128000000	128000000	354	Promoter (<=1kb)	Mir6914	665
chr10	128000000	128000000	428	Promoter (<=1kb)	Mir6915	-550
chr10	128000000	128000000	417	Promoter (1-2kb)	Mir6915	1380
chr10	128000000	128000000	342	Promoter (1-2kb)	Mir6915	1919
chr10	128000000	128000000	448	Exon (NM_001114096.1/Smarcc2, exon 3 of 29)	Smarcc2	3779
chr10	128000000	128000000	432	Exon (NM_001114096.1/Smarcc2, exon 8 of 29)	Smarcc2	9412
chr10	128000000	128000000	943	Exon (NM_001114096.1/Smarcc2, exon 13 of 29)	Smarcc2	15097
chr10	128000000	128000000	290	Intron (NM_001114096.1/Smarcc2, intron 15 of 28)	Smarcc2	16259
chr10	128000000	128000000	748	Exon (NM_001114096.1/Smarcc2, exon 18 of 29)	Myl6	10645
chr10	128000000	128000000	587	Exon (NM_001114096.1/Smarcc2, exon 23 of 29)	Myl6	8924
chr10	128000000	128000000	317	Exon (NM_001114096.1/Smarcc2, exon 28 of 29)	Myl6	5041
chr10	128000000	128000000	590	Promoter (1-2kb)	Myl6	1406
chr10	129000000	129000000	1541	Promoter (2-3kb)	Zc3h10	2078
chr10	129000000	129000000	327	3' UTR	Pa2g4	7244
chr10	129000000	129000000	321	Exon (NM_011119.3/Pa2g4, exon 8 of 12)	Pa2g4	5730
chr10	129000000	129000000	350	Promoter (2-3kb)	Mir6917	2424
chr10	129000000	129000000	495	Distal Intergenic	Pym1	18174
chr10	129000000	129000000	292	Promoter (2-3kb)	Sarnp	-2578
chr10	129000000	129000000	304	Intron (XM_011243523.2/Sarnp, intron 11 of 11)	Gdf11	15266
chr11	3101729	3102471	743	Distal Intergenic	Pisd-ps1	-21550
chr11	3221234	3221613	380	Exon (XM_006514842.3/Eif4enif1, exon 6 of 19)	Sfi1	-17888
chr11	3240615	3241400	786	Exon (XM_006514842.3/Eif4enif1, exon 16 of 19)	Drg1	24986
chr11	3243932	3244221	290	3' UTR	Drg1	22165
chr11	3247981	3248425	445	Downstream (1-2kb)	Drg1	17961
chr11	3250307	3250642	336	3' UTR	Drg1	15744
chr11	3254718	3255071	354	Intron (XM_017314249.1/Drg1, intron 5 of 8)	Drg1	11315
chr11	3260997	3261442	446	Intron (XM_017314249.1/Drg1, intron 3 of 8)	Drg1	4944
chr11	3300047	3300487	441	Intron (NR_045108.2/Patz1, intron 4 of 5)	Gm11944	-8513
chr11	3301713	3302018	306	Intron (NR_045108.2/Patz1, intron 4 of 5)	Gm11944	-6982
chr11	3520493	3520786	294	3' UTR	Selm	5791
chr11	3521264	3522040	777	3' UTR	Selm	6562
chr11	3524282	3524975	694	Exon (XM_006514724.2/Smtn, exon 16 of 21)	Gm11946	-5389
chr11	3525066	3526541	1476	Exon (XM_006514724.2/Smtn, exon 13 of 21)	Gm11946	-3823
chr11	3527771	3528201	431	Promoter (2-3kb)	Gm11946	-2163
chr11	3528378	3528990	613	Promoter (1-2kb)	Gm11946	-1374
chr11	3529307	3529882	576	Promoter (<=1kb)	Gm11946	-482
chr11	3530566	3530855	290	Promoter (<=1kb)	Gm11946	202
chr11	3531063	3531734	672	Promoter (<=1kb)	Gm11946	0
chr11	3532398	3532924	527	Promoter (<=1kb)	Gm11946	0
chr11	3642138	3643283	1146	Exon (NR_002322.2/Tug1, exon 2 of 2)	Gm11951	-3742
chr11	3644397	3645803	1407	Promoter (1-2kb)	Tug1	1733
chr11	3676574	3676974	401	Exon (XM_006514871.3/Morc2a, exon 10 of 27)	Morc2a	17874
chr11	3917077	3917703	627	Promoter (2-3kb)	Slc35e4	-2413
chr11	3922498	3922822	325	Intron (NM_001130459.1/Tcn2, intron 7 of 9)	Slc35e4	-7834
chr11	3924307	3924953	647	Exon (NM_001130459.1/Tcn2, exon 5 of 10)	Tcn2	6843
chr11	3926270	3926750	481	Intron (NM_001130459.1/Tcn2, intron 3 of 9)	Tcn2	5046
chr11	3926947	3927388	442	Intron (NM_001130459.1/Tcn2, intron 3 of 9)	Tcn2	4408
chr11	3976124	3976773	650	Exon (XM_017314702.1/Pes1, exon 10 of 14)	Gal3st1	-6863
chr11	3976869	3977408	540	Exon (XM_017314702.1/Pes1, exon 11 of 14)	Gal3st1	-6228
chr11	3977582	3977891	310	Exon (XM_017314702.1/Pes1, exon 13 of 14)	Gal3st1	-5745
chr11	4090902	4091278	377	Downstream (<1kb)	Mtfp1	4153
chr11	4163403	4163692	290	Intron (NM_026175.5/Sf3a1, intron 2 of 15)	Ccdc157	-3041
chr11	4166629	4166952	324	Exon (NM_026175.5/Sf3a1, exon 3 of 16)	Ccdc157	-6267
chr11	4167946	4168296	351	Intron (NM_026175.5/Sf3a1, intron 4 of 15)	Ccdc157	-7584
chr11	4171456	4171761	306	Intron (NM_026175.5/Sf3a1, intron 5 of 15)	Ccdc157	-11094
chr11	4176548	4176975	428	Exon (NM_026175.5/Sf3a1, exon 11 of 16)	Tbc1d10a	-9858
chr11	4177560	4177849	290	Exon (NM_026175.5/Sf3a1, exon 12 of 16)	Tbc1d10a	-8984
chr11	4177987	4178540	554	Exon (NM_026175.5/Sf3a1, exon 13 of 16)	Tbc1d10a	-8293
chr11	4180237	4180989	753	3' UTR	Tbc1d10a	-5844
chr11	4482548	4482947	400	3' UTR	Mtmr3	14974
chr11	4487079	4487890	812	Exon (XM_017314807.1/Mtmr3, exon 6 of 10)	Mtmr3	10031
chr11	4488180	4488469	290	Exon (XM_017314807.1/Mtmr3, exon 6 of 10)	Mtmr3	9452
chr11	4492405	4492714	310	Intron (XM_017314807.1/Mtmr3, intron 2 of 9)	Mtmr3	5207
chr11	4924985	4925626	642	Intron (XM_006514448.2/Thoc5, intron 19 of 20)	AA413626	6469
chr11	4928931	4929235	305	Distal Intergenic	Gm35321	-5142
chr11	5016054	5016601	548	Intron (NM_001243043.1/Ap1b1, intron 4 of 22)	Ap1b1	29160
chr11	5018354	5019089	736	Intron (NM_001243043.1/Ap1b1, intron 6 of 22)	Ap1b1	31460
chr11	5019417	5019945	529	Exon (NM_001243043.1/Ap1b1, exon 7 of 23)	Ap1b1	32523
chr11	5028955	5029256	302	Intron (NM_001243043.1/Ap1b1, intron 11 of 22)	Rasl10a	-28872
chr11	5036946	5037320	375	Intron (NM_001243043.1/Ap1b1, intron 16 of 22)	Rasl10a	-20808
chr11	5069287	5069705	419	3' UTR	Gas2l1	-3938
chr11	5070365	5070656	292	Exon (NM_001283061.1/Ewsr1, exon 15 of 17)	Gas2l1	-5016
chr11	5071430	5072008	579	Exon (NM_001283061.1/Ewsr1, exon 13 of 17)	Gas2l1	-6081
chr11	5072249	5072709	461	Intron (NM_001283061.1/Ewsr1, intron 12 of 16)	Gas2l1	-6900
chr11	5083059	5083461	403	Exon (NM_001283061.1/Ewsr1, exon 7 of 17)	LOC108167339	-13702
chr11	5083596	5084079	484	Intron (NM_001283061.1/Ewsr1, intron 6 of 16)	LOC108167339	-13084
chr11	5085581	5086125	545	Exon (NM_001283061.1/Ewsr1, exon 6 of 17)	LOC108167339	-11038
chr11	5087842	5088131	290	Exon (NM_001283061.1/Ewsr1, exon 5 of 17)	LOC108167339	-9032
chr11	5523656	5524493	838	Exon (NM_001271730.1/Xbp1, exon 4 of 6)	Xbp1	3015
chr11	5524686	5525654	969	3' UTR	Xbp1	4045
chr11	5531132	5531485	354	3' UTR	Xbp1	10491
chr11	5961634	5962273	640	Intron (NM_019661.4/Ykt6, intron 3 of 6)	Ykt6	5876
chr11	5962487	5963219	733	Exon (NM_019661.4/Ykt6, exon 5 of 7)	Ykt6	6729
chr11	5963663	5964110	448	Intron (NM_019661.4/Ykt6, intron 5 of 6)	Ykt6	7905
chr11	5965018	5965558	541	Intron (NM_019661.4/Ykt6, intron 6 of 6)	Ykt6	9260
chr11	6318684	6319053	370	Intron (NM_001252282.1/Ogdh, intron 4 of 23)	Ogdh	26121
chr11	6343564	6344008	445	Intron (NM_001252282.1/Ogdh, intron 11 of 23)	Zmiz2	-45055
chr11	6348479	6350101	1623	Exon (NM_001252282.1/Ogdh, exon 16 of 24)	Zmiz2	-38962
chr11	6350302	6350937	636	Exon (NM_001252282.1/Ogdh, exon 20 of 24)	Zmiz2	-38126
chr11	6355106	6355474	369	Exon (NM_001252282.1/Ogdh, exon 23 of 24)	Zmiz2	-33589
chr11	6418576	6419113	538	Promoter (2-3kb)	Ppia	2706
chr11	6420024	6420390	367	Distal Intergenic	Ppia	4154
chr11	6426502	6427241	740	3' UTR	Ppia	10632
chr11	6524436	6524733	298	Downstream (<1kb)	Myo1g	-3476
chr11	6524811	6525433	623	Downstream (<1kb)	Snhg15	3327
chr11	6589562	6589962	401	Exon (NM_001190343.1/Ccm2, exon 4 of 9)	Nacad	16087
chr11	6594124	6594617	494	Exon (NM_001190343.1/Ccm2, exon 8 of 9)	Nacad	11432
chr11	6596536	6596977	442	3' UTR	Nacad	9072
chr11	6616713	6617558	846	Promoter (2-3kb)	Snora5c	2861
chr11	6617990	6618993	1004	Promoter (1-2kb)	Snora5c	1426
chr11	6619590	6620488	899	Promoter (<=1kb)	Snora5c	0
chr11	7211899	7212589	691	Promoter (1-2kb)	Igfbp3	1334
chr11	8430728	8431081	354	Downstream (<1kb)	Tns3	72821
chr11	8435910	8436214	305	Exon (XM_006514743.3/Tns3, exon 14 of 16)	Tns3	67688
chr11	8445160	8445453	294	Intron (XM_006514743.3/Tns3, intron 10 of 15)	Tns3	58449
chr11	8479403	8479701	299	Exon (XM_006514743.3/Tns3, exon 3 of 16)	Tns3	24201
chr11	8492494	8492989	496	Exon (XM_006514743.3/Tns3, exon 2 of 16)	Tns3	10913
chr11	8532036	8532325	290	Intron (XM_006514740.3/Tns3, intron 8 of 27)	Tns3	26297
chr11	8993445	8993886	442	3' UTR	Hus1	17305
chr11	8998145	8998461	317	3' UTR	Hus1	12730
chr11	9002115	9002704	590	Intron (NM_001303532.1/Hus1, intron 5 of 7)	Hus1	8487
chr11	9003098	9003815	718	Intron (NM_001303532.1/Hus1, intron 5 of 7)	Hus1	7376
chr11	9005549	9006067	519	Exon (NM_001303532.1/Hus1, exon 5 of 8)	Hus1	5124
chr11	16911702	16911991	290	3' UTR	Eldr	39291
chr11	17931139	17931565	427	Distal Intergenic	Etaa1	22306
chr11	20006019	20006485	467	Intron (NM_033523.4/Spred2, intron 3 of 5)	Spred2	14686
chr11	20020432	20021503	1072	3' UTR	Gm39603	7744
chr11	20093435	20093724	290	Intron (XM_006514780.3/Actr2, intron 4 of 9)	Actr2	19219
chr11	20224637	20225147	511	3' UTR	Rab1a	23035
chr11	21264858	21265498	641	Promoter (<=1kb)	Vps54	49
chr11	21557223	21557864	642	3' UTR	Wdpcp	-14005
chr11	21559193	21559885	693	Exon (NM_001316675.1/Mdh1, exon 6 of 9)	Wdpcp	-11984
chr11	21900199	21900685	487	Distal Intergenic	Gm7906	-75885
chr11	22996151	22996509	359	Exon (NM_009837.1/Cct4, exon 5 of 14)	Cct4	5558
chr11	23281510	23281902	393	Intron (XM_006514430.2/Xpo1, intron 11 of 24)	Gm3718	24694
chr11	23294379	23294740	362	Exon (XM_006514430.2/Xpo1, exon 24 of 25)	Gm3718	11856
chr11	23418277	23418632	356	Intron (XM_006514566.2/Usp34, intron 36 of 78)	Ahsa2	74640
chr11	23427609	23427903	295	Intron (XM_006514566.2/Usp34, intron 42 of 78)	Ahsa2	65369
chr11	23429799	23430175	377	Intron (XM_006514566.2/Usp34, intron 43 of 78)	Ahsa2	63097
chr11	23431533	23431874	342	Intron (XM_006514566.2/Usp34, intron 43 of 78)	Ahsa2	61398
chr11	23433242	23433531	290	Exon (XM_006514566.2/Usp34, exon 47 of 79)	Ahsa2	59741
chr11	23484807	23485096	290	Intron (XM_006514566.2/Usp34, intron 75 of 78)	Ahsa2	8176
chr11	23488861	23489349	489	3' UTR	Ahsa2	3923
chr11	23491146	23491435	290	Promoter (1-2kb)	Ahsa2	1837
chr11	23491832	23492161	330	Promoter (1-2kb)	Ahsa2	1111
chr11	23571044	23571383	340	Intron (XM_006514811.3/0610010F05Rik, intron 21 of 21)	Gm12060	-12202
chr11	23861209	23861502	294	3' UTR	Gm12061	-30412
chr11	26544688	26545003	316	Intron (XM_011243748.2/Vrk2, intron 4 of 11)	Vrk2	14260
chr11	29223617	29224204	588	Intron (XM_017314441.1/Cfap36, intron 5 of 7)	Cfap36	20946
chr11	29537612	29537961	350	Intron (XR_380987.2/Mtif2, intron 7 of 13)	Mtif2	7536
chr11	30098615	30098914	300	Downstream (<1kb)	Eml6	-72573
chr11	30099977	30100266	290	3' UTR	Eml6	-73935
chr11	30101147	30101591	445	Intron (XR_001779935.1/Sptbn1, intron 32 of 32)	Eml6	-75105
chr11	30110566	30110897	332	Exon (XR_001779935.1/Sptbn1, exon 29 of 33)	Eml6	-84524
chr11	30112339	30112797	459	Intron (XR_001779935.1/Sptbn1, intron 28 of 32)	Sptbn1	85460
chr11	30117442	30118425	984	Exon (XR_001779935.1/Sptbn1, exon 24 of 33)	Sptbn1	79832
chr11	30118514	30119455	942	Exon (XR_001779935.1/Sptbn1, exon 23 of 33)	Sptbn1	78802
chr11	30120360	30120811	452	Exon (XR_001779935.1/Sptbn1, exon 22 of 33)	Sptbn1	77446
chr11	30120922	30121256	335	Exon (XR_001779935.1/Sptbn1, exon 21 of 33)	Sptbn1	77001
chr11	30122229	30122520	292	Intron (XR_001779935.1/Sptbn1, intron 19 of 32)	Sptbn1	75737
chr11	30128031	30129014	984	Intron (XR_001779935.1/Sptbn1, intron 17 of 32)	Sptbn1	69243
chr11	30131061	30131391	331	Intron (XR_001779935.1/Sptbn1, intron 16 of 32)	Sptbn1	66866
chr11	30135467	30135907	441	Intron (XR_001779935.1/Sptbn1, intron 16 of 32)	Sptbn1	62350
chr11	30136791	30137667	877	Exon (XR_001779935.1/Sptbn1, exon 15 of 33)	Sptbn1	60590
chr11	30140159	30140463	305	Intron (XR_001779935.1/Sptbn1, intron 12 of 32)	Sptbn1	57794
chr11	30141911	30142609	699	Exon (XR_001779935.1/Sptbn1, exon 11 of 33)	Sptbn1	55648
chr11	30146535	30146924	390	Exon (XR_001779935.1/Sptbn1, exon 7 of 33)	Sptbn1	51333
chr11	30149850	30150175	326	Exon (XR_001779935.1/Sptbn1, exon 5 of 33)	Sptbn1	48082
chr11	30216450	30216766	317	Intron (NM_175836.2/Sptbn1, intron 1 of 34)	Sptbn1	3006
chr11	30812632	30813075	444	Intron (XM_017314207.1/Psme4, intron 11 of 41)	Gm12103	9977
chr11	30835691	30836054	364	Intron (XM_017314207.1/Psme4, intron 27 of 41)	Gm12103	-12639
chr11	30841123	30841435	313	Intron (XM_017314207.1/Psme4, intron 29 of 41)	Gm12103	-18071
chr11	30852621	30852958	338	Exon (XM_017314207.1/Psme4, exon 39 of 42)	Gm12103	-29569
chr11	30876766	30877123	358	Exon (NM_134013.3/Psme4, exon 45 of 47)	Gpr75	-7478
chr11	30943396	30943685	290	Intron (XM_011243744.1/Erlec1, intron 9 of 13)	Erlec1	6290
chr11	30946324	30947142	819	Promoter (2-3kb)	Erlec1	2833
chr11	30949271	30949778	508	Promoter (<=1kb)	Erlec1	197
chr11	31030189	31030594	406	Intron (XM_006514771.3/Asb3, intron 4 of 10)	Chac2	-43824
chr11	31664058	31665107	1050	Downstream (<1kb)	Bod1	6755
chr11	31665376	31665762	387	3' UTR	Bod1	6100
chr11	31666580	31666933	354	3' UTR	Bod1	4929
chr11	31872411	31873585	1175	Promoter (1-2kb)	Cpeb4	1471
chr11	31874290	31874709	420	Intron (XM_006514793.1/Cpeb4, intron 1 of 8)	Cpeb4	3350
chr11	31922990	31923901	912	Intron (XM_006514793.1/Cpeb4, intron 4 of 8)	4930524B15Rik	-41653
chr11	31925507	31925951	445	Intron (XM_006514793.1/Cpeb4, intron 6 of 8)	4930524B15Rik	-39603
chr11	31928201	31929148	948	Intron (XM_006514793.1/Cpeb4, intron 7 of 8)	4930524B15Rik	-36406
chr11	32209833	32210384	552	3' UTR	Snrnp25	4418
chr11	32213478	32213847	370	Promoter (1-2kb)	Rhbdf1	1276
chr11	32232136	32232615	480	3' UTR	Mpg	5631
chr11	32252491	32252784	294	Intron (NM_001284359.1/Nprl3, intron 5 of 13)	Nprl3	14923
chr11	32736788	32737249	462	Intron (XM_006514433.2/Fbxw11, intron 10 of 14)	Gm8192	38408
chr11	32738335	32738665	331	Exon (XM_006514433.2/Fbxw11, exon 11 of 15)	Gm8192	36992
chr11	32739059	32739683	625	Exon (XM_006514433.2/Fbxw11, exon 12 of 15)	Gm8192	35974
chr11	32741358	32741737	380	Intron (XM_006514433.2/Fbxw11, intron 13 of 14)	Gm8192	33920
chr11	32742913	32743222	310	Intron (XM_006514433.2/Fbxw11, intron 14 of 14)	Gm8192	32435
chr11	35783620	35784025	406	Promoter (1-2kb)	Mir103-1	1173
chr11	35784318	35785108	791	Promoter (1-2kb)	Mir103-1	1871
chr11	35816479	35816822	344	Exon (NM_025936.3/Rars, exon 11 of 15)	Fbll1	-17595
chr11	35819183	35819727	545	Intron (NM_025936.3/Rars, intron 9 of 14)	Rars	14801
chr11	40681693	40682049	357	Intron (NM_134017.2/Mat2b, intron 5 of 6)	Gm12138	-7799
chr11	40683436	40683950	515	Intron (NM_134017.2/Mat2b, intron 4 of 6)	Mat2b	8732
chr11	43439746	43440773	1028	Exon (XM_011248823.1/Slu7, exon 7 of 17)	Slu7	6015
chr11	43441102	43441391	290	Exon (XM_011248823.1/Slu7, exon 8 of 17)	Slu7	7371
chr11	43442076	43442475	400	Exon (XM_011248823.1/Slu7, exon 11 of 17)	Slu7	8345
chr11	43445393	43446121	729	Exon (XM_011248823.1/Slu7, exon 16 of 17)	Slu7	11662
chr11	43705349	43705709	361	Exon (XM_011249257.2/Pwwp2a, exon 2 of 3)	Pwwp2a	10073
chr11	43735659	43735954	296	Intron (NM_133795.1/Ttc1, intron 7 of 7)	Ttc1	12019
chr11	43739029	43739324	296	Intron (NM_133795.1/Ttc1, intron 4 of 7)	Ttc1	8649
chr11	43740389	43740867	479	Intron (NM_133795.1/Ttc1, intron 3 of 7)	Ttc1	7106
chr11	44549446	44549858	413	Intron (XM_006534358.3/Rnf145, intron 5 of 10)	Rnf145	24378
chr11	44552367	44552858	492	3' UTR	Rnf145	27299
chr11	44563999	44564419	421	3' UTR	4930597A21Rik	-21898
chr11	45887754	45888082	329	Intron (XM_006532840.3/Clint1, intron 5 of 10)	Clint1	35790
chr11	45891141	45891430	290	Intron (XM_006532840.3/Clint1, intron 6 of 10)	Clint1	39177
chr11	45891568	45891857	290	Intron (XM_006532840.3/Clint1, intron 6 of 10)	Clint1	39604
chr11	45893511	45894371	861	Exon (XM_006532840.3/Clint1, exon 7 of 11)	Clint1	41547
chr11	45894631	45895284	654	Exon (XM_006532840.3/Clint1, exon 8 of 11)	Clint1	42667
chr11	45908987	45909295	309	3' UTR	Lsm11	35640
chr11	49215675	49216351	677	Exon (XM_006533195.2/Zfp62, exon 4 of 4)	Zfp62	12117
chr11	49261904	49262207	304	Promoter (1-2kb)	LOC108167897	-1711
chr11	49882983	49883284	302	3' UTR	Rasgef1c	-18532
chr11	50148215	50148586	372	Exon (XR_001780075.1/Tbc1d9b, exon 6 of 19)	Tbc1d9b	16855
chr11	50152450	50153199	750	Exon (XR_001780075.1/Tbc1d9b, exon 10 of 19)	Tbc1d9b	21090
chr11	50199781	50200249	469	3' UTR	3010026O09Rik	9390
chr11	50200373	50201081	709	3' UTR	Sqstm1	9739
chr11	50201280	50201627	348	Intron (NM_001290769.1/Sqstm1, intron 7 of 7)	Sqstm1	9193
chr11	50201784	50202910	1127	Exon (NM_001290769.1/Sqstm1, exon 6 of 8)	Sqstm1	7910
chr11	50203817	50204164	348	Intron (NM_001290769.1/Sqstm1, intron 5 of 7)	Sqstm1	6656
chr11	50204282	50205990	1709	Intron (NM_001290769.1/Sqstm1, intron 5 of 7)	Sqstm1	4830
chr11	50206578	50207364	787	Exon (NM_001290769.1/Sqstm1, exon 4 of 8)	Sqstm1	3456
chr11	50208790	50209293	504	Promoter (1-2kb)	Sqstm1	1527
chr11	50234453	50234742	290	Promoter (2-3kb)	Mir6919	2167
chr11	50300091	50300564	474	Intron (NM_001110499.1/Canx, intron 10 of 14)	Maml1	-6949
chr11	50300893	50301765	873	Exon (NM_001110499.1/Canx, exon 9 of 15)	Maml1	-7751
chr11	50306942	50307300	359	Intron (NM_001110499.1/Canx, intron 7 of 14)	Maml1	-13800
chr11	50378957	50379369	413	Promoter (<=1kb)	Hnrnph1	678
chr11	50379588	50380128	541	Promoter (1-2kb)	Hnrnph1	1309
chr11	50382481	50383050	570	5' UTR	Hnrnph1	4202
chr11	50383258	50383877	620	Exon (XM_006533880.2/Hnrnph1, exon 9 of 12)	Hnrnph1	4979
chr11	50384843	50385156	314	Exon (XM_006533881.2/Hnrnph1, exon 13 of 14)	Hnrnph1	6564
chr11	50386713	50387113	401	Downstream (2-3kb)	Hnrnph1	8434
chr11	50814976	50816045	1070	Exon (NM_013922.4/Zfp354c, exon 5 of 5)	Zfp354c	11686
chr11	50873251	50873867	617	Exon (XM_011248979.2/Zfp454, exon 5 of 5)	Zfp454	12603
chr11	50899925	50903576	3652	5' UTR	Zfp454	-12290
chr11	50903805	50904796	992	5' UTR	Zfp2	11380
chr11	50904937	50905916	980	5' UTR	Zfp2	10260
chr11	50906153	50907831	1679	5' UTR	Zfp2	8345
chr11	50908140	50909672	1533	Intron (XM_017314507.1/Zfp2, intron 4 of 4)	Zfp2	6504
chr11	50909877	50910748	872	5' UTR	Zfp2	5428
chr11	51068707	51069020	314	Intron (NM_001326566.1/Zfp354a, intron 4 of 4)	Zfp354a	9463
chr11	51070277	51070594	318	Exon (NM_001326566.1/Zfp354a, exon 5 of 5)	Zfp354a	11033
chr11	51272945	51273791	847	5' UTR	Clk4	4078
chr11	51275133	51275706	574	Exon (NM_001304744.1/Clk4, exon 4 of 11)	Clk4	6266
chr11	51277162	51277455	294	Intron (NM_001304744.1/Clk4, intron 7 of 10)	Clk4	8295
chr11	51281130	51281544	415	3' UTR	Col23a1	-8132
chr11	51603922	51604215	294	Promoter (2-3kb)	Hnrnpab	2666
chr11	51604586	51605250	665	Promoter (1-2kb)	Hnrnpab	1631
chr11	51623818	51624122	305	3' UTR	Nhp2	4045
chr11	51698556	51699141	586	Intron (XM_006534485.3/Sec24a, intron 20 of 21)	0610009B22Rik	-9383
chr11	51699592	51699972	381	Intron (XM_006534485.3/Sec24a, intron 20 of 21)	0610009B22Rik	-10419
chr11	51700052	51700673	622	Intron (XM_006534485.3/Sec24a, intron 20 of 21)	0610009B22Rik	-10879
chr11	51713455	51713895	441	Exon (XM_006534485.3/Sec24a, exon 14 of 22)	Sec24a	23893
chr11	51723109	51723456	348	Intron (XM_006534485.3/Sec24a, intron 9 of 21)	Sec24a	14332
chr11	51725033	51725371	339	Intron (XM_006534485.3/Sec24a, intron 8 of 21)	Sec24a	12417
chr11	51729515	51729898	384	Exon (XM_006534485.3/Sec24a, exon 7 of 22)	Sec24a	7890
chr11	51743676	51744076	401	Exon (NM_001290785.1/Sec24a, exon 2 of 23)	Sec24a	-5888
chr11	51791843	51792154	312	3' UTR	Sar1b	28180
chr11	51816956	51817561	606	Exon (XM_017314832.1/Jade2, exon 12 of 12)	Gm30110	-37949
chr11	51826487	51826955	469	Exon (XM_017314832.1/Jade2, exon 8 of 12)	Gm30110	-28555
chr11	51987259	51987833	575	Intron (NM_009458.4/Ube2b, intron 5 of 5)	Ube2b	12633
chr11	51990600	51990974	375	Intron (NM_009458.4/Ube2b, intron 4 of 5)	Ube2b	9492
chr11	51992180	51992614	435	Intron (NM_009458.4/Ube2b, intron 3 of 5)	Ube2b	7852
chr11	52099045	52099382	338	Promoter (<=1kb)	Ppp2ca	221
chr11	52119857	52120580	724	Promoter (2-3kb)	Gm30631	-2849
chr11	52120939	52121338	400	Exon (NM_019411.4/Ppp2ca, exon 6 of 7)	Gm30631	-3931
chr11	52376225	52376829	605	Exon (NM_011694.5/Vdac1, exon 4 of 9)	Vdac1	14668
chr11	52378271	52378593	323	Intron (NM_011694.5/Vdac1, intron 5 of 8)	Vdac1	16714
chr11	52385616	52386154	539	Exon (NM_011694.5/Vdac1, exon 7 of 9)	9530068E07Rik	-10274
chr11	52386513	52387069	557	Intron (NM_011694.5/Vdac1, intron 7 of 8)	9530068E07Rik	-9359
chr11	52388863	52389182	320	3' UTR	9530068E07Rik	-7246
chr11	53269270	53269907	638	Exon (NM_008300.3/Hspa4, exon 12 of 19)	Hspa4	30572
chr11	53272275	53272871	597	Exon (NM_008300.3/Hspa4, exon 9 of 19)	Hspa4	27608
chr11	53284857	53285537	681	Intron (NM_008300.3/Hspa4, intron 4 of 18)	Hspa4	14942
chr11	53286298	53286785	488	Intron (NM_008300.3/Hspa4, intron 4 of 18)	Hspa4	13694
chr11	53372419	53373021	603	Exon (XM_011249331.2/Aff4, exon 4 of 22)	Gm32048	7187
chr11	53399743	53400462	720	Exon (XM_011249331.2/Aff4, exon 12 of 22)	Mir6920	-8735
chr11	53405196	53405955	760	Intron (XM_011249331.2/Aff4, intron 14 of 21)	Mir6920	-3242
chr11	53406617	53406946	330	Promoter (2-3kb)	Mir6920	-2251
chr11	53408443	53408917	475	Promoter (<=1kb)	Mir6920	-280
chr11	53409752	53410052	301	Promoter (<=1kb)	Mir6920	507
chr11	53412050	53412655	606	Promoter (2-3kb)	Mir6920	2805
chr11	53413847	53414290	444	Intron (XM_011249331.2/Aff4, intron 21 of 21)	Mir6920	4602
chr11	53774336	53774634	299	Exon (NM_008390.2/Irf1, exon 7 of 10)	Irf1	3863
chr11	53776329	53776623	295	3' UTR	Irf1	5856
chr11	53870131	53870764	634	Intron (XM_017314397.1/Slc22a5, intron 5 of 8)	Gm12216	-10875
chr11	53871792	53872212	421	Intron (XM_017314397.1/Slc22a5, intron 4 of 8)	Slc22a5	11552
chr11	53873074	53873392	319	Intron (XM_017314397.1/Slc22a5, intron 4 of 8)	Slc22a5	10372
chr11	53874552	53874947	396	Exon (XM_017314397.1/Slc22a5, exon 3 of 9)	Slc22a5	8817
chr11	53882993	53883484	492	Promoter (<=1kb)	Slc22a5	280
chr11	53890503	53890861	359	Promoter (<=1kb)	Slc22a5	734
chr11	54119293	54119645	353	Exon (NM_001136076.2/P4ha2, exon 8 of 16)	P4ha2	18364
chr11	54680019	54680315	297	Intron (XM_006532567.3/Rapgef6, intron 25 of 26)	Rapgef6	83873
chr11	54903016	54905718	2703	Promoter (<=1kb)	Gpx3	162
chr11	54906041	54906539	499	Intron (NM_008161.3/Gpx3, intron 1 of 4)	Gpx3	3187
chr11	54906640	54907196	557	Exon (NM_008161.3/Gpx3, exon 2 of 5)	Gpx3	3786
chr11	54908136	54909206	1071	Exon (NM_008161.3/Gpx3, exon 3 of 5)	Gpx3	5282
chr11	54915261	54915899	639	Exon (XM_006533848.2/Tnip1, exon 16 of 17)	Gpx3	12407
chr11	54916156	54916567	412	Intron (XM_006533848.2/Tnip1, intron 15 of 16)	Gpx3	13302
chr11	54917779	54918348	570	Exon (XM_006533848.2/Tnip1, exon 13 of 17)	Gpx3	14925
chr11	54930669	54931017	349	Exon (XM_006533848.2/Tnip1, exon 6 of 17)	LOC102633817	-15229
chr11	55000866	55001352	487	Exon (NM_001110211.1/Anxa6, exon 12 of 25)	LOC102633930	-18580
chr11	55008568	55009148	581	Exon (NM_001110211.1/Anxa6, exon 6 of 25)	LOC102633930	-10784
chr11	55233372	55233971	600	3' UTR	Slc36a1	15584
chr11	55398495	55398986	492	Exon (NM_001290817.1/Sparc, exon 8 of 10)	Gm31842	-14193
chr11	55496337	55496712	376	Intron (NM_013716.2/G3bp1, intron 8 of 11)	Mir7652	-4514
chr11	55498520	55499582	1063	Promoter (1-2kb)	Mir7652	-1644
chr11	57483164	57483453	290	3' UTR	Fam114a2	35079
chr11	57491171	57491463	293	Intron (NM_001168667.1/Fam114a2, intron 11 of 13)	Fam114a2	27069
chr11	57504309	57504699	391	Intron (NM_001168667.1/Fam114a2, intron 8 of 13)	Fam114a2	13833
chr11	57504798	57505264	467	Exon (NM_001168667.1/Fam114a2, exon 8 of 14)	Fam114a2	13268
chr11	57506002	57506428	427	Intron (NM_001168667.1/Fam114a2, intron 7 of 13)	Fam114a2	12104
chr11	57506518	57506830	313	Intron (NM_001168667.1/Fam114a2, intron 7 of 13)	Fam114a2	11702
chr11	57509149	57509491	343	Exon (NM_001168667.1/Fam114a2, exon 5 of 14)	Fam114a2	9041
chr11	58048201	58048783	583	Intron (XM_017314797.1/Larp1, intron 10 of 18)	Gm12248	26012
chr11	58050179	58050477	299	Intron (XM_017314797.1/Larp1, intron 11 of 18)	Gm12248	24318
chr11	58051679	58053032	1354	Exon (XM_017314797.1/Larp1, exon 14 of 19)	Gm12248	21763
chr11	58111851	58112252	402	Intron (XM_006534104.1/Cnot8, intron 4 of 7)	Cnot8	7627
chr11	58113816	58114250	435	Exon (XM_006534104.1/Cnot8, exon 6 of 8)	Cnot8	9592
chr11	58114429	58114756	328	Intron (XM_006534104.1/Cnot8, intron 6 of 7)	Cnot8	10205
chr11	58114877	58115388	512	Exon (XM_006534104.1/Cnot8, exon 7 of 8)	Gm33350	-10619
chr11	58345318	58345835	518	Exon (NM_001161338.2/Sh3bp5l, exon 6 of 7)	Sh3bp5l	14283
chr11	58856126	58860129	4004	Promoter (2-3kb)	2810021J22Rik	-2438
chr11	58889961	58890752	792	Exon (NM_011758.2/Zfp39, exon 5 of 5)	Zfp39	13473
chr11	58891067	58891452	386	Exon (NM_011758.2/Zfp39, exon 5 of 5)	Zfp39	12773
chr11	58933290	58933753	464	3' UTR	Rnf187	5153
chr11	58982807	58983134	328	Promoter (<=1kb)	Trim11	397
chr11	59210032	59210593	562	Promoter (1-2kb)	2310033P09Rik	1671
chr11	59454797	59455095	299	Exon (NM_001205068.1/Jmjd4, exon 5 of 6)	Jmjd4	4570
chr11	59462266	59464344	2079	3' UTR	Zfp867	8130
chr11	59497836	59498253	418	Intron (XM_006533386.3/Zkscan17, intron 5 of 8)	Zkscan17	7042
chr11	59502549	59503124	576	Promoter (2-3kb)	Zkscan17	2171
chr11	59503603	59503892	290	Promoter (1-2kb)	Zkscan17	1403
chr11	59756138	59756567	430	Intron (XM_006533427.1/Mprip, intron 15 of 23)	1700007J10Rik	-15984
chr11	59760409	59760763	355	Exon (XM_006533427.1/Mprip, exon 16 of 24)	1700007J10Rik	-20255
chr11	59765905	59766903	999	Exon (XM_006533427.1/Mprip, exon 19 of 24)	Pld6	20319
chr11	59770098	59770869	772	Intron (XM_006533427.1/Mprip, intron 22 of 23)	Pld6	16353
chr11	59772085	59772407	323	3' UTR	Pld6	14815
chr11	59774168	59774603	436	Exon (XR_001780013.1/Mprip, exon 24 of 24)	Pld6	12619
chr11	59791859	59792914	1056	3' UTR	Pld6	-4202
chr11	59793774	59794109	336	Exon (NM_001271357.1/Flcn, exon 12 of 13)	Pld6	-6117
chr11	59794788	59795435	648	Exon (NM_001271357.1/Flcn, exon 10 of 13)	Pld6	-7131
chr11	59795712	59796063	352	Exon (NM_001271357.1/Flcn, exon 9 of 13)	Pld6	-8055
chr11	59797983	59798443	461	Exon (NM_001271357.1/Flcn, exon 8 of 13)	Pld6	-10326
chr11	59798802	59799927	1126	Exon (NM_001271357.1/Flcn, exon 7 of 13)	Flcn	9674
chr11	59800118	59800482	365	Intron (NM_001271357.1/Flcn, intron 6 of 12)	Flcn	9119
chr11	59801209	59802111	903	Intron (NM_001271357.1/Flcn, intron 5 of 12)	Flcn	7490
chr11	59803985	59804412	428	Intron (NM_001271357.1/Flcn, intron 3 of 12)	Flcn	5189
chr11	59807509	59808102	594	Promoter (1-2kb)	Flcn	1499
chr11	59819484	59819781	298	Intron (XM_006533383.3/Cops3, intron 10 of 11)	Flcn	-9361
chr11	59822995	59823437	443	Exon (XR_001780008.1/Cops3, exon 9 of 12)	Flcn	-12872
chr11	59823918	59824215	298	Exon (XR_001780008.1/Cops3, exon 9 of 12)	Flcn	-13795
chr11	59829103	59829664	562	Intron (XM_006533383.3/Cops3, intron 5 of 11)	Cops3	10103
chr11	59831945	59832264	320	Intron (XM_006533383.3/Cops3, intron 4 of 11)	Cops3	7503
chr11	59832739	59833134	396	5' UTR	Cops3	6633
chr11	60240423	60240899	477	3' UTR	Gm38501	17644
chr11	60241894	60242411	518	Intron (XM_011248908.2/Tom1l2, intron 11 of 12)	Gm38501	16132
chr11	60244986	60245528	543	Exon (XM_011248908.2/Tom1l2, exon 10 of 13)	Gm38501	13015
chr11	60407149	60407456	308	Exon (NM_145427.2/Atpaf2, exon 4 of 8)	Atpaf2	9436
chr11	60459802	60460333	532	Exon (NM_021354.1/Drg2, exon 4 of 13)	Drg2	5181
chr11	60468115	60468673	559	Promoter (<=1kb)	Myo15	-666
chr11	60553396	60553829	434	Exon (NM_172943.4/Alkbh5, exon 3 of 4)	Gm12622	12685
chr11	60554249	60554638	390	3' UTR	Gm12622	11876
chr11	60714062	60714400	339	3' UTR	Llgl1	7581
chr11	60716173	60716489	317	Exon (NM_001302207.1/Flii, exon 22 of 30)	Llgl1	9692
chr11	60721572	60721898	327	Exon (NM_001302207.1/Flii, exon 8 of 30)	Flii	5365
chr11	60722230	60722620	391	Exon (NM_001302207.1/Flii, exon 6 of 30)	Flii	4643
chr11	60723324	60723643	320	Exon (NM_001302207.1/Flii, exon 4 of 30)	Flii	3620
chr11	60784705	60785014	310	3' UTR	Smcr8	7180
chr11	60943540	60943887	348	Promoter (2-3kb)	Map2k3	2010
chr11	60946488	60947208	721	Exon (NM_008928.4/Map2k3, exon 8 of 12)	Map2k3	4958
chr11	61154003	61154618	616	3' UTR	Tnfrsf13b	13168
chr11	61154732	61155218	487	Exon (NM_001004143.4/Usp22, exon 12 of 13)	Tnfrsf13b	13897
chr11	61159058	61159451	394	Exon (NM_001004143.4/Usp22, exon 8 of 13)	Usp22	15608
chr11	61159646	61160098	453	Intron (NM_001004143.4/Usp22, intron 7 of 12)	Usp22	14961
chr11	61160327	61161312	986	Exon (NM_001004143.4/Usp22, exon 7 of 13)	Usp22	13747
chr11	61162718	61163044	327	Exon (NM_001004143.4/Usp22, exon 5 of 13)	Usp22	12015
chr11	61247924	61248220	297	3' UTR	Aldh3a2	18966
chr11	61249044	61249352	309	Exon (XM_006532031.3/Aldh3a2, exon 9 of 10)	Aldh3a2	17834
chr11	61250748	61251062	315	Exon (XM_006532031.3/Aldh3a2, exon 8 of 10)	Aldh3a2	16124
chr11	61253497	61253952	456	Exon (XM_006532031.3/Aldh3a2, exon 7 of 10)	Aldh3a2	13234
chr11	61257676	61258042	367	Intron (XM_006532031.3/Aldh3a2, intron 5 of 9)	Aldh3a2	9144
chr11	61258160	61259018	859	Exon (XM_006532031.3/Aldh3a2, exon 5 of 10)	Aldh3a2	8168
chr11	61707568	61707921	354	3' UTR	Slc5a10	12160
chr11	61735668	61736157	490	Intron (XM_017314419.1/Prpsap2, intron 7 of 9)	Slc5a10	-14852
chr11	61798651	61799054	404	Intron (NM_013881.4/Ulk2, intron 20 of 26)	Prpsap2	-36563
chr11	61803974	61804281	308	Intron (NM_013881.4/Ulk2, intron 15 of 26)	Prpsap2	-41886
chr11	61812272	61812626	355	Intron (NM_013881.4/Ulk2, intron 14 of 26)	Ulk2	42466
chr11	61824939	61825290	352	Intron (NM_013881.4/Ulk2, intron 11 of 26)	Ulk2	29802
chr11	61874358	61874920	563	Intron (XM_006533814.3/Akap10, intron 14 of 14)	Ulk2	-19036
chr11	61876367	61876731	365	Intron (XM_006533814.3/Akap10, intron 14 of 14)	Ulk2	-21045
chr11	61877165	61877480	316	Exon (XM_006533814.3/Akap10, exon 14 of 15)	Ulk2	-21843
chr11	61892527	61892955	429	Intron (XM_006533814.3/Akap10, intron 10 of 14)	Akap10	31125
chr11	61914753	61915526	774	Exon (XM_006533814.3/Akap10, exon 4 of 15)	Akap10	8554
chr11	62317695	62318188	494	3' UTR	Ttc19	36222
chr11	62320930	62321272	343	Exon (XM_006532628.3/Ncor1, exon 44 of 46)	Ttc19	39457
chr11	62325871	62326190	320	Intron (XM_006532628.3/Ncor1, intron 41 of 45)	Ttc19	44398
chr11	62326855	62327250	396	Exon (XM_006532628.3/Ncor1, exon 41 of 46)	Ttc19	45382
chr11	62328507	62328814	308	Intron (XM_006532628.3/Ncor1, intron 40 of 45)	Ttc19	47034
chr11	62329336	62329959	624	Exon (XM_006532628.3/Ncor1, exon 40 of 46)	Ttc19	47863
chr11	62333522	62334244	723	Exon (XM_006532628.3/Ncor1, exon 37 of 46)	Ttc19	52049
chr11	62337423	62337992	570	Exon (XM_006532628.3/Ncor1, exon 35 of 46)	Ttc19	55950
chr11	62338712	62339053	342	Exon (XM_006532628.3/Ncor1, exon 33 of 46)	Ttc19	57239
chr11	62348569	62349150	582	Intron (XM_006532628.3/Ncor1, intron 28 of 45)	Ttc19	67096
chr11	62352147	62352669	523	Intron (XM_006532628.3/Ncor1, intron 26 of 45)	Ttc19	70674
chr11	62353026	62353412	387	Exon (XM_006532628.3/Ncor1, exon 26 of 46)	Ttc19	71553
chr11	62362164	62362460	297	Intron (XM_006532628.3/Ncor1, intron 22 of 45)	Ncor1	76055
chr11	62368335	62368628	294	Intron (XM_006532628.3/Ncor1, intron 21 of 45)	Ncor1	69887
chr11	62368802	62369129	328	Intron (XM_006532628.3/Ncor1, intron 21 of 45)	Ncor1	69386
chr11	62384422	62384877	456	Exon (XM_006532628.3/Ncor1, exon 15 of 46)	Ncor1	53638
chr11	62390990	62391365	376	Exon (XM_006532628.3/Ncor1, exon 13 of 46)	Ncor1	47150
chr11	62554065	62554354	290	Promoter (2-3kb)	Ubb	2334
chr11	64985120	64985409	290	Intron (XM_006534065.2/Elac2, intron 7 of 24)	Elac2	3504
chr11	64988748	64989060	313	Intron (XM_006534065.2/Elac2, intron 11 of 24)	Elac2	7132
chr11	65690183	65690552	370	3' UTR	Gm30786	-29822
chr11	67039905	67040258	354	Exon (NM_025510.3/Adprm, exon 4 of 5)	Adprm	12360
chr11	67040565	67041237	673	Intron (NM_025510.3/Adprm, intron 3 of 4)	Adprm	11381
chr11	67041342	67041713	372	Exon (NM_025510.3/Adprm, exon 3 of 5)	Adprm	10905
chr11	68822330	68822700	371	3' UTR	Ndel1	30430
chr11	68825792	68826117	326	Intron (XM_006534540.1/Ndel1, intron 9 of 9)	Ndel1	27013
chr11	68828317	68828797	481	Intron (XM_006534540.1/Ndel1, intron 8 of 9)	Ndel1	24333
chr11	68829562	68829935	374	Exon (XM_006534540.1/Ndel1, exon 8 of 10)	Ndel1	23195
chr11	68831539	68831832	294	Intron (XM_006534540.1/Ndel1, intron 7 of 9)	Ndel1	21298
chr11	68832834	68833472	639	Exon (XM_006534540.1/Ndel1, exon 7 of 10)	Ndel1	19658
chr11	68835144	68835517	374	Intron (XM_006534540.1/Ndel1, intron 6 of 9)	Ndel1	17613
chr11	68838417	68839230	814	Intron (XM_006534540.1/Ndel1, intron 5 of 9)	Ndel1	13900
chr11	68839698	68839988	291	Exon (XM_006534540.1/Ndel1, exon 5 of 10)	Ndel1	13142
chr11	68840975	68841365	391	Intron (XM_006534540.1/Ndel1, intron 4 of 9)	Ndel1	11765
chr11	68842020	68842838	819	Exon (XM_006534540.1/Ndel1, exon 4 of 10)	Ndel1	10292
chr11	68904230	68904524	295	Promoter (2-3kb)	Rpl26	2664
chr11	69101175	69101471	297	Promoter (1-2kb)	Per1	1017
chr11	69101762	69102424	663	Promoter (1-2kb)	Per1	1604
chr11	69102600	69103607	1008	Promoter (2-3kb)	Per1	2442
chr11	69103702	69104789	1088	Exon (XM_006532480.3/Per1, exon 14 of 23)	Per1	3544
chr11	69104927	69105306	380	Intron (XM_006532480.3/Per1, intron 17 of 22)	Per1	4769
chr11	69105397	69105711	315	Exon (XM_006532480.3/Per1, exon 18 of 23)	n-TTagt5	-4754
chr11	69105789	69106339	551	Intron (XM_006532480.3/Per1, intron 18 of 22)	n-TTagt5	-4126
chr11	69345504	69345978	475	Exon (XM_006532887.3/Chd3, exon 38 of 40)	Chd3os	4735
chr11	69346085	69346676	592	Exon (XM_006532887.3/Chd3, exon 37 of 40)	Chd3os	5316
chr11	69347771	69348214	444	Exon (XM_006532887.3/Chd3, exon 35 of 40)	Chd3os	7002
chr11	69353231	69354123	893	Exon (XM_006532887.3/Chd3, exon 22 of 40)	Chd3	12337
chr11	69354398	69354747	350	Exon (XM_006532887.3/Chd3, exon 21 of 40)	Chd3	11713
chr11	69355051	69355343	293	Exon (XM_006532887.3/Chd3, exon 20 of 40)	Chd3	11117
chr11	69357542	69357963	422	Exon (XM_006532887.3/Chd3, exon 14 of 40)	Chd3	8497
chr11	69400798	69401087	290	Promoter (2-3kb)	Tmem88	-2564
chr11	69406098	69406577	480	Exon (XM_011248922.2/Kdm6b, exon 10 of 23)	Kdm6b	3248
chr11	69561872	69562734	863	Promoter (<=1kb)	Efnb3	-215
chr11	69588338	69588669	332	Exon (NM_001127233.1/Trp53, exon 5 of 11)	Trp53	7935
chr11	69590123	69590431	309	Intron (NM_001127233.1/Trp53, intron 9 of 10)	Trp53	9720
chr11	69640640	69640970	331	Intron (NM_011814.2/Fxr2, intron 3 of 16)	Mir467f	-5121
chr11	69642411	69642952	542	Intron (NM_011814.2/Fxr2, intron 6 of 16)	Mir467f	-6892
chr11	69643174	69643876	703	Exon (NM_011814.2/Fxr2, exon 7 of 17)	Mir467f	-7655
chr11	69644212	69644584	373	Intron (NM_011814.2/Fxr2, intron 7 of 16)	Mir467f	-8693
chr11	69651497	69651947	451	Exon (NM_011814.2/Fxr2, exon 14 of 17)	Sox15	-3090
chr11	69668087	69668397	311	Promoter (1-2kb)	Cd68	-1917
chr11	69668576	69669851	1276	Promoter (2-3kb)	Cd68	-2406
chr11	69670341	69670775	435	Promoter (1-2kb)	Eif4a1	1648
chr11	69671711	69672100	390	Promoter (<=1kb)	Eif4a1	323
chr11	69734470	69735839	1370	Exon (NM_001291068.1/Polr2a, exon 28 of 29)	Polr2a	22794
chr11	69736522	69736817	296	Exon (NM_001291068.1/Polr2a, exon 25 of 29)	Polr2a	21816
chr11	69739537	69741050	1514	Exon (NM_001291068.1/Polr2a, exon 19 of 29)	Polr2a	17583
chr11	69741505	69742474	970	Exon (NM_001291068.1/Polr2a, exon 16 of 29)	Polr2a	16159
chr11	69742984	69743610	627	Exon (NM_001291068.1/Polr2a, exon 13 of 29)	Polr2a	15023
chr11	69743702	69744221	520	Exon (NM_001291068.1/Polr2a, exon 11 of 29)	Polr2a	14412
chr11	69744989	69745661	673	Exon (NM_001291068.1/Polr2a, exon 8 of 29)	Polr2a	12972
chr11	69746297	69746979	683	Exon (NM_001291068.1/Polr2a, exon 5 of 29)	Polr2a	11654
chr11	72165964	72166335	372	Intron (XM_006534373.1/4933427D14Rik, intron 13 of 16)	Pitpnm3	-30075
chr11	72443877	72444208	332	Promoter (2-3kb)	Mybbp1a	2499
chr11	72448203	72448533	331	Exon (NM_016776.2/Mybbp1a, exon 19 of 26)	Mybbp1a	6825
chr11	72449720	72450070	351	Exon (NM_016776.2/Mybbp1a, exon 23 of 26)	Gm40194	-7847
chr11	72731816	72732151	336	Intron (NM_009671.5/Ankfy1, intron 6 of 24)	Ankfy1	17422
chr11	72751501	72751853	353	Intron (NM_009671.5/Ankfy1, intron 14 of 24)	LOC108167911	-13021
chr11	72757717	72758019	303	Intron (NM_009671.5/Ankfy1, intron 19 of 24)	LOC108167911	-6855
chr11	72759503	72759802	300	Intron (NM_009671.5/Ankfy1, intron 20 of 24)	LOC108167911	-5072
chr11	72832553	72832842	290	Intron (NM_001045536.2/Zzef1, intron 8 of 54)	Zzef1	-35135
chr11	72851924	72852283	360	Exon (NM_001045536.2/Zzef1, exon 14 of 55)	Zzef1	-15694
chr11	72853923	72854754	832	Intron (NM_001045536.2/Zzef1, intron 15 of 54)	Zzef1	-13223
chr11	72858830	72859146	317	Intron (NM_001045536.2/Zzef1, intron 17 of 54)	Zzef1	-8831
chr11	72859652	72860136	485	Exon (NM_001045536.2/Zzef1, exon 18 of 55)	Zzef1	-7841
chr11	72865432	72865993	562	Promoter (1-2kb)	Zzef1	-1984
chr11	72868420	72868732	313	Promoter (<=1kb)	Zzef1	443
chr11	72874975	72875301	327	Promoter (2-3kb)	Zzef1	2373
chr11	72875714	72876244	531	Intron (NM_001045536.2/Zzef1, intron 29 of 54)	Zzef1	3112
chr11	72884246	72884755	510	Exon (NM_001045536.2/Zzef1, exon 33 of 55)	Zzef1	11644
chr11	72890096	72890688	593	Intron (NM_001045536.2/Zzef1, intron 36 of 54)	Zzef1	17494
chr11	72893909	72894230	322	Intron (NM_001045536.2/Zzef1, intron 38 of 54)	Zzef1	21307
chr11	74657299	74657599	301	Exon (XM_017314805.1/Cluh, exon 3 of 26)	Cluh	7691
chr11	74657862	74658151	290	Intron (XM_017314805.1/Cluh, intron 3 of 25)	Cluh	8254
chr11	74661312	74661843	532	Exon (XM_017314805.1/Cluh, exon 10 of 26)	Cluh	11704
chr11	74667699	74668349	651	Exon (XM_017314805.1/Cluh, exon 23 of 26)	Cluh	18091
chr11	74817345	74817644	300	Exon (XM_006534000.3/Mettl16, exon 9 of 9)	Mnt	-13137
chr11	74932808	74933143	336	Intron (NM_001002764.1/Smg6, intron 4 of 18)	Smg6	4473
chr11	74934770	74935373	604	Exon (NM_001002764.1/Smg6, exon 5 of 19)	Smg6	6435
chr11	75143168	75143719	552	Intron (NM_001002764.1/Smg6, intron 15 of 18)	Hic1	24433
chr11	75434376	75435118	743	Promoter (2-3kb)	Gm35391	-2961
chr11	75445214	75445512	299	Exon (XM_006532546.3/Wdr81, exon 7 of 10)	Serpinf2	-5713
chr11	75451008	75451375	368	Exon (XM_006532546.3/Wdr81, exon 1 of 10)	Wdr81	3248
chr11	75464700	75465634	935	Promoter (<=1kb)	Mir22	928
chr11	75490265	75490662	398	Exon (NM_138659.2/Prpf8, exon 5 of 42)	Prpf8	3488
chr11	75490786	75491397	612	Exon (NM_138659.2/Prpf8, exon 7 of 42)	Prpf8	4009
chr11	75491804	75493610	1807	Exon (NM_138659.2/Prpf8, exon 9 of 42)	Prpf8	5027
chr11	75493819	75494630	812	Exon (NM_138659.2/Prpf8, exon 15 of 42)	Prpf8	7042
chr11	75495784	75496172	389	Exon (NM_138659.2/Prpf8, exon 20 of 42)	Prpf8	9007
chr11	75498093	75498733	641	Intron (NM_138659.2/Prpf8, intron 23 of 41)	Prpf8	11316
chr11	75499295	75499622	328	Intron (NM_138659.2/Prpf8, intron 23 of 41)	Rilp	-10472
chr11	75501384	75502162	779	Exon (NM_138659.2/Prpf8, exon 29 of 42)	Rilp	-7932
chr11	75502675	75503742	1068	Exon (NM_138659.2/Prpf8, exon 31 of 42)	Rilp	-6352
chr11	75504307	75504730	424	Exon (NM_138659.2/Prpf8, exon 34 of 42)	Rilp	-5364
chr11	75505051	75505453	403	Exon (NM_138659.2/Prpf8, exon 36 of 42)	Rilp	-4641
chr11	75507335	75507736	402	Promoter (2-3kb)	Rilp	-2358
chr11	75508188	75508613	426	Promoter (1-2kb)	Rilp	-1481
chr11	75598958	75599382	425	Promoter (<=1kb)	Gm12338	849
chr11	75609686	75609975	290	Intron (NM_008850.2/Pitpna, intron 6 of 11)	Gm12338	-9455
chr11	75658308	75659130	823	Promoter (2-3kb)	Myo1c	2293
chr11	75659790	75660342	553	Exon (XM_006532429.3/Myo1c, exon 6 of 32)	Myo1c	3775
chr11	75660639	75660972	334	Exon (XM_006532429.3/Myo1c, exon 8 of 32)	Myo1c	4624
chr11	75661286	75662001	716	Exon (XM_006532429.3/Myo1c, exon 10 of 32)	Myo1c	5271
chr11	75666833	75667447	615	Intron (XM_006532429.3/Myo1c, intron 17 of 31)	Myo1c	10818
chr11	75668624	75669195	572	Exon (XM_006532429.3/Myo1c, exon 20 of 32)	Crk	-10053
chr11	75670279	75670568	290	Exon (XM_006532429.3/Myo1c, exon 24 of 32)	Crk	-8680
chr11	75671972	75672546	575	Exon (XM_006532429.3/Myo1c, exon 30 of 32)	Crk	-6702
chr11	75703899	75704403	505	3' UTR	Crk	24640
chr11	75756706	75757474	769	Exon (NM_009536.4/Ywhae, exon 4 of 6)	Ywhae	23819
chr11	76115982	76116339	358	Intron (NM_026664.3/Vps53, intron 10 of 21)	LOC108167849	-33617
chr11	76116700	76117082	383	Exon (NM_026664.3/Vps53, exon 10 of 22)	LOC108167849	-32874
chr11	76135855	76136242	388	Exon (NM_026664.3/Vps53, exon 6 of 22)	LOC108167849	-13714
chr11	76173672	76173967	296	Exon (XR_001780093.1/LOC108167849, exon 3 of 3)	Vps53	5420
chr11	76233898	76234317	420	Exon (NM_026029.3/Glod4, exon 6 of 9)	Glod4	9377
chr11	76735813	76736126	314	Intron (NM_016810.3/Gosr1, intron 7 of 8)	Gosr1	27429
chr11	76752253	76752580	328	Intron (NM_016810.3/Gosr1, intron 4 of 8)	Gosr1	10975
chr11	76968331	76968866	536	Exon (NM_178645.4/Blmh, exon 10 of 12)	Blmh	22675
chr11	76969116	76969586	471	Intron (NM_178645.4/Blmh, intron 10 of 11)	Blmh	23460
chr11	76970410	76970756	347	Intron (NM_178645.4/Blmh, intron 10 of 11)	Blmh	24754
chr11	76973101	76973735	635	Intron (NM_178645.4/Blmh, intron 11 of 11)	Slc6a4	-24731
chr11	76974669	76974991	323	Intron (NM_178645.4/Blmh, intron 11 of 11)	Slc6a4	-23475
chr11	76975087	76975429	343	Intron (NM_178645.4/Blmh, intron 11 of 11)	Slc6a4	-23037
chr11	76978626	76978915	290	Intron (NM_178645.4/Blmh, intron 11 of 11)	Slc6a4	-19551
chr11	76986544	76987073	530	3' UTR	Slc6a4	-11393
chr11	77045903	77046418	516	Exon (NM_001012309.2/Nsrp1, exon 7 of 7)	Mir423	31690
chr11	77540078	77540367	290	Exon (NM_144825.2/Taok1, exon 19 of 20)	Trp53i13	-24157
chr11	77541082	77541732	651	Exon (NM_144825.2/Taok1, exon 18 of 20)	Trp53i13	-25161
chr11	77544978	77545572	595	Exon (NM_144825.2/Taok1, exon 17 of 20)	Trp53i13	-29057
chr11	77548067	77548408	342	Intron (NM_144825.2/Taok1, intron 16 of 19)	Taok1	27192
chr11	77549373	77550094	722	Exon (NM_144825.2/Taok1, exon 16 of 20)	Taok1	25506
chr11	77583577	77583976	400	Intron (NM_144825.2/Taok1, intron 2 of 19)	Taok1	-7977
chr11	77692001	77692506	506	Exon (XM_006534062.3/Nufip2, exon 3 of 5)	Nufip2	4488
chr11	77820414	77821126	713	Exon (XM_017314629.1/Myo18a, exon 10 of 41)	Myo18a	12843
chr11	77828408	77828697	290	Intron (XM_017314629.1/Myo18a, intron 19 of 40)	Gm36875	12074
chr11	77829447	77829772	326	Exon (XM_017314629.1/Myo18a, exon 21 of 41)	Gm36875	10999
chr11	77829898	77830386	489	Intron (XM_017314629.1/Myo18a, intron 21 of 40)	Gm36875	10385
chr11	77832585	77833035	451	Intron (XM_017314629.1/Myo18a, intron 22 of 40)	Gm36875	7736
chr11	77835199	77835832	634	Intron (XM_017314629.1/Myo18a, intron 22 of 40)	Gm36875	4939
chr11	77836219	77836620	402	Exon (XM_017314629.1/Myo18a, exon 23 of 41)	Gm36875	4151
chr11	77837116	77837836	721	Promoter (2-3kb)	Gm36875	2935
chr11	77841610	77842630	1021	Promoter (<=1kb)	Gm36875	-839
chr11	77845569	77846461	893	Exon (XM_017314629.1/Myo18a, exon 32 of 41)	Gm36875	-4798
chr11	77849414	77850479	1066	Exon (XM_017314629.1/Myo18a, exon 37 of 41)	Gm36875	-8643
chr11	77853270	77853565	296	Exon (XM_017314629.1/Myo18a, exon 40 of 41)	Gm36875	-12499
chr11	78007194	78007533	340	Intron (XM_006533400.1/Phf12, intron 3 of 13)	Phf12	18832
chr11	78013447	78013791	345	Intron (XM_006533400.1/Phf12, intron 5 of 13)	Dhrs13	-18495
chr11	78016440	78016730	291	Intron (XM_006533400.1/Phf12, intron 6 of 13)	Dhrs13	-15556
chr11	78023009	78023298	290	Exon (XM_006533400.1/Phf12, exon 9 of 14)	Dhrs13	-8988
chr11	78206572	78206872	301	3' UTR	Proca1	11704
chr11	78207654	78208116	463	Exon (NM_009297.2/Supt6, exon 36 of 37)	Proca1	12786
chr11	78208988	78209277	290	Exon (NM_009297.2/Supt6, exon 34 of 37)	Proca1	14120
chr11	78210940	78211783	844	Intron (NM_009297.2/Supt6, intron 32 of 36)	Proca1	16072
chr11	78212632	78213288	657	Exon (NM_009297.2/Supt6, exon 29 of 37)	Proca1	17764
chr11	78214563	78215052	490	Intron (NM_009297.2/Supt6, intron 28 of 36)	Proca1	19695
chr11	78215410	78215831	422	Intron (NM_009297.2/Supt6, intron 28 of 36)	Proca1	20542
chr11	78216681	78217133	453	Intron (NM_009297.2/Supt6, intron 27 of 36)	Proca1	21813
chr11	78218407	78218709	303	Intron (NM_009297.2/Supt6, intron 26 of 36)	Proca1	23539
chr11	78222081	78222553	473	Exon (NM_009297.2/Supt6, exon 22 of 37)	Supt6	23150
chr11	78223635	78224078	444	Intron (NM_009297.2/Supt6, intron 19 of 36)	Supt6	21625
chr11	78224563	78224961	399	Exon (NM_009297.2/Supt6, exon 18 of 37)	Supt6	20742
chr11	78226143	78226859	717	Exon (NM_009297.2/Supt6, exon 13 of 37)	Supt6	18844
chr11	78227073	78227672	600	Intron (NM_009297.2/Supt6, intron 11 of 36)	Supt6	18031
chr11	78227756	78228342	587	Intron (NM_009297.2/Supt6, intron 11 of 36)	Supt6	17361
chr11	78230584	78231059	476	Exon (NM_009297.2/Supt6, exon 7 of 37)	Supt6	14644
chr11	78231518	78232300	783	5' UTR	Supt6	13403
chr11	78251519	78251879	361	Intron (NM_009143.3/Sdf2, intron 2 of 2)	Sdf2	5698
chr11	78265052	78265449	398	Exon (XM_006534313.2/2610507B11Rik, exon 6 of 27)	2610507B11Rik	3128
chr11	78266972	78267857	886	Exon (XM_006534313.2/2610507B11Rik, exon 10 of 27)	2610507B11Rik	5048
chr11	78268174	78268490	317	Exon (XM_006534313.2/2610507B11Rik, exon 12 of 27)	2610507B11Rik	6250
chr11	78271327	78271965	639	Exon (XM_006534313.2/2610507B11Rik, exon 16 of 27)	2610507B11Rik	9403
chr11	78272230	78272547	318	Exon (XM_006534313.2/2610507B11Rik, exon 16 of 27)	2610507B11Rik	10306
chr11	78273595	78274119	525	Exon (XM_006534313.2/2610507B11Rik, exon 20 of 27)	2610507B11Rik	11671
chr11	78274829	78275283	455	Exon (XM_006534313.2/2610507B11Rik, exon 22 of 27)	2610507B11Rik	12905
chr11	78276082	78277026	945	Intron (XM_006534313.2/2610507B11Rik, intron 23 of 26)	BC030499	-13701
chr11	78277872	78278331	460	Intron (XM_006534313.2/2610507B11Rik, intron 24 of 26)	BC030499	-12396
chr11	78279759	78280563	805	Exon (XM_006534313.2/2610507B11Rik, exon 26 of 27)	BC030499	-10164
chr11	78281271	78281681	411	Intron (XM_006534313.2/2610507B11Rik, intron 26 of 26)	BC030499	-9046
chr11	78283148	78283442	295	Exon (NM_001002004.2/2610507B11Rik, exon 27 of 39)	BC030499	-7285
chr11	78285484	78286052	569	Exon (XR_001780057.1/2610507B11Rik, exon 29 of 38)	BC030499	-4675
chr11	78286424	78286742	319	Exon (XR_001780057.1/2610507B11Rik, exon 31 of 38)	BC030499	-3985
chr11	78287597	78288401	805	Promoter (2-3kb)	BC030499	-2326
chr11	78289126	78289668	543	Promoter (1-2kb)	BC030499	-1059
chr11	78508183	78509063	881	Exon (NM_199199.3/Tmem199, exon 4 of 6)	Tmem199	3105
chr11	78518023	78518385	363	Exon (NM_026389.3/Poldip2, exon 7 of 11)	Poldip2	5727
chr11	78521698	78522167	470	3' UTR	Poldip2	9402
chr11	78523797	78524108	312	3' UTR	Poldip2	11501
[truncated: 10,201 more rows]
