# Supplementary material for: SETD2 deficiency accelerates sphingomyelin accumulation and promotes the development of renal cancer
Source: Nat Commun. 2023 Nov 21;14:7572. doi: 10.1038/s41467-023-43378-w (PMC10663509; doi:10.1038/s41467-023-43378-w)
Supplement: Supplementary file 6 — Supplementary Data 4 [file 41467_2023_43378_MOESM6_ESM.xlsx]

## Sheet: Sheet1
Supplementary Data 4. Different-expressed metabolic proteins with altered H3K36me3 modification.
Protein ID	Gene	Matabolic path way	P Value	FC	H3K36me3 modification
Q3ULD5	MCCC2	Amino acid metabolism	0.000514944	0.652137	YES
P05202	GOT2	Amino acid metabolism	0.000289469	0.627866	YES
Q9CPY7	LAP3	Amino acid metabolism	0.000812853	0.511215	YES
Q9D1A2	CNDP2	Amino acid metabolism	0.00132409	0.481325	YES
P35505	FAH	Amino acid metabolism	0.00192927	0.512979	YES
P54071	IDH2	TCA cycle	0.000588928	0.601807	YES
Q9D051	PDHB	TCA cycle	7.24297e-05	0.73541	YES
O88844	IDH1	TCA cycle	0.00636986	0.727475	YES
P08249	MDH2	TCA cycle	0.0068315	0.682761	YES
Q9D6R2	IDH3A	TCA cycle	0.000211583	0.673167	YES
Q9Z2I9	SUCLA2	TCA cycle	0.00608515	0.634716	YES
Q923I7	SLC5A2	Glycolysis	0.00675696	6.40625	YES
P12382	PFKL	Glycolysis	0.00545595	2.23786	YES
P47857	PFKM	Glycolysis	0.000203958	2.4069	YES
P70695	FBP2	Glycolysis	0.00281201	3.61279	YES
Q3U2P1	SEC24A	Protein catabolism	0.00129031	1.52232	YES
Q9Z1K8	SLC7A7	Protein catabolism	0.00166187	4.60606	YES
O54774	AP3D1	Protein catabolism	0.000134617	2.45809	YES
P61804	DAD1	Protein catabolism	3.55406e-05	2.48979	YES
Q9WUQ2	PREB	Protein catabolism	0.000120296	1.69546	YES
Q68FD5	CLTC	Protein catabolism	0.000186482	1.55319	YES
Q8BVE3	ATP6V1H	Protein catabolism	0.000198059	2.58482	YES
P97742	CPT1A	Protein catabolism	0.000201569	3.66375	YES
Q8K2C9	HACD3	Protein catabolism	0.00401739	3.475	YES
Q9D3B1	HACD2	Protein catabolism	0.00230258	3.39763	YES
Q9EP69	SACM1L	Glycerolipd metabolism	4.05889e-05	4.6875	YES
Q61586	GPAM	Glycerolipd metabolism	0.000589394	3.26325	YES
Q8C025	CHPT1	Glycerolipd metabolism	0.0166279	13.3294	YES
Q99JY8	PLPP3	Sphingolipid metabolism	0.0411163	5.72374	YES
P24288	BCAT1	Amino acid metabolism	0.00132238	0.189711	NO
Q9JHI5	IVD	Amino acid metabolism	1.28279e-06	0.368786	NO
O35855	BCAT2	Amino acid metabolism	5.1506e-05	0.573509	NO
Q8QZS1	HIBCH	Amino acid metabolism	1.15043e-05	0.587666	NO
P53395	DBT	Amino acid metabolism	0.00143091	0.640108	NO
Q3THS6	MAT2A	Amino acid metabolism	0.00165282	0.480888	NO
Q8R3P0	ASPA	Amino acid metabolism	0.000688084	0.475996	NO
O88587	COMT	Amino acid metabolism	0.000486276	0.614437	NO
Q8QZY2	GLYCTK	Amino acid metabolism	2.97227e-06	0.198338	NO
O88986	GCAT	Amino acid metabolism	0.000227812	0.639489	NO
Q8CFA2	AMT	Amino acid metabolism	4.83105e-06	0.610611	NO
Q9JHW2	NIT2	Amino acid metabolism	7.23008e-05	0.541518	NO
Q91ZE0	TMLHE	Amino acid metabolism	1.46536e-05	0.520753	NO
Q9R0B9	PLOD2	Amino acid metabolism	0.00132234	0.513	NO
Q78JT3	HAAO	Amino acid metabolism	0.00123586	0.363617	NO
P70404	IDH3G	TCA cycle	0.000162123	0.558219	NO
Q9WUM5	SUCLG1	TCA cycle	0.000162559	0.59285	NO
Q99KI0	ACO2	TCA cycle	0.0292408	0.745174	NO
P97807	FH	TCA cycle	0.00840002	0.697141	NO
Q9CZU6	CS	TCA cycle	0.0076944	0.655432	NO
Q9CZB0	SDHC	TCA cycle	0.00130252	2.856	NO
Q9R0Q9	MPDU1	Glycolysis	0.000115576	5.05195	NO
Q8C3K6	SLC5A1	Glycolysis	0.0235185	6.58392	NO
Q7TSV4	PGM2	Glycolysis	0.0216806	1.91736	NO
Q9WUA3	PFKP	Glycolysis	0.000778488	2.7401	NO
P35576	G6PC1	Glycolysis	5.09752e-05	2.68818	NO
Q91W97	HKDC1	Glycolysis	0.00373465	4.59957	NO
P52480	PKM	Glycolysis	0.00621504	1.88512	NO
P28825	MEP1A	Protein catabolism	0.00171345	0.438193	NO
Q9ESP1	SDF2L1	Protein catabolism	0.000705876	0.601566	NO
Q3U9N9	SLC16A10	Protein catabolism	0.00607925	8.19568	NO
Q9QXW9	SLC7A8	Protein catabolism	0.00448808	6.06068	NO
P28843	DPP4	Protein catabolism	0.0136533	3.92737	NO
Q9D687	SLC6A19	Protein catabolism	0.0264308	3.5221	NO
P53986	SLC16A1	Protein catabolism	6.59854e-05	9.6476	NO
P70414	SLC8A1	Protein catabolism	0.042621	2.31733	NO
Q99J56	DERL1	Protein catabolism	0.000366503	2.74787	NO
Q3TDQ1	STT3B	Protein catabolism	2.2822e-06	1.73712	NO
Q8BH00	ALDH8A1	Protein catabolism	0.00175349	0.560234	NO
Q9CY27	TECR	Protein catabolism	0.000273286	6.09625	NO
Q924X2	CPT2B	Protein catabolism	0.000847383	3.16682	NO
P41216	ACSL1	Protein catabolism	0.00178624	2.35802	NO
Q9QUJ7	ACSL4	Protein catabolism	0.00782318	4.83409	NO
Q8JZR0	ACSL5	Protein catabolism	0.00358244	2.26646	NO
Q921H8	ACAA1A	Protein catabolism	0.00994343	2.56542	NO
P28474	ADH5	Protein catabolism	0.0021098	2.22974	NO
Q9CZS1	AL1B1	Protein catabolism	0.0181116	3.41358	NO
Q3UUI3	THEM4	Protein catabolism	0.0207399	2.49691	NO
Q8BGG9	ACNT2	Protein catabolism	0.00283899	14.5084	NO
Q99JF5	MVD	Glycerolipd metabolism	0.00100691	0.460505	NO
Q9Z0S1	BPNT1	Glycerolipd metabolism	0.000366847	0.541568	NO
P11404	FABP3	Glycerolipd metabolism	0.000352514	0.117728	NO
Q61194	PIK3C2A	Glycerolipd metabolism	0.000362559	2.74132	NO
Q8VDP6	CDIPT	Glycerolipd metabolism	6.66474e-05	6.02175	NO
Q91V01	LPCAT3	Glycerolipd metabolism	0.00168881	14.6464	NO
Q9Z1Q2	ABHD16A	Glycerolipd metabolism	9.13697e-07	2.24448	NO
Q8BGS7	CEPT1	Glycerolipd metabolism	0.0204754	3.93147	NO
Q99L43	CDS2	Glycerolipd metabolism	0.0452377	3.87446	NO
O70572	SMDP2	Sphingolipid metabolism	0.00470759	2.12359	NO
Q6ZPR5	SMDP4	Sphingolipid metabolism	0.00177692	1.87436	NO
Q8R0X7	SGPL1	Sphingolipid metabolism	0.00170006	2.7479	NO
Q6GV12	KDSR	Sphingolipid metabolism	0.00491983	12.2791	NO
