# Supplementary material for: SETD2 deficiency accelerates sphingomyelin accumulation and promotes the development of renal cancer
Source: Nat Commun. 2023 Nov 21;14:7572. doi: 10.1038/s41467-023-43378-w (PMC10663509; doi:10.1038/s41467-023-43378-w)
Supplement: Supplementary file 8 — Source Data [file 41467_2023_43378_MOESM8_ESM.zip]

Archive with 2 entries (2 files):
- Source data of main figures.xlsx
- Source data of supplementary figures.xlsx
