# Supplementary material for: SETD2 deficiency accelerates sphingomyelin accumulation and promotes the development of renal cancer
Source: Nat Commun. 2023 Nov 21;14:7572. doi: 10.1038/s41467-023-43378-w (PMC10663509; doi:10.1038/s41467-023-43378-w)
Supplement: Supplementary file 8 — Source Data [file 41467_2023_43378_MOESM8_ESM.zip › Source data of main figures.xlsx]

## Sheet: Fig 1c
Fig. 1c Metrics of kidney sections in KM and KMS mice
Aberrant area per field (%)			Thickness of renal tubule			Kidney Volume (mm3)
KM	KMS		KM	KMS		KM	KMS
56	58		6.65	96.48		318.069	463.777
40	60		3.254	120.565		245.214	386.76
32	44		4.263	110.265		183.585	275.601
22	51		8.65	68.26		221.481	246.051
28	66.4		4.988	85.265		205.665	379.27
			μm
Relative positive stain
	KM					KMS
Oil red	0.408163	0.151	0.005	0.3526	0	1.87755	1.91837	2.53061	1.22449	2.04082
CA9	0.5023	0.0932	0.2956	0.2412	0.1126	1.723	0.8931	2.135	1.1236	1.3146

## Sheet: Fig 1d
Fig. 1d Kaplan–Meier survival curve of indicated mice
weeks	KSM	KM
25	1
26	1
37	1
40	1
19	1
44	1
50	1
59	1
32	1
32		1
41		1
60	0	0
60	0	0
60	0	0
60	0	0
60	0	0
60	0	0
60	0	0
60		0
60		0
60		0
60		0
60		0
60		0
60		0
60		0
60		0
60		0
60		0
1	dead
0	alive

## Sheet: Fig 2b
Fig. 2b Altered KEGG metabolic pathways in KMS mice compared to KM mice enriched by significantly altered metabolites (FDR < 0.05).
X	Total	Expected	Hits	Raw.p	X.log.p.	Holm.adjust	FDR	Impact	pathwayID	url	hit_keggid
Arachidonic acid metabolism	36	0.91461	7	1.8308e-05	10.908	0.0015012	0.0015012	0.08304	mmu00590	https://www.genome.jp/kegg-bin/show_pathway?mmu00590	C14768;C14769;C14770;C14771;C14778;C14748;C14749
Biosynthesis of unsaturated fatty acids	42	1.067	5	0.0034244	5.6768	0.27738	0.1404	0	mmu01040	https://www.genome.jp/kegg-bin/show_pathway?mmu01040	C08316;C16525;C00249;C01530;C01595
Glycine, serine and threonine metabolism	31	0.78758	3	0.04156	3.1806	1	1	0.03141	mmu00260	https://www.genome.jp/kegg-bin/show_pathway?mmu00260	C00719;C01026;C00300
Fatty acid biosynthesis	43	1.0924	3	0.092812	2.3772	1	1	0	mmu00061	https://www.genome.jp/kegg-bin/show_pathway?mmu00061	C01530;C02679;C00249
Linoleic acid metabolism	6	0.15243	1	0.14331	1.9427	1	1	1	mmu00591	https://www.genome.jp/kegg-bin/show_pathway?mmu00591	C01595
Histidine metabolism	15	0.38109	1	0.32156	1.1346	1	1	0.14516	mmu00340	https://www.genome.jp/kegg-bin/show_pathway?mmu00340	C00785
Sphingolipid metabolism	21	0.53352	1	0.41976	0.86807	1	1	0.03008	mmu00600	https://www.genome.jp/kegg-bin/show_pathway?mmu00600	C06124
Fatty acid elongation in mitochondria	27	0.68596	1	0.50409	0.685	1	1	0	mmu00062	https://www.genome.jp/kegg-bin/show_pathway?mmu00062	C00249
Glycerophospholipid metabolism	30	0.76217	1	0.54166	0.61312	1	1	0.02315	mmu00564	https://www.genome.jp/kegg-bin/show_pathway?mmu00564	C00670
Fatty acid metabolism	39	0.99083	1	0.63851	0.44862	1	1	0	mmu00071	https://www.genome.jp/kegg-bin/show_pathway?mmu00071	C00249
Arginine and proline metabolism	44	1.1179	1	0.68339	0.3807	1	1	0.01198	mmu00330	https://www.genome.jp/kegg-bin/show_pathway?mmu00330	C00300
Purine metabolism	68	1.7276	1	0.83358	0.18203	1	1	0.01064	mmu00230	https://www.genome.jp/kegg-bin/show_pathway?mmu00230	C00262

## Sheet: Fig 2c
Fig. 2c Differential metabolites between KMS and KM mice (FDR < 0.05)
polarity	peak_name	mz	rt	KMSML3	KMSF37	KMSF68	KM2	KM5	KM3	KM4	KM1	M7.VIPpred	FC	#log2 FC	P	#-logP	id_kegg	name	iden_type	adduct	formula	confidence_level
POS	M770T134_POS	769.551	134.431	37672.1	576.535	34562.7	1907.67	1707.83	779.612	783.282	606.409	1.04653	20.9778	4.39079	0.0374435	1.42662	NA	Sphingomyelin (d18:1/18:0)	MS1 + ExpLib Match	[M+K]+	C41H83N2O6P	level2
NEG	M770T43_NEG	769.508	43.252	69864.7	954.047	85197.9	3967.08	7061.56	1501.31	1378.16	1035.15	1.50463	17.401	4.1211	0.0416334	1.38056	C13883	1-Palmitoyl-2-oleoyl-phosphatidylglycerol	MS1 + ExpLib Match	[M+Na-2H]-	C40H77O10P	level2
NEG	M307T41_NEG	307.266	40.562	111022	13655.7	155131	16620.7	27700.5	18025.3	7779.48	10453	1.87181	5.78748	2.53293	0.0465659	1.33193	C16525	cis-11.14-Eicosadienoic acid	MS1 + RT + ExpLib Match	[M-H]-	C20H36O2	level1
POS	M258T381_POS	258.109	381	86672.3	18738.3	111678	14636.2	19839	28593.3	10369	11694.5	1.62454	4.25005	2.08748	0.0372168	1.42926	C00670	Glycerophosphocholine	MS1 + RT + ExpLib Match	[M+H]+	C8H20NO6P	level1
POS	M789T45_POS	788.602	45.2635	70249.3	10179	55251.6	15056.2	14904.8	10798.3	9632.55	12700.3	1.22472	3.58417	1.84164	0.0491899	1.30812	NA	PC(18:0/18:1(9Z))	MS1 + ExpLib Match	[M+H]+	C44H86NO8P	level2
NEG	M559T42_NEG	559.476	41.861	15087.5	3962.22	15389.7	4406.38	7120.31	2069.33	1873.83	4238.93	0.58533	2.91235	1.54219	0.0470879	1.32709	C01595	Linoleate	adductAnnotation	[2M-H]-	C18H32O2	level3.1
NEG	M533T42_NEG	533.46	42.109	60692.3	49340.8	77258.2	42681.5	46118.3	27946.8	33261.4	46206.6	1.06117	1.59087	0.669817	0.0235335	1.62831	C00249	Palmitic acid	MS1 + ExpLib Match	[2M+Na-2H]-	C16H32O2	level2
POS	M148T380_POS	148.06	379.512	10263.4	7442.66	7235.97	6267.02	6203.5	6708.33	5950.17	5775.69	0.327745	1.34511	0.427719	0.0285196	1.54486	C00025	L-Glutamate	MS1 + RT + ExpLib Match	[M+H]+	C5H9NO4	level1
NEG	M146T377_NEG	146.046	377.376	9062.59	7855.35	6525.95	6193.72	6061.28	5908.62	5850.67	6109.15	0.306865	1.2971	0.375291	0.0163135	1.78745	C02218	Dehydroalanine	metAnnotation	[M+CH3COO]-	C3H5NO2	level3.1
POS	M226T332_POS	226.109	332.327	4208.95	5734.19	5926.32	8403.05	7160.55	9781.9	6626.94	7832.83	0.358071	0.664462	-0.589741	0.0180262	1.7441	C00328	L-Kynurenine	metAnnotation	[M+NH4]+	C10H12N2O3	level3.1
POS	M170T205_POS	170.116	204.739	5148.97	6377.49	4192.2	9282.34	9161.19	10878.6	9615.72	8284.84	0.495579	0.55477	-0.850038	0.00116377	2.93413	C01092	8-Amino-7-oxononanoate	adductAnnotation	[M-H2O+H]+	C9H17NO3	level3.1
NEG	M337T92_NEG	337.237	91.6275	9534.92	12819.4	21317.2	43123.2	91608.8	16393.3	68657.8	63733.3	1.4283	0.256725	-1.9617	0.0489167	1.31054	C19622	9,10-Dihydroxystearate	adductAnnotation	[M+Na-2H]-	C18H36O4	level3.1

## Sheet: Fig 2d
Fig. 2d Chemical composition of the mouse renal tubules lipidome using ClassyFire categories to classify the lipids diversity of all annotated lipids across assays.
Class	Count
DG	2
MG	1
TG	174
LPC	3
PC	3
Cer	9
SM	9
GlcCer	3
CE	12

## Sheet: Fig 2e
Fig. 2e Relative abundance of representative lipids between KM (n=5) and KMS (n=3).
	KM					KMS
TG	1.0293	1.00413	0.939162	1.05892	0.990209	0.999801	0.997811	0.98066
CE	1.03501	0.992891	0.986721	1.0338	1.00553	0.99918	1.00403	0.94285
Cer	0.981948	1.08247	1.03904	0.736561	0.977201	1.08147	0.993909	1.10739
DG	0.941348	1.1023	0.978341	1.0749	0.926251	1.03295	1.03828	0.905636
GlcCer	0.911164	1.0978	1.02818	0.790481	0.968686	1.08713	1.1175	0.999066
LPC	0.911164	1.0978	1.02818	0.790481	0.968686	1.08713	1.1175	0.999066
MG	1.07038	1.1454	0.789196	0.979893	1.12684	1.18703	1.06672	0.634552
PC	0.887317	0.997582	1.2384	0.610022	0.770421	1.13535	1.01001	1.35089
SM	0.872781	0.916952	1.10192	0.701477	0.767951	1.19719	1.06952	1.37222

## Sheet: Fig 2f
Fig. 2f Differential lipids between KMS and KM mice (FDR < 0.05)
name	KM1	KM2	KM3	KM4	KM5	KMSF68	KMSF37	KMSML3	FinalResult	subClass	Class	KM	KMS	FC	log2 FC
M832T710_NEG	2898.17	3222	2277.53	21224.7	2445.73	22657.6	18940.5	20520.3	SM(d40:1)	SM	SP	6413.63	20706.2	3.22846	1.69085
M802T602_POS	8461.64	8413.87	12584	5805.71	7560.13	11848.3	13136.2	10538.3	SM(d41:1)	SM	SP	8565.07	11841	1.38247	0.46725
M997T686_POS	2463.42	2343.54	2767.56	2417.97	2455.86	3756.5	2679.13	3551.58	TG(22:6/22:4/18:2);TG(22:6/22:5/18:1);TG(22:5/22:5/18:2);TG(22:4/20:4/20:4)	TG	GL	2489.67	3329.07	1.33715	0.419165
M831T741_POS	6265.07	5743.27	7086	5399.55	5697.72	7334.61	6706.73	7544.05	TG(49:4)	TG	GL	6038.32	7195.13	1.19158	0.252872
M881T744_POS	6146.67	6109.25	5554.7	5529.09	5671.4	6209.92	6491.45	6896.94	TG(52:0)	TG	GL	5802.22	6532.77	1.12591	0.171089
M859T725_POS	2456.43	1997.76	2111.07	2297.49	2313.06	2423.95	2548.36	2565.13	TG(18:2/18:2/15:0);TG(18:3/17:1/16:0);TG(18:1/17:2/16:1);TG(17:2/17:2/17:0);TG(17:2/17:1/17:1);TG(18:3/17:0/16:1);TG(18:3/18:1/15:0);TG(18:2/17:2/16:0);TG(18:2/17:1/16:1);TG(18:2/18:1/15:1)	TG	GL	2235.16	2512.48	1.12407	0.168733
M995T678_POS	2184.06	2503.51	2372.45	2374.08	2255.9	2516.48	2488.26	2605.27	TG(22:6/22:6/18:1)	TG	GL	2338	2536.67	1.08497	0.117661
M905T723_POS	6773.15	6918.62	6791.63	7156.5	6807.2	7371.78	7441.36	7217.3	TG(54:2)	TG	GL	6889.42	7343.48	1.06591	0.0920824
M917T655_POS	1795.76	1857.34	1915.46	1776.45	1833.74	1924.74	1992.84	1932.74	TG(56:10)	TG	GL	1835.75	1950.11	1.06229	0.0871823
M885T770_POS	17571.5	18680.2	18495.6	18468.1	18071	19840.3	19523	18466	TG(22:5/16:0/15:0);TG(18:2/18:2/17:1);TG(18:3/18:1/17:1);TG(18:3/18:2/17:0);TG(18:2/18:1/17:2);TG(20:3/17:2/16:0);TG(20:3/17:1/16:1);TG(20:3/18:2/15:0)	TG	GL	18257.3	19276.4	1.05582	0.0783674
M897T758_POS	2540.07	2650.04	2580.33	2662.55	2546.9	2717.48	2783.88	2667.07	TG(18:2/18:2/18:2)	TG	GL	2595.98	2722.81	1.04886	0.068818
M917T725_POS	14917.7	14537.3	15169.5	15087.3	14502.6	15289.1	15547.6	15455.3	TG(55:3)	TG	GL	14842.9	15430.7	1.0396	0.0560314
M863T733_POS	28084.6	29923.2	27225.9	29216	29336.6	25444.7	26602.1	25542.8	TG(17:1/17:1/17:0);TG(18:1/18:1/15:0);TG(18:1/17:1/16:0);TG(18:2/17:0/16:0);TG(18:1/17:0/16:1)	TG	GL	28757.3	25863.2	0.899363	-0.153025
M767T679_POS	10667.3	10811.3	12023.5	11518.3	11063.1	9563.85	10235.3	10095.5	TG(16:1/14:0/14:0);TG(18:1/14:0/12:0);TG(16:1/16:0/12:0);TG(16:0/14:1/14:0)	TG	GL	11216.7	9964.89	0.888398	-0.170722
M753T666_POS	2161.28	1870.54	2255.87	2016.21	2045.35	1770.51	1869.19	1817.84	TG(43:1)	TG	GL	2069.85	1819.18	0.878895	-0.186238
M833T696_POS	5731.47	5429.85	6062.28	5061.84	6048.25	4086.02	5030.94	4622.87	TG(17:1/16:1/16:1);TG(18:2/16:1/15:0);TG(18:2/17:1/14:0);TG(18:2/18:1/13:0)	TG	GL	5666.74	4579.94	0.808215	-0.307189
M837T732_POS	14647.3	16197.8	17131.5	14928.4	18055.2	12389.8	13829.4	12207.3	TG(18:1/16:0/15:0);TG(17:1/17:0/15:0);TG(18:0/17:1/14:0);TG(17:1/16:0/16:0);TG(18:1/17:0/14:0);TG(18:0/16:1/15:0);TG(17:0/16:1/16:0)	TG	GL	16192.1	12808.8	0.791054	-0.338151
M781T689_POS	6799.15	6150.86	8506.78	6037.98	7177.17	4668.61	5874.01	5364.59	TG(18:1/14:0/13:0);TG(15:1/15:0/15:0);TG(16:0/15:1/14:0);TG(16:1/15:0/14:0);TG(18:1/15:0/12:0);TG(16:0/15:0/14:1);TG(16:1/16:0/13:0)	TG	GL	6934.39	5302.4	0.764654	-0.387122
M807T694_POS	10114.6	9249.44	11739.9	9106.82	10595.1	6446.74	8617.91	7784.83	TG(17:1/17:1/13:0);TG(17:0/15:1/15:1);TG(18:1/15:0/14:1);TG(17:1/15:1/15:0)	TG	GL	10161.2	7616.49	0.749568	-0.415868
M809T710_POS	14106.9	13541.9	17396.7	14546.4	15673.7	10085.2	11902.6	10898.9	TG(17:1/15:0/15:0);TG(16:1/16:0/15:0);TG(18:1/15:0/14:0);TG(16:0/16:0/15:1);TG(17:1/16:0/14:0);TG(17:0/15:1/15:0);TG(17:0/16:1/14:0);TG(17:0/16:0/14:1)	TG	GL	15053.1	10962.2	0.728235	-0.457524

## Sheet: Fig 3b-mRNA
Fig. 3b-1 Gene expression levels of KM and KMS mice.
AccID	KM4	KM5	KM3	KM1	KM2	KMS4	KMS5	KMS1	KMS2	KMS3
0610005C13Rik	849	739	1163	751	583	1488	1014	1778	1744	2720
0610006L08Rik	146	105	103	31	53	18	21	101	204	97
0610007N19Rik	471	522	385	302	243	375	689	393	417	1398
0610007P14Rik	535	559	451	324	448	567	921	495	627	1116
0610009B22Rik	456	479	441	395	270	436	576	408	662	587
0610009D07Rik	751	798	781	594	604	1238	1350	757	1073	1266
0610009L18Rik	68	63	46	25	23	33	84	53	58	342
0610009O20Rik	835	753	1391	704	626	1378	1304	1230	1022	1653
0610010F05Rik	292	273	322	402	367	444	560	489	435	164
0610010K14Rik	345	408	349	241	248	707	738	405	399	1739
0610011F06Rik	2005	1858	2221	911	954	2674	2704	2229	3131	11746
0610012G03Rik	604	600	624	349	423	1340	1408	749	826	3977
0610012H03Rik	996	937	1251	379	393	537	640	1120	2152	1154
0610025J13Rik	10	13	9	5	5	2	15	10	21	15
0610030E20Rik	473	417	598	638	698	1466	663	731	913	406
0610031J06Rik	1539	1692	1603	1158	1315	2263	3034	2520	2539	4855
0610031O16Rik	55	47	61	7	21	1	12	4	27	32
0610033M10Rik	30	29	55	27	30	69	81	44	20	45
0610037L13Rik	369	396	334	295	287	675	599	429	523	1054
0610038B21Rik	6	13	6	2	6	10	16	10	17	30
0610039H22Rik	13	7	9	4	10	6	19	6	2	31
0610039K10Rik	1	2	0	1	1	7	9	1	0	0
0610040B10Rik	40	28	19	14	17	15	34	20	25	59
0610040F04Rik	74	81	138	85	90	132	77	10	73	178
0610040J01Rik	689	727	1009	692	563	1887	2223	1010	671	1199
0610043K17Rik	5	3	4	2	1	0	1	1	2	16
1010001N08Rik	4	2	4	0	1	3	1	0	8	20
1100001G20Rik	2	1	0	9	1	4	10	5	20	22
1110001A16Rik	328	351	356	277	224	557	712	425	562	693
1110001J03Rik	613	544	370	348	223	790	1009	654	732	4580
1110002J07Rik	1	1	3	0	0	2	1	0	7	0
1110002L01Rik	183	176	294	226	218	171	209	198	242	106
1110004E09Rik	393	352	390	297	310	664	757	294	445	757
1110004F10Rik	849	853	1131	861	802	1698	1593	1047	1322	1142
1110006O24Rik	18	22	24	15	17	54	53	15	14	80
1110007C09Rik	304	281	291	241	262	1029	733	390	393	2338
1110008F13Rik	1199	1205	1557	934	1080	3365	2399	1295	1910	4033
1110008J03Rik	119	112	216	128	75	326	261	170	202	573
1110008L16Rik	321	345	470	369	301	670	530	298	453	409
1110008P14Rik	386	442	441	174	253	875	1151	398	420	3519
1110012L19Rik	267	217	304	208	135	344	475	247	298	565
1110017D15Rik	1	1	0	2	4	2	10	5	3	0
1110018N20Rik	10	5	5	7	7	26	4	7	6	13
1110019D14Rik	69	92	71	61	45	27	85	76	125	57
1110020A21Rik	17	22	32	27	19	26	37	4	20	37
1110028F11Rik	0	1	1	2	2	7	0	0	0	6
1110032A03Rik	566	535	750	440	312	728	817	739	1000	1052
1110032F04Rik	7	9	70	10	5	1	0	7	0	1
1110034G24Rik	46	45	25	52	50	54	76	42	49	284
1110037F02Rik	647	700	839	901	821	1299	728	873	967	368
1110038B12Rik	286	305	285	350	385	1487	1316	156	293	1435
1110038F14Rik	289	269	252	213	201	268	434	229	263	547
1110046J04Rik	6	9	6	12	12	11	19	12	4	13
1110051M20Rik	341	313	266	193	151	163	447	285	277	455
1110054M08Rik	91	100	94	32	49	97	185	72	107	447
1110057K04Rik	556	569	654	484	504	631	805	776	789	549
1110058L19Rik	269	254	241	163	132	268	492	215	330	623
1110059E24Rik	278	300	245	269	244	400	392	269	474	302
1110059G10Rik	198	209	175	211	164	378	284	212	317	197
1110065P20Rik	244	267	280	172	133	560	556	282	419	2624
1190002F15Rik	11	20	12	7	7	7	40	19	6	41
1190002N15Rik	145	130	266	238	128	251	197	233	233	58
1190005I06Rik	14	5	9	7	7	25	31	13	4	69
1190007I07Rik	202	174	119	125	129	174	261	124	186	616
1200014J11Rik	367	323	453	407	382	751	596	534	523	374
1300002E11Rik	259	238	228	314	245	335	287	289	428	256
1300002K09Rik	202	186	505	141	583	542	394	102	559	398
1300017J02Rik	0	0	0	4	0	7	5	0	0	1
1500002F19Rik	4	2	5	11	5	7	6	0	0	0
1500004A13Rik	2	6	4	7	6	3	2	0	9	0
1500009L16Rik	35	31	6	26	11	8	27	5	6	34
1500011B03Rik	110	133	133	99	101	405	354	118	117	441
1500011K16Rik	367	329	270	190	165	373	464	334	450	1356
1500012F01Rik	468	466	584	695	655	1955	1939	210	277	1449
1500015A07Rik	63	64	43	72	75	108	147	55	89	54
1500015O10Rik	31	30	49	66	11	10	36	13	28	25
1500017E21Rik	1	1	1	1	4	1	4	5	0	0
1520401A03Rik	0	0	0	2	2	1	8	0	7	3
1600002D24Rik	0	3	0	0	8	2	0	0	0	6
1600002H07Rik	54	84	58	62	82	65	115	47	46	79
1600002K03Rik	74	69	65	59	70	115	190	79	76	305
1600010M07Rik	7	9	4	6	2	0	9	7	6	8
1600012H06Rik	507	514	657	636	680	871	867	678	749	370
1600014C10Rik	677	629	816	407	430	720	663	870	1220	1078
1600016N20Rik	54	51	42	70	94	63	126	75	81	28
1600020E01Rik	79	76	55	102	141	455	244	170	183	306
1600022D10Rik	0	3	0	3	0	1	1	4	7	0
1600023N17Rik	4	6	1	1	12	2	6	10	3	6
1700001C19Rik	2	0	0	3	1	4	4	2	0	7
1700001D01Rik	1	1	2	3	1	0	6	2	3	0
1700001G11Rik	4	10	1	0	1	1	1	0	0	7
1700001G17Rik	14	10	5	4	3	2	16	13	9	31
1700001J03Rik	4	6	6	18	14	71	22	14	6	14
1700001L05Rik	77	70	102	92	44	89	91	127	110	42
1700001L19Rik	1	0	1	1	0	0	5	0	1	2
1700001O22Rik	23	21	31	26	15	40	68	16	15	53
1700001P01Rik	1	0	0	3	1	7	2	5	0	0
1700003E16Rik	30	41	29	11	6	13	8	15	8	57
1700003M07Rik	5	2	3	0	2	0	4	0	0	0
1700006J14Rik	0	0	1	0	1	1	3	15	0	4
1700007G11Rik	2	1	0	1	0	0	6	2	0	0
1700007K09Rik	0	0	0	0	1	16	3	0	0	1
1700007K13Rik	20	11	7	5	5	1	14	4	12	11
1700007L15Rik	43	37	24	17	12	25	76	37	46	210
1700008J07Rik	85	83	65	75	74	59	179	104	100	159
1700008O03Rik	3	4	1	1	6	5	11	6	2	24
1700009J07Rik	42	50	70	37	24	0	18	14	14	6
1700009P17Rik	83	88	94	54	48	77	126	111	101	211
1700010I14Rik	23	37	32	19	36	8	44	11	6	13
1700011A15Rik	1	1	0	2	4	4	4	0	7	0
1700011H14Rik	1738	1610	1880	1487	776	1319	4150	2322	2375	2872
1700012D01Rik	12	11	7	4	2	2	14	8	2	39
1700012D14Rik	19	9	17	21	9	32	7	10	19	7
1700012D16Rik	1	1	0	3	6	1	1	0	0	0
1700013F07Rik	1	2	0	1	1	0	1	0	7	0
1700015F17Rik	3	1	0	0	1	0	0	0	0	6
1700016C15Rik	294	337	193	185	162	199	605	394	562	543
1700016K19Rik	4	4	7	3	5	0	5	0	0	1
1700017B05Rik	371	382	382	332	537	1285	563	314	265	553
1700018A23Rik	2	2	0	0	0	1	5	0	0	0
1700018L02Rik	18	10	19	18	10	54	71	13	13	65
1700019B03Rik	0	0	1	1	0	29	5	0	5	2
1700019D03Rik	12	15	41	85	126	20	30	15	9	1
1700019G17Rik	200	157	217	188	156	192	216	278	312	202
1700019L03Rik	3	9	2	3	5	0	0	0	0	0
1700020D05Rik	3	3	2	3	7	6	4	10	11	0
1700020I14Rik	483	409	564	630	606	1010	677	684	918	481
1700020L24Rik	2	1	2	1	1	0	3	0	5	0
1700020N01Rik	2	2	1	1	2	4	4	1	13	4
1700021F05Rik	459	417	532	380	367	578	837	386	606	625
1700021K19Rik	515	526	682	607	496	529	716	804	668	453
1700022N22Rik	4	3	2	2	4	0	6	2	0	4
1700023F06Rik	0	2	2	0	0	3	1	0	2	6
1700024F13Rik	3	4	2	6	1	1	2	2	0	0
1700024h08rik	8	5	7	2	1	0	2	2	9	0
1700024P16Rik	30	30	70	52	160	37	14	22	1	9
1700025G04Rik	136	170	125	285	201	201	144	276	300	74
1700025N23Rik	1	1	1	1	1	3	6	0	3	12
1700026D08Rik	3	1	0	2	33	1	3	0	0	1
1700026L06Rik	1	3	7	0	1	0	1	0	3	0
1700027J07Rik	2	6	4	2	10	3	4	0	9	2
1700028E10Rik	12	6	9	10	11	10	20	11	3	10
1700028J19Rik	131	85	152	55	21	61	73	101	106	117
1700029I15Rik	15	10	10	21	14	23	13	18	17	13
1700029J07Rik	160	137	108	251	231	287	217	143	106	109
1700030C10Rik	19	10	17	25	14	19	24	7	33	13
1700030J22Rik	36	46	41	29	10	12	21	29	32	32
1700030K09Rik	148	131	119	120	112	76	126	96	159	90
1700034H15Rik	27	30	21	59	84	202	128	27	41	46
1700034O15Rik	9	13	15	8	19	18	60	11	9	28
1700034P13Rik	25	14	10	10	10	24	7	19	19	48
1700037C18Rik	138	104	110	61	44	61	244	115	107	488
1700037H04Rik	339	378	393	220	270	768	1012	329	309	2000
1700040D17Rik	3	4	2	3	1	0	14	2	6	0
1700040L02Rik	310	257	477	233	116	210	592	363	305	398
1700042B14Rik	1	1	1	1	8	0	2	0	0	0
1700047I17Rik2	22	18	69	153	71	19	28	92	84	150
1700047K16Rik	0	2	5	0	3	5	9	8	2	3
1700047M11Rik	0	0	0	2	0	0	3	0	6	0
1700048M11Rik	0	2	4	5	6	5	2	0	0	0
1700048O20Rik	16	16	8	18	19	19	45	18	21	15
1700049E17Rik1	2	0	1	0	0	0	8	0	0	1
1700049G17Rik	112	104	107	91	89	107	114	131	143	105
1700051A21Rik	0	0	0	0	0	1	1	0	2	8
1700052K11Rik	105	114	60	91	63	21	112	111	88	63
1700052N19Rik	216	211	296	177	212	373	304	162	313	210
1700054A03Rik	4	5	2	2	3	1	1	1	2	4
1700055D18Rik	28	17	18	36	19	31	35	27	10	28
1700055N04Rik	19	27	46	30	8	3	3	4	25	12
1700056E22Rik	2	4	6	4	4	4	10	2	0	6
1700063D05Rik	1	1	0	1	7	0	0	0	0	0
1700065O20Rik	2	1	1	5	0	0	2	0	0	0
1700066B19Rik	1	8	6	4	10	0	8	5	3	0
1700066M21Rik	139	113	134	170	137	111	206	198	210	64
1700067K01Rik	11	9	12	19	17	54	37	32	43	74
1700080G18Rik	13	13	18	15	11	109	81	14	15	219
1700084E18Rik	7	4	9	1	6	24	15	9	2	70
1700086L19Rik	1	5	0	1	20	0	1	0	0	0
1700086O06Rik	41	40	36	36	49	47	105	10	41	116
1700087I21Rik	6	7	5	1	3	2	6	3	8	14
1700088E04Rik	135	142	137	83	55	63	170	123	104	351
1700093K21Rik	0	1	1	8	6	24	12	0	10	0
1700094D03Rik	67	63	56	119	159	481	173	135	152	61
1700096K18Rik	58	58	55	35	33	42	105	77	76	81
1700099I09Rik	5	1	0	1	3	0	0	0	0	0
1700101E01Rik	1	1	0	1	1	0	2	2	0	8
1700101I11Rik	27	23	21	17	10	72	52	43	47	56
1700102H20Rik	7	6	9	8	4	11	36	2	7	18
1700102P08Rik	6	5	8	7	7	36	12	8	8	10
1700108F19Rik	2	1	0	0	4	3	4	1	0	9
1700109H08Rik	12	7	18	35	36	174	34	27	60	9
1700110K17Rik	4	5	4	24	48	22	13	0	0	2
1700112D23Rik	0	3	0	4	0	1	4	1	9	2
1700112E06Rik	16	14	7	8	9	12	27	21	24	116
1700112J16Rik	7	12	5	3	4	9	9	2	6	4
1700113A16Rik	84	84	91	37	29	45	121	51	78	229
1700119H24Rik	25	15	17	5	6	6	9	16	31	60
1700120C14Rik	5	1	1	2	3	2	9	2	3	7
1700120K04Rik	2	1	0	1	2	1	3	5	6	4
1700122E12Rik	2	3	2	0	1	2	2	2	3	9
1700123I01Rik	0	0	0	2	1	3	6	0	0	9
1700123M08Rik	9	8	21	16	13	6	18	0	9	1
1700123O20Rik	444	456	463	318	249	686	788	500	668	1099
1700123O21Rik	0	0	1	4	0	3	0	0	5	0
1700124L16Rik	2	1	1	0	6	5	4	0	0	1
1700125G22Rik	1	1	1	5	1	0	0	2	0	0
1700125H20Rik	1	3	2	3	2	3	6	0	3	5
1810006J02Rik	2	3	2	5	0	3	1	0	6	0
1810008I18Rik	3	3	0	0	25	1	2	0	0	1
1810009A15Rik	39	22	27	42	85	132	93	84	84	8
1810010D01Rik	0	3	1	5	11	11	4	0	2	23
1810010H24Rik	3	3	4	8	1	3	4	1	2	14
1810011H11Rik	22	24	7	11	33	5	19	19	13	17
1810011O10Rik	425	451	441	1177	1056	769	432	1252	1025	202
1810012K16Rik	12	8	9	12	5	3	5	5	0	11
1810013D15Rik	1	1	1	5	3	3	6	5	0	4
1810013L24Rik	581	599	787	817	715	2314	946	874	1016	565
1810014B01Rik	133	124	117	132	57	74	208	110	124	161
1810019D21Rik	203	241	292	229	313	397	538	334	361	369
1810019J16Rik	414	384	647	299	293	546	791	351	453	1389
1810020O05Rik	4	3	4	5	1	0	3	2	0	0
1810021B22Rik	50	52	64	36	20	70	98	58	65	242
1810022K09Rik	226	240	152	299	393	366	557	213	327	285
1810024B03Rik	25	25	58	20	23	28	47	17	62	679
1810026B05Rik	204	202	164	316	282	612	446	278	410	196
1810026J23Rik	724	674	1207	766	643	2083	973	1160	1361	1131
1810030O07Rik	438	433	462	514	476	711	601	554	539	420
1810032O08Rik	78	69	72	107	90	218	199	80	71	694
1810033B17Rik	23	18	7	36	38	7	10	41	22	0
1810034E14Rik	159	87	177	56	50	62	208	148	251	223
1810037I17Rik	749	724	618	465	419	874	1024	725	929	4196
1810041H14Rik	14	8	7	5	5	13	34	8	13	58
1810041L15Rik	9	17	14	27	14	20	11	100	28	10
1810043G02Rik	272	283	348	217	156	448	593	271	272	1251
1810043H04Rik	279	310	196	124	107	265	548	272	315	2592
1810044D09Rik	48	63	46	37	33	128	151	40	90	402
1810055G02Rik	131	126	152	146	138	159	166	202	112	108
1810058I24Rik	614	675	798	402	374	1337	1380	635	778	2893
1810062G17Rik	12	13	12	4	9	5	19	2	0	31
1810062O18Rik	11	11	15	10	10	8	16	8	5	21
1810063I02Rik	7	14	1	2	7	40	25	22	14	158
1810064F22Rik	28	22	38	29	98	14	17	7	5	2
1810073O08Rik	7	2	3	9	10	3	5	4	9	4
2010001E11Rik	6	4	10	2	4	2	3	10	23	0
2010002M12Rik	18	14	21	11	14	13	14	31	18	10
2010003K11Rik	18	16	20	12	11	49	10	17	41	85
2010012O05Rik	155	159	152	162	161	247	262	140	140	131
2010015L04Rik	8	6	2	2	0	7	9	0	0	13
2010016I18Rik	9	9	16	3	29	1	3	0	0	1
2010107E04Rik	1997	1878	1387	1272	938	3467	4005	1899	2716	8363
2010107G12Rik	8	4	5	5	14	1	1	5	0	0
2010107G23Rik	115	100	114	59	32	158	211	105	81	329
2010109A12Rik	4	5	6	14	3	0	5	7	3	0
2010111I01Rik	28	26	67	12	7	6	10	58	21	102
2010203P06Rik	6	6	10	10	5	7	6	30	11	4
2010204K13Rik	76	91	66	80	77	215	217	72	70	424
2010300C02Rik	20	42	15	16	43	42	31	11	7	54
2010308F09Rik	1	8	3	1	2	14	9	10	3	22
2010315B03Rik	330	303	383	385	289	271	214	185	292	90
2010320M18Rik	203	206	178	98	106	130	320	183	180	1057
2200002D01Rik	107	123	97	59	110	214	401	44	84	840
2200002J24Rik	10	7	1	8	10	7	18	8	3	38
2210008F06Rik	4	4	2	4	8	9	9	2	3	22
2210013O21Rik	143	172	120	138	106	239	280	187	186	325
2210015D19Rik	146	127	183	116	86	232	244	208	186	445
2210016F16Rik	663	613	702	481	424	914	1055	877	970	2007
2210016L21Rik	514	548	543	404	462	696	1042	597	523	1173
2210018M11Rik	379	302	358	509	582	503	357	587	544	154
2210039B01Rik	12	9	17	18	19	10	22	18	7	14
2210404O07Rik	717	674	842	564	505	972	711	1606	1218	3175
2210404O09Rik	61	78	50	104	78	97	121	48	81	36
2210406O10Rik	6	13	18	7	3	7	21	16	7	22
2210407C18Rik	0	2	0	0	50	0	0	0	0	0
2210408F21Rik	148	123	142	80	76	178	117	81	191	387
2210408I21Rik	81	87	124	120	83	191	146	114	186	74
2210409E12Rik	4	2	0	6	10	4	3	8	20	0
2210416O15Rik	2	1	0	2	4	1	7	0	2	6
2300009A05Rik	248	256	238	157	141	373	531	205	374	1033
2310001H17Rik	111	91	50	69	66	62	146	52	83	246
2310001K24Rik	1	1	0	0	1	1	5	4	0	6
2310002J15Rik	4	5	0	1	4	10	4	0	0	11
2310003H01Rik	275	240	346	243	198	249	364	287	221	508
2310005A03Rik	1	1	0	0	0	1	1	0	0	11
2310007B03Rik	42	71	48	60	33	15	70	77	31	74
2310008N11Rik	3	3	13	0	1	0	3	0	0	1
2310009A05Rik	206	184	115	118	92	95	239	109	186	241
2310009B15Rik	64	66	48	52	60	128	158	75	103	641
2310010G23Rik	11	6	9	14	7	37	50	13	32	37
2310010J17Rik	65	47	57	51	31	92	129	61	83	241
2310011J03Rik	354	395	424	245	216	388	657	423	479	1736
2310014L17Rik	4	3	2	3	3	8	1	2	7	1
2310015A10Rik	126	94	77	129	335	419	175	150	156	208
2310015A16Rik	23	25	20	42	19	20	18	14	10	132
2310015B20Rik	6	5	3	2	4	4	7	3	15	14
2310016G11Rik	25	30	24	9	8	3	13	10	24	64
2310022A10Rik	31	32	56	23	21	22	19	10	15	249
2310022B05Rik	644	715	818	767	620	1351	1034	811	776	1010
2310030G06Rik	536	558	629	337	353	466	689	396	1001	889
2310033P09Rik	204	168	172	234	258	205	438	212	221	233
2310034G01Rik	24	24	32	20	15	24	35	26	11	69
2310034O05Rik	0	0	0	5	2	4	0	0	0	4
2310034P14Rik	18	18	24	20	16	23	33	20	14	47
2310035C23Rik	522	545	541	700	756	1020	666	701	913	316
2310036O22Rik	1018	980	1050	787	960	2722	2465	1211	1441	5407
2310039H08Rik	495	427	575	212	233	814	1007	327	645	4924
2310040G24Rik	19	31	15	12	8	6	10	11	8	4
2310042D19Rik	6	5	5	3	1	0	0	2	2	22
2310043L19Rik	4	2	4	0	2	3	1	4	6	2
2310044G17Rik	536	598	668	591	801	874	632	634	653	304
2310045N01Rik	272	275	315	196	177	329	545	313	300	953
2310047D07Rik	3	3	0	3	0	5	1	4	2	7
2310047M10Rik	173	190	256	143	149	473	344	214	222	694
2310057M21Rik	85	87	79	95	142	174	99	105	125	62
2310058D17Rik	29	19	25	24	28	36	43	17	32	71
2310061I04Rik	788	666	1069	701	615	1840	1514	864	791	2500
2310061J03Rik	107	98	108	51	35	88	87	88	146	349
2310067B10Rik	76	66	196	115	17	16	31	36	65	1094
2310068J16Rik	12	9	14	13	10	44	30	6	19	22
2310069B03Rik	7	10	0	11	73	1	4	0	0	0
2310069G16Rik	1	2	4	4	0	5	2	5	9	0
2310075K07Rik	38	45	24	36	24	39	104	20	51	108
2310081J21Rik	5	3	13	11	6	2	2	37	37	61
2410002F23Rik	332	334	305	727	787	835	587	337	398	397
2410003L11Rik	17	9	18	11	2	4	6	16	8	10
2410004B18Rik	171	177	162	171	145	271	197	217	241	198
2410004N09Rik	167	239	230	181	238	965	880	155	170	1423
2410004P03Rik	2	7	1	0	3	0	1	0	0	0
2410006H16Rik	419	450	552	516	478	1235	1278	178	233	3602
2410015M20Rik	1705	1528	1632	823	659	2516	3359	1688	1983	11921
2410016O06Rik	155	132	159	156	182	471	252	151	176	345
2410018M08Rik	107	103	172	164	147	250	162	178	156	2066
2410022M11Rik	68	87	104	46	52	67	110	44	74	540
2410089E03Rik	49	50	47	43	33	47	37	22	66	245
2410127L17Rik	93	82	225	149	93	124	102	73	112	351
2410131K14Rik	179	174	287	126	126	538	241	263	208	525
2500002B13Rik	57	57	70	27	27	31	48	70	96	149
2500004C02Rik	98	78	67	76	57	26	139	73	67	36
2510002D24Rik	277	253	281	214	214	443	513	260	348	434
2510003E04Rik	639	609	726	569	448	705	642	894	790	704
2510009E07Rik	541	510	558	510	487	377	364	530	746	262
2510039O18Rik	665	674	1012	666	774	1840	1443	1047	979	2015
2510049J12Rik	159	157	202	124	116	211	272	139	209	400
2610001J05Rik	514	477	419	402	354	653	807	593	767	906
2610002J02Rik	381	407	460	244	232	754	776	371	553	2193
2610002M06Rik	352	340	408	421	378	449	334	397	486	179
2610005L07Rik	36	36	125	122	84	70	25	138	121	86
2610008E11Rik	343	325	261	313	298	234	343	318	322	167
2610015P09Rik	224	198	174	251	273	354	243	199	224	155
2610016A17Rik	35	37	79	63	43	24	47	11	15	10
2610017I09Rik	129	110	192	111	29	202	316	108	127	395
2610018G03Rik	113	86	97	174	117	159	205	162	188	38
2610020C07Rik	11	16	4	9	9	11	34	5	4	10
2610020H08Rik	70	68	53	34	65	39	56	68	61	42
2610021A01Rik	154	120	117	158	174	88	144	192	201	55
2610027K06Rik	16	28	10	14	16	6	15	47	27	25
2610028E06Rik	1	2	0	0	0	0	0	0	9	0
2610028H24Rik	1	1	8	1	2	1	0	5	0	0
2610034B18Rik	409	466	453	346	340	543	676	484	470	759
2610035D17Rik	177	188	131	73	101	204	107	166	204	239
2610044O15Rik8	120	127	95	139	100	110	230	83	173	115
2610203C20Rik	9	12	4	2	1	1	2	1	2	17
2610203C22Rik	22	8	2	17	18	4	11	13	11	5
2610206C17Rik	7	20	1	7	47	0	25	0	2	0
2610301B20Rik	129	114	119	146	108	138	111	106	196	150
2610305D13Rik	19	20	9	63	49	16	36	58	37	10
2610306M01Rik	114	85	100	69	50	126	265	77	127	489
2610307P16Rik	20	21	11	18	21	21	39	16	17	56
2610318N02Rik	4	6	5	11	11	2	4	14	3	0
2610507B11Rik	4825	4387	10092	5469	4449	9177	6444	8987	8596	4597
2610507I01Rik	313	315	308	324	323	208	423	343	333	168
2610524H06Rik	86	80	70	63	57	48	200	46	63	89
2610528A11Rik	4	3	1	2	2	5	4	4	0	25
2610528J11Rik	622	604	745	361	291	610	890	768	1013	2995
2700029M09Rik	301	317	239	286	292	342	647	268	366	286
2700038G22Rik	7	5	13	5	1	8	10	1	2	15
2700046G09Rik	76	78	62	48	47	64	121	66	77	324
2700049A03Rik	121	128	185	158	140	204	171	223	114	56
2700050L05Rik	289	300	482	410	424	1216	481	618	603	186
2700054A10Rik	18	25	21	15	14	30	31	37	31	13
2700060E02Rik	1376	1457	2069	1512	1231	3017	3431	1706	2187	3616
2700062C07Rik	150	140	150	134	136	250	264	221	196	279
2700070H01Rik	2	1	1	1	5	10	8	0	0	2
2700081O15Rik	97	105	114	143	60	107	62	201	127	70
2700089E24Rik	1193	1100	1176	1440	1210	1267	1661	1427	1486	873
2700094K13Rik	246	284	186	144	152	279	423	176	134	1133
2700097O09Rik	80	77	57	70	79	106	78	132	148	103
2700099C18Rik	14	19	8	18	25	4	15	5	3	7
2810001G20Rik	83	82	63	70	68	107	231	80	111	185
2810002D19Rik	94	93	86	68	70	58	64	83	121	42
2810004N23Rik	401	410	475	414	404	710	471	367	412	439
2810006K23Rik	179	176	155	168	120	77	225	181	224	132
2810008D09Rik	146	182	96	358	582	790	690	127	235	464
2810013P06Rik	256	242	245	306	286	442	429	281	324	240
2810021J22Rik	141	118	218	174	129	429	199	185	216	92
2810025M15Rik	250	241	205	162	131	344	321	251	302	987
2810029C07Rik	111	108	105	120	89	101	214	75	107	104
2810030D12Rik	5	12	5	12	7	2	22	15	16	37
2810032G03Rik	4	15	0	11	6	1	5	5	4	6
2810039B14Rik	17	7	17	6	6	4	37	25	12	25
2810055G20Rik	22	18	15	17	6	4	20	21	10	32
2810403A07Rik	939	813	965	1446	1808	3042	1941	1401	1699	704
2810403D21Rik	31	28	46	41	22	73	103	38	33	42
2810408A11Rik	31	37	42	26	39	45	103	22	58	84
2810408I11Rik	11	10	6	3	11	2	20	3	3	21
2810408M09Rik	161	134	127	127	101	145	236	136	194	266
2810410L24Rik	56	70	99	163	147	315	220	76	127	217
2810417H13Rik	90	97	45	41	135	3	50	21	15	9
2810428I15Rik	473	416	343	269	280	732	898	446	472	3527
2810429I04Rik	9	7	13	8	27	3	8	3	0	2
2810433D01Rik	17	21	4	32	11	4	12	29	35	16
2810442I21Rik	3	5	1	1	4	0	2	2	0	10
2810454H06Rik	19	16	14	16	24	9	44	12	3	6
2810459M11Rik	44	56	46	22	208	15	20	0	9	14
2810468N07Rik	12	12	6	5	4	8	3	2	2	6
2810474O19Rik	687	600	725	972	1292	1686	876	960	845	264
2900005J15Rik	34	35	24	97	107	91	74	44	44	15
2900008C10Rik	6	5	6	6	4	6	15	4	2	16
2900009J06Rik	7	3	3	4	1	29	5	5	4	2
2900011O08Rik	2	0	0	0	0	2	3	3	0	11
2900026A02Rik	490	540	1055	750	793	1584	747	524	627	546
2900041M22Rik	3	2	4	6	2	0	8	9	3	0
2900056M20Rik	118	106	124	179	186	186	126	100	124	41
2900076A07Rik	28	37	23	68	78	73	60	36	63	35
2900092D14Rik	97	94	250	211	85	86	121	85	148	10
2900097C17Rik	1345	1331	2863	3135	2658	3308	1889	2703	3264	1641
3000002C10Rik	52	73	23	30	62	4	21	21	13	20
3010001F23Rik	2	4	3	7	7	3	7	0	4	8
3010003L21Rik	11	22	29	15	33	38	77	16	12	75
3010026O09Rik	210	199	240	128	98	290	177	211	370	613
3110001I22Rik	27	29	36	39	30	119	45	56	84	27
3110002H16Rik	93	96	139	73	56	98	78	102	148	212
3110007F17Rik	13	6	16	16	14	6	16	25	36	15
3110009E18Rik	27	24	20	16	7	21	31	26	20	61
3110021A11Rik	2	5	4	7	13	6	2	0	0	0
3110021N24Rik	0	0	1	1	0	8	3	0	0	2
3110040M04Rik	2	2	3	0	0	1	1	2	0	8
3110040N11Rik	187	234	233	144	128	277	354	163	256	678
3110043O21Rik	140	136	113	172	143	183	149	201	294	41
3110045C21Rik	89	67	89	29	21	10	32	45	79	54
3110047P20Rik	1	2	0	0	0	0	1	0	0	8
3110052M02Rik	120	106	69	158	178	72	94	151	222	42
3110053B16Rik	7	11	26	24	22	22	7	16	17	5
3110056K07Rik	97	94	81	110	110	136	88	139	130	45
3110057O12Rik	39	30	80	50	2	17	12	49	36	166
3110062M04Rik	98	124	72	109	127	133	176	190	126	146
3110070M22Rik	28	19	8	13	1	2	32	19	13	60
3110079O15Rik	1	0	2	0	0	11	0	0	0	0
3110082I17Rik	107	126	119	98	123	230	178	95	80	198
3110099E03Rik	35	30	21	59	40	8	8	57	57	6
3300002I08Rik	8	5	4	5	1	5	5	0	4	32
3300005D01Rik	27	26	25	20	32	18	37	17	11	44
3425401B19Rik	6	4	2	3	57	4	3	0	0	1
3632451O06Rik	111	114	80	106	46	42	40	135	93	103
3830403N18Rik	2	1	4	3	0	1	4	0	16	0
3830406C13Rik	616	605	505	560	428	270	704	560	705	339
3830408C21Rik	10	8	10	26	24	12	18	14	13	1
4430402I18Rik	84	86	88	58	36	92	165	86	129	172
4631405J19Rik	5	6	0	26	29	2	8	28	35	4
4632415L05Rik	293	276	426	345	226	279	414	424	403	186
4632427E13Rik	6	14	4	8	15	4	4	5	11	7
4632428C04Rik	34	25	21	13	15	3	20	18	24	73
4632428N05Rik	354	318	232	380	433	291	206	440	277	144
4632434I11Rik	47	35	33	28	44	36	21	29	17	43
4732416N19Rik	3	5	4	17	4	5	10	7	13	2
4732419C18Rik	2	3	6	6	5	1	6	0	0	0
4732440D04Rik	84	66	47	113	97	82	158	85	151	87
4732465J04Rik	44	18	26	34	14	14	41	39	17	79
4732471J01Rik	6	8	6	7	5	12	7	8	10	7
4732490B19Rik	2	5	2	3	16	7	3	0	0	1
4732491K20Rik	54	49	75	46	38	54	97	72	91	76
4831440E17Rik	56	45	19	96	100	175	133	47	89	90
4833411C07Rik	13	9	6	19	7	33	6	38	18	14
4833412C05Rik	0	3	0	0	1	1	0	0	3	5
4833417C18Rik	1	5	4	2	5	9	6	0	0	11
4833418N02Rik	42	43	54	69	53	75	70	52	86	38
4833419F23Rik	8	8	11	7	21	38	29	12	17	14
4833420G17Rik	545	491	360	688	679	1402	972	825	951	534
4833422C13Rik	34	18	18	18	29	26	45	37	24	44
4833423E24Rik	2	5	0	3	7	0	0	0	0	0
4833424O15Rik	2	4	0	23	7	1	1	11	2	0
4833427F10Rik	1	1	0	0	6	0	2	0	0	0
4833428L15Rik	1	1	1	6	8	3	0	0	0	0
4833438C02Rik	163	128	151	120	108	278	371	170	174	506
4833439L19Rik	5922	5053	10818	5345	5020	11263	8027	12479	11881	11068
4833447P13Rik	3	6	4	4	9	5	7	0	9	5
4921504A21Rik	22	21	16	52	31	36	67	49	55	23
4921507P07Rik	15	17	19	25	23	85	63	24	43	22
4921524J17Rik	164	136	144	178	133	231	228	157	200	142
4921531C22Rik	26	36	39	24	35	16	66	42	51	26
4921536K21Rik	20	23	26	23	21	25	22	20	14	31
4921539H07Rik	3	1	0	9	2	1	1	4	7	0
4922501C03Rik	229	215	215	252	271	302	268	298	320	99
4922501L14Rik	13	13	8	10	36	1	2	4	1	6
4930402H24Rik	1095	1082	1292	1469	1239	1112	779	2435	1344	545
4930404H11Rik	1	2	0	5	1	1	1	1	11	0
4930404I05Rik	2	1	0	0	1	1	1	0	0	5
4930404N11Rik	5	5	0	4	7	6	7	0	0	0
4930405A21Rik	15	14	9	4	6	1	7	12	14	24
4930405J17Rik	5	3	0	2	2	2	2	11	14	5
4930405O22Rik	3	3	2	14	21	9	2	0	2	0
4930407I02Rik	1	4	10	2	1	2	8	0	8	3
4930412C18Rik	81	72	116	70	52	55	88	130	121	50
4930412F12Rik	5	2	0	1	4	4	4	4	0	15
4930412O13Rik	39	33	45	121	163	99	135	112	74	9
4930413G21Rik	3	1	0	8	10	18	8	0	2	0
4930414L22Rik	32	48	52	35	35	85	124	33	59	136
4930415F15Rik	14	8	14	16	14	32	21	0	16	15
4930415O20Rik	13	7	9	7	7	4	10	2	0	23
4930422G04Rik	41	37	40	61	61	60	51	54	45	18
4930426D05Rik	82	72	62	140	110	129	169	65	59	31
4930426I24Rik	2	3	2	2	5	1	6	10	0	0
4930426L09Rik	4	2	5	5	7	1	9	5	0	0
4930427A07Rik	34	48	39	22	78	19	48	28	23	41
4930429B21Rik	8	8	15	7	6	8	18	4	15	6
4930429F24Rik	3	3	1	2	2	1	9	2	0	12
4930430E12Rik	4	4	0	0	10	1	1	0	0	1
4930430F08Rik	171	157	188	221	145	184	258	180	219	97
4930431P03Rik	5	1	0	0	1	0	0	0	3	0
4930432K21Rik	10	16	31	31	15	19	12	10	7	1
4930432M17Rik	1	4	0	0	21	0	1	0	0	0
4930434B07Rik	2	3	27	10	0	0	4	3	0	10
4930443O20Rik	0	0	0	1	2	1	1	4	7	0
4930444P10Rik	2	4	0	5	3	0	2	0	0	0
4930447C04Rik	0	0	1	2	2	4	6	0	0	1
4930447F24Rik	1	2	0	4	8	1	6	3	0	1
4930447K03Rik	1	0	4	0	0	9	1	0	0	1
4930451C15Rik	1	3	0	0	9	0	2	0	0	0
4930451G09Rik	30	16	29	24	21	42	36	35	34	43
4930452B06Rik	26	26	52	26	7	8	35	16	15	3
4930453N24Rik	425	394	490	373	385	693	692	494	788	514
4930455G09Rik	12	7	1	1	4	0	6	2	5	3
4930459C07Rik	1	1	1	1	0	4	2	0	0	21
4930461G14Rik	33	23	82	12	4	12	50	29	19	79
4930469K13Rik	1	4	6	3	1	3	3	13	11	3
4930473A02Rik	1	7	0	0	2	1	5	1	0	0
4930480K23Rik	14	17	21	21	23	11	17	17	3	11
4930481A15Rik	206	178	144	69	65	86	144	224	121	872
4930481B07Rik	9	10	9	4	6	10	5	18	3	18
4930483K19Rik	3	2	4	2	2	0	3	0	10	0
4930485B16Rik	26	22	38	27	13	19	52	32	23	22
4930486L24Rik	3	4	5	8	13	6	7	11	3	0
4930500J02Rik	2	1	1	1	2	3	5	8	0	0
4930502E18Rik	3	8	17	4	7	53	17	1	45	37
4930503B20Rik	1	2	0	7	2	3	1	0	0	0
4930503E14Rik	3	4	0	4	2	5	17	0	0	0
4930503L19Rik	120	107	38	228	171	120	110	230	148	52
4930505A04Rik	8	12	7	7	5	3	9	5	5	7
4930506M07Rik	331	342	403	298	460	610	494	165	278	353
4930507D05Rik	1	3	6	4	2	2	5	2	0	0
4930509E16Rik	9	4	1	9	7	7	7	2	3	5
4930511M06Rik	16	28	4	44	33	1	8	28	31	5
4930512J16Rik	1	1	1	1	3	11	0	0	0	0
4930513N10Rik	4	10	5	7	3	4	1	0	3	0
4930515G01Rik	13	14	9	9	8	6	14	8	8	19
4930517G24Rik	1	1	1	1	1	6	0	0	0	0
4930519F09Rik	2	2	0	0	0	12	5	0	0	0
4930520O04Rik	10	5	10	14	15	3	5	0	11	1
4930523C07Rik	236	255	271	301	322	344	184	229	259	98
4930524N10Rik	1	1	1	2	2	2	1	0	2	6
4930525G20Rik	5	4	2	1	0	0	2	1	1	5
4930526A20Rik	10	3	3	3	5	2	17	8	8	18
4930526I15Rik	58	76	61	42	38	69	236	47	104	581
4930528A17Rik	1	2	1	3	4	7	10	9	0	0
4930528G23Rik	4	4	1	3	1	1	3	0	14	5
4930529M08Rik	6	3	3	2	0	1	1	0	4	7
4930533I22Rik	21	18	31	45	11	9	0	0	15	0
4930538K18Rik	3	3	9	7	4	16	4	3	19	1
4930539E08Rik	133	154	66	84	854	117	93	45	40	64
4930539J05Rik	8	13	7	8	10	23	19	8	5	11
4930540M05Rik	1	1	0	1	1	1	0	0	6	0
4930542D17Rik	1	0	0	0	1	0	0	5	3	0
4930550C14Rik	53	62	64	45	32	35	88	79	46	32
4930553P18Rik	0	3	1	1	0	1	3	6	5	4
4930555A03Rik	0	1	2	5	1	0	0	8	0	0
4930556M19Rik	82	77	69	84	81	63	86	104	124	92
4930563D23Rik	31	22	85	59	53	126	48	31	20	14
4930563E22Rik	16	19	6	25	18	9	22	9	12	10
4930577N17Rik	28	24	17	16	20	4	22	24	14	5
4930578C19Rik	15	18	18	34	9	15	6	38	52	0
4930578M01Rik	3	1	5	2	1	3	0	6	8	0
4930579F01Rik	2	5	2	0	0	4	4	0	5	7
4930579G18Rik	3	1	1	0	1	1	5	0	0	0
4930579G24Rik	33	46	27	24	41	28	35	44	19	41
4930579K19Rik	15	24	14	13	11	8	29	11	2	56
4930581F22Rik	29	18	14	54	50	17	16	33	48	1
4930590J08Rik	2	4	4	13	7	56	4	2	3	6
4930594C11Rik	3	6	0	3	5	9	1	0	0	0
4930594M22Rik	16	2	14	4	4	5	17	11	9	21
4930599N23Rik	1	3	1	10	11	20	28	6	10	19
4931403E22Rik	2	2	0	9	3	2	7	2	2	0
4931406C07Rik	6079	5289	8391	5577	4690	6164	5277	9537	15096	7518
4931406H21Rik	3	2	0	3	17	4	1	1	0	0
4931406P16Rik	374	397	540	743	688	1224	438	827	729	233
4931408D14Rik	80	87	134	81	80	148	101	104	204	133
4931414P19Rik	112	127	135	109	68	97	117	97	79	130
4931423N10Rik	5	1	5	7	8	27	9	5	9	0
4931428F04Rik	82	75	89	86	89	42	71	54	39	19
4931440J10Rik	3	1	0	0	0	4	2	0	0	7
4931440P22Rik	15	24	18	17	7	56	83	15	29	137
4932411E22Rik	2	6	2	0	14	0	0	0	0	0
4932412D23Rik	0	0	0	1	3	1	1	7	0	0
4932416H05Rik	46	50	90	61	57	156	136	84	85	79
4932438A13Rik	1223	1089	2207	1485	1150	2490	1105	1921	2670	627
4932438H23Rik	5	7	8	3	14	9	13	2	0	5
4933404O12Rik	65	70	68	68	57	84	78	122	55	77
4933405L10Rik	2	0	0	0	0	1	1	2	7	4
4933406B17Rik	7	14	2	0	70	0	1	0	0	1
4933406C10Rik	12	12	11	14	58	15	17	3	12	19
4933406I18Rik	2	4	1	2	4	0	9	5	0	5
4933407K13Rik	29	23	27	58	72	44	40	35	53	7
4933408B17Rik	10	6	5	12	48	74	26	25	26	5
4933411K16Rik	33	21	12	28	22	51	3	53	48	13
4933411K20Rik	416	386	499	468	395	592	454	540	524	221
4933412E12Rik	73	71	45	56	52	41	87	101	123	117
4933416M06Rik	4	1	6	2	0	0	3	2	3	3
4933417D19Rik	7	2	6	3	3	23	8	6	0	3
4933421O10Rik	126	97	100	88	88	132	166	93	125	170
4933422H20Rik	5	3	5	5	1	5	0	2	0	0
4933424G05Rik	7	4	12	13	3	13	13	5	6	26
4933424M12Rik	2	4	0	4	8	0	0	2	7	1
4933426M11Rik	1371	1254	2674	1593	1314	3646	1072	2397	2421	1036
4933427D14Rik	169	183	181	224	323	380	276	256	277	120
4933427E11Rik	3	3	5	1	3	2	7	9	13	12
4933427G17Rik	8	4	18	7	6	23	9	7	25	12
4933430I17Rik	6	7	13	8	6	7	5	5	3	0
4933431E20Rik	337	277	454	336	294	392	396	410	589	349
4933433C11Rik	10	3	5	0	3	2	1	0	6	16
4933433G15Rik	1	3	1	3	7	7	4	9	0	1
4933433G19Rik	2	0	0	1	0	11	2	0	0	5
4933434E20Rik	694	607	721	652	673	866	854	832	1086	909
4933436C20Rik	13	12	15	12	21	18	21	6	0	38
4933439C10Rik	82	95	87	135	265	414	279	148	176	104
4933439K11Rik	3	8	8	3	8	0	3	0	0	1
4933440N22Rik	19	29	42	28	17	65	79	18	49	70
5031414D18Rik	23	18	11	16	34	17	12	23	4	16
5031425E22Rik	224	175	181	193	190	407	321	280	367	444
5031426D15Rik	3	1	0	12	128	2	2	0	0	0
5031434O11Rik	10	12	9	36	44	38	40	20	26	5
5031439G07Rik	720	777	988	595	728	1429	680	918	951	1857
5033403F01Rik	13	12	4	21	19	1	1	10	16	0
5033406O09Rik	10	14	8	19	11	9	10	9	16	13
5033411D12Rik	712	579	1243	447	365	1616	588	774	1378	1958
5033417F24Rik	19	12	9	11	17	2	14	20	13	17
5033421B08Rik	1	5	0	4	1	3	3	0	3	11
5033430I15Rik	42	40	40	32	20	35	45	60	32	94
5330417C22Rik	175	203	165	255	2414	89	40	16	24	2
5330426P16Rik	48	40	12	38	31	9	14	47	50	40
5330432E05Rik	4	3	1	7	21	8	5	0	0	7
5330438D12Rik	46	32	28	56	61	76	78	35	37	43
5430402O13Rik	13	16	15	7	9	7	1	8	7	14
5430405H02Rik	66	50	48	59	53	82	78	43	52	101
5430416N02Rik	45	56	23	63	116	124	97	50	51	57
5430416O09Rik	13	15	26	31	25	19	7	24	28	11
5430417L22Rik	284	283	389	353	362	547	454	286	386	272
5430421N21Rik	16	1	1	2	17	0	0	2	0	4
5430425K12Rik	2	1	0	3	8	3	5	2	0	1
5430427O19Rik	26	29	3	25	37	1	3	11	28	1
5430435G22Rik	83	72	68	77	107	18	30	45	16	11
5430437J10Rik	8	9	1	6	6	0	0	0	0	1
5430440P10Rik	2	4	5	6	2	0	15	0	0	4
5530601H04Rik	77	71	42	124	66	92	105	147	103	76
5730403I07Rik	9	7	4	17	5	4	15	18	26	9
5730405O15Rik	19	12	12	19	15	3	14	8	25	15
5730408K05Rik	10	10	3	16	32	10	14	5	11	22
5730409E04Rik	150	170	110	185	109	116	154	112	147	112
5730409K12Rik	6	7	0	12	22	7	2	0	0	0
5730420D15Rik	2	3	2	8	6	7	6	0	7	9
5730435O14Rik	7	2	3	1	0	1	5	1	11	14
5730455P16Rik	417	347	474	518	384	829	474	482	728	289
5730480H06Rik	15	14	7	53	71	108	73	57	48	8
5730508B09Rik	104	140	191	183	176	156	180	111	95	41
5730522E02Rik	1	1	1	3	2	5	1	1	0	6
5730559C18Rik	178	203	342	189	347	720	373	155	167	512
5730596B20Rik	9	5	6	22	4	13	15	6	11	1
5830411N06Rik	2	3	6	1	0	13	9	0	19	14
5830415F09Rik	87	72	65	49	59	153	83	91	92	164
5830416I19Rik	1	3	0	6	0	2	3	0	0	0
5830416P10Rik	17	15	14	11	19	4	14	10	13	6
5830417I10Rik	278	290	575	445	505	492	375	631	463	299
5830418K08Rik	138	119	170	141	145	210	120	121	152	84
5830418P13Rik	6	5	1	2	3	0	2	0	0	1
5830428H23Rik	385	346	143	426	639	161	453	326	343	108
5830428M24Rik	16	4	2	8	17	0	4	3	5	1
5830432E09Rik	11	7	1	7	9	0	2	5	7	7
5830433I10Rik	10	7	7	5	10	10	20	8	15	42
5830444B04Rik	52	34	19	21	32	11	49	64	24	39
5830454E08Rik	19	30	25	21	9	28	60	27	29	164
5830473C10Rik	27	28	22	45	18	25	43	49	18	26
5930403L14Rik	450	344	1276	347	96	222	491	537	427	241
5930412G12Rik	2	5	0	1	5	0	0	0	0	4
5930422O12Rik	1	2	0	5	5	3	2	2	0	0
5930430L01Rik	55	53	63	81	84	69	39	56	45	22
6030408B16Rik	4	3	0	0	0	12	1	2	3	19
6030419C18Rik	28	27	50	23	19	24	41	20	17	26
6030443J06Rik	27	11	11	17	12	13	13	2	12	28
6030458C11Rik	348	305	406	421	476	708	363	426	457	239
6230400D17Rik	6	10	8	10	18	16	15	6	12	11
6330403A02Rik	4	6	6	18	8	1	1	2	10	0
6330403K07Rik	5	4	3	0	1	0	5	0	0	0
6330408A02Rik	125	116	110	114	111	77	107	106	145	51
6330410L21Rik	32	17	18	12	0	14	18	19	17	9
6330416G13Rik	246	191	220	155	234	352	246	267	408	280
6330418K02Rik	75	62	39	42	35	11	55	53	66	80
6330419J24Rik	41	48	100	27	15	35	62	19	67	95
6330549D23Rik	17	17	25	12	18	13	19	19	16	12
6430531B16Rik	3	2	1	4	3	1	5	2	0	0
6430548M08Rik	156	168	201	342	259	462	81	513	330	118
6430550D23Rik	23	19	12	18	18	21	20	29	17	32
6430562O15Rik	9	8	2	5	9	1	15	4	9	2
6430571L13Rik	61	49	89	46	21	25	27	24	20	30
6430573F11Rik	76	58	134	85	63	111	74	91	76	36
6430590A07Rik	7	0	0	9	1	5	4	11	12	10
6430590A10Rik	5	5	2	9	5	3	7	7	0	0
6530402F18Rik	59	65	18	95	84	17	32	165	160	16
6530403H02Rik	10	14	4	8	3	5	2	0	0	0
6720401G13Rik	1199	1140	1099	2479	3462	2777	1856	2073	2133	338
6720489N17Rik	30	23	18	31	34	13	39	29	47	5
6820408C15Rik	13	16	20	23	24	17	13	10	22	9
6820426E19Rik	1	1	0	2	4	2	1	6	6	1
6820431F20Rik	70	60	260	280	199	219	78	267	314	51
8030462N17Rik	246	227	312	397	334	693	349	448	470	164
8430408G22Rik	157	277	351	529	434	7468	1479	1116	1027	4102
8430419L09Rik	554	523	1276	745	616	989	800	493	331	331
8430426J06Rik	3	5	5	2	3	0	7	4	13	0
8430427H17Rik	208	208	254	266	299	333	299	302	290	128
8430429K09Rik	89	71	129	82	81	117	178	77	63	62
8430431K14Rik	1	1	0	3	13	8	1	0	0	0
9030025P20Rik	7	6	21	22	9	2	3	25	31	37
9030407P20Rik	61	59	67	39	49	45	63	58	66	35
9030617O03Rik	1836	1598	2405	1057	871	1005	714	1990	2200	1724
9030619P08Rik	41	25	77	179	33	1045	78	179	238	768
9030624G23Rik	1	2	0	1	2	0	0	0	6	0
9030624J02Rik	902	952	1085	944	852	1232	1371	1619	1563	1185
9030625G05Rik	8	3	0	4	9	4	7	17	8	1
9130008F23Rik	84	99	153	141	165	101	135	74	60	61
9130011E15Rik	141	142	246	122	106	238	161	178	122	287
9130019O22Rik	62	68	67	58	56	52	35	105	84	44
9130019P16Rik	5	3	0	2	7	2	6	9	15	0
9130023H24Rik	151	157	143	136	114	65	137	130	138	72
9130024F11Rik	18	14	67	44	22	41	28	11	8	18
9130208D14Rik	9	12	8	19	33	5	2	0	13	0
9130221H12Rik	83	75	139	58	81	104	135	111	124	77
9130230L23Rik	13	18	5	13	106	16	2	7	3	0
9130401M01Rik	221	195	237	140	150	362	432	227	228	567
9130409J20Rik	19	49	66	4	14	1	3	0	3	4
9230102O04Rik	12	31	11	13	20	55	24	18	17	24
9230105E05Rik	2	0	2	4	0	5	10	6	0	1
9230110C19Rik	142	141	172	198	92	188	269	88	164	119
9230112D13Rik	2	2	1	0	6	0	2	0	0	0
9230112J17Rik	7	13	1	5	2	1	1	4	12	5
9230114K14Rik	36	33	37	54	56	34	17	34	66	14
9230116L04Rik	0	0	3	7	0	15	6	0	1	3
9230116N13Rik	17	19	11	12	15	18	30	12	14	34
9330020H09Rik	55	42	34	36	31	55	106	23	32	122
9330101J02Rik	1	3	5	0	2	1	0	7	0	0
9330102E08Rik	7	11	25	11	9	10	15	5	3	6
9330104G04Rik	7	6	6	4	4	3	2	0	6	0
9330133O14Rik	105	117	111	101	108	82	160	104	94	93
9330136K24Rik	3	4	4	0	2	4	4	5	3	7
9330151L19Rik	113	106	97	179	292	262	274	185	294	113
9330159M07Rik	20	14	37	56	28	32	42	39	45	15
9330162012Rik	19	19	35	17	24	55	38	28	34	39
9330175E14Rik	5	3	2	5	9	1	2	6	4	1
9330179D12Rik	0	3	2	0	0	7	1	3	0	1
9330188P03Rik	4	6	8	3	8	2	2	0	7	1
9430008C03Rik	230	232	185	512	630	927	585	223	254	267
9430015G10Rik	98	91	82	126	153	174	129	153	101	66
9430016H08Rik	315	239	418	308	280	705	696	352	450	571
9430020K01Rik	240	223	240	868	652	925	240	982	709	136
9430023L20Rik	377	307	370	215	195	720	507	320	417	1799
9430037G07Rik	15	14	10	17	17	3	19	30	24	7
9430038I01Rik	87	62	64	67	64	148	132	81	76	121
9430060I03Rik	7	5	2	5	5	3	5	0	2	4
9430065F17Rik	15	13	6	7	8	6	15	6	21	25
9430076C15Rik	2	2	0	3	17	4	0	0	0	0
9430078G10Rik	2	2	0	1	4	1	6	0	3	0
9430083A17Rik	25	41	24	31	33	9	56	19	12	45
9430085M18Rik	23	15	16	23	12	5	27	25	30	21
9430091E24Rik	31	24	23	46	45	60	53	46	23	20
9530014B07Rik	5	8	6	0	8	0	0	0	0	0
9530026F06Rik	0	1	0	1	0	1	1	1	0	6
9530026P05Rik	16	15	23	52	32	53	16	42	30	39
9530034E10Rik	11	24	3	6	13	5	3	4	7	14
9530051G07Rik	8	7	0	4	6	2	0	4	5	3
9530052E02Rik	4	6	5	8	2	7	4	2	0	7
9530053A07Rik	3	10	9	7	3	1	9	0	0	1
9530057J20Rik	8	12	10	20	15	46	13	17	33	8
9530059O14Rik	0	0	0	0	11	0	0	0	0	0
9530062K07Rik	25	15	14	32	13	11	17	10	18	11
9530068E07Rik	2654	2548	4894	2557	2257	5225	3892	3494	4102	3040
9530077C05Rik	31	39	17	23	18	40	17	37	34	40
9530080O11Rik	5	8	2	5	1	7	10	6	2	9
9530082P21Rik	52	63	56	97	97	57	54	110	90	13
9530091C08Rik	3	3	0	6	16	2	8	1	0	0
9630001P10Rik	8	8	9	16	29	7	26	0	0	11
9630013D21Rik	73	41	66	50	59	32	90	53	110	42
9630028I04Rik	6	7	2	3	0	0	2	2	0	1
9630033F20Rik	150	140	206	137	146	242	211	111	168	169
9830107B12Rik	1	0	0	3	2	6	0	2	3	0
9830147E19Rik	77	82	80	116	103	79	101	127	152	36
9830166K06Rik	0	0	1	0	1	11	2	0	0	1
9930012K11Rik	25	32	14	44	39	61	30	60	60	27
9930013L23Rik	16	16	17	9	21	58	32	97	46	2
9930014A18Rik	96	77	126	114	70	240	276	110	93	111
9930021J03Rik	402	372	565	595	660	866	514	816	665	196
9930038B18Rik	3	1	0	0	2	0	0	5	0	0
9930104L06Rik	161	143	165	200	170	271	237	254	284	112
9930111J21Rik1	47	37	40	95	79	14	6	80	48	1
9930111J21Rik2	1	2	10	11	17	1	0	32	22	0
A030001D20Rik	16	19	16	17	12	15	22	13	11	28
A130010J15Rik	122	105	130	133	146	164	164	99	150	63
A130023E24Rik	1	1	1	7	1	13	0	5	3	0
A130051J06Rik	19	24	25	12	15	13	28	23	35	26
A130077B15Rik	3	4	0	4	14	1	3	0	8	1
A1cf	325	222	475	283	145	100	84	247	366	514
A230028O05Rik	5	1	5	7	1	13	7	5	11	4
A230045G11Rik	12	10	16	4	1	4	5	2	15	43
A230046K03Rik	740	675	817	842	1013	961	775	862	1301	329
A230050P20Rik	290	322	166	506	823	461	495	333	332	159
A230056P14Rik	26	27	17	24	13	4	11	32	16	12
A230065H16Rik	5	2	1	0	3	0	2	2	6	0
A230072C01Rik	106	94	43	79	90	53	91	69	91	88
A230072E10Rik	7	4	6	11	21	14	8	11	4	1
A230083G16Rik	4	6	2	3	2	14	11	1	0	6
A230103J11Rik	0	0	1	1	2	3	3	4	5	0
A230107N01Rik	22	17	3	22	12	1	10	15	10	3
A2m	5	10	20	16	18	43	7	1	1	4
A330009N23Rik	7	11	9	19	10	5	14	35	2	28
A330021E22Rik	179	164	94	356	658	279	296	635	569	61
A330023F24Rik	38	40	16	57	10	21	2	31	95	2
A330032B11Rik	2	5	4	7	8	3	6	2	3	4
A330033J07Rik	6	8	17	30	6	6	8	1	16	3
A330035P11Rik	37	30	27	39	27	13	51	63	30	27
A330040F15Rik	15	11	12	13	14	7	13	29	29	12
A330041J22Rik	6	4	1	0	5	4	1	0	4	7
A330048O09Rik	4	1	4	4	0	2	4	0	0	5
A330069E16Rik	22	14	14	17	12	42	21	9	16	62
A3galt2	4	3	2	4	3	15	8	21	19	1
A430005L14Rik	302	258	386	228	232	668	426	376	534	908
A430033K04Rik	114	135	123	148	125	155	122	165	178	85
A430035B10Rik	53	48	42	30	34	34	48	40	83	24
A430046D13Rik	50	42	35	68	62	94	107	105	62	38
A430054B03	1	1	4	4	3	8	0	0	0	0
A430057M04Rik	15	10	3	19	23	49	40	8	20	25
A430078G23Rik	13	4	8	3	7	1	1	10	3	0
A430078I02Rik	2	1	6	3	3	0	3	7	3	0
A430093F15Rik	6	3	0	3	1	8	0	0	4	1
A430105I19Rik	220	280	164	311	953	126	220	268	196	73
A430105J06Rik	2	2	0	16	18	2	7	2	10	0
A430108G06Rik	2	4	2	1	2	2	2	0	0	6
A430110L20Rik	10	11	9	37	35	19	15	20	12	1
A4galt	372	396	367	287	318	106	321	237	206	317
A4gnt	141	118	360	102	26	13	13	37	32	47
A530001N23Rik	5	2	1	7	1	0	0	0	0	0
A530013C23Rik	1	0	5	1	3	10	2	0	1	2
A530016L24Rik	0	1	10	0	0	0	0	0	0	0
A530020G20Rik	12	13	6	22	54	6	5	13	11	1
A530032D15Rik	13	5	7	7	25	1	5	0	0	1
A530054K11Rik	236	229	188	266	239	171	184	294	405	91
A530064D06Rik	3	9	8	3	18	1	0	11	3	0
A530072M11Rik	6	11	10	3	6	2	4	8	11	8
A530088E08Rik	2	4	0	2	5	0	0	0	0	0
A530099J19Rik	6	6	7	2	9	1	0	2	7	0
A630001G21Rik	61	44	61	145	105	36	40	60	28	9
A630007B06Rik	567	489	757	832	716	1588	574	895	942	307
A630020A06	1	1	1	2	1	0	5	0	0	0
A630023P12Rik	8	2	0	1	1	0	0	0	0	0
A630033H20Rik	25	20	15	77	48	7	5	22	19	0
A630066F11Rik	41	33	43	40	21	38	78	23	85	41
A630072M18Rik	77	77	55	118	100	140	83	75	109	50
A630081J09Rik	1	1	0	6	10	18	10	10	0	0
A630089N07Rik	12	12	17	17	28	18	18	24	8	3
A630095E13Rik	4	5	0	1	34	0	0	0	0	0
A730011C13Rik	19	29	19	39	58	79	53	60	39	10
A730017C20Rik	6	11	10	14	1	1	5	2	19	0
A730017L22Rik	80	72	71	94	94	50	109	69	84	72
A730020E08Rik	21	15	16	15	20	3	31	6	10	7
A730020M07Rik	80	90	91	38	99	54	118	20	64	37
A730036I17Rik	0	2	1	0	1	1	0	0	0	5
A730049H05Rik	41	50	71	42	43	34	49	55	87	27
A730063M14Rik	26	36	18	27	37	58	77	34	38	41
A730098P11Rik	94	105	494	436	305	170	138	270	470	1004
A830005F24Rik	5	7	2	1	3	0	2	5	0	0
A830009L08Rik	2	4	0	0	0	1	3	0	2	10
A830010M20Rik	109	84	164	118	143	114	132	108	144	34
A830019P07Rik	6	1	0	16	5	2	2	2	6	0
A830035O19Rik	24	21	32	17	18	26	52	21	21	49
A830049F12Rik	10	8	11	22	17	18	14	18	8	12
A830052D11Rik	15	12	10	7	6	12	17	30	12	72
A830080D01Rik	117	94	93	195	180	195	141	152	158	42
A830082K12Rik	8	6	6	17	22	3	4	16	13	0
A830082N09Rik	18	30	14	23	19	21	19	26	31	8
A930001A20Rik	1	2	0	3	1	1	1	2	0	7
A930001C03Rik	51	36	26	49	45	34	64	25	44	92
A930004D18Rik	39	51	66	42	39	45	71	58	52	45
A930005H10Rik	78	70	64	62	65	149	140	65	85	390
A930006K02Rik	22	16	11	7	10	6	9	15	19	9
A930007A09Rik	57	54	50	45	20	7	24	49	43	13
A930007I19Rik	12	11	12	21	19	14	22	8	14	35
A930012L18Rik	5	5	2	21	16	9	2	7	9	0
A930012O16Rik	11	15	22	16	19	23	48	9	11	33
A930013F10Rik	37	32	11	109	133	129	40	57	82	7
A930015D03Rik	2	4	15	1	2	1	2	1	1	7
A930016O22Rik	4	2	6	10	7	7	7	6	0	1
A930017K11Rik	58	64	108	38	25	34	50	43	35	76
A930017M01Rik	10	3	19	15	7	19	3	11	0	1
A930018P22Rik	2	2	3	1	0	6	1	2	5	5
A930024E05Rik	12	19	9	29	28	1	34	20	15	0
A930033H14Rik	27	21	15	38	60	14	50	42	17	9
A930035D04Rik	46	52	63	52	41	63	93	56	83	65
A930038B10Rik	18	10	11	9	9	2	11	26	12	6
AA386476	6	9	7	13	13	9	6	7	9	5
AA388235	70	66	75	69	26	86	105	79	138	83
AA413626	2	4	0	10	5	4	1	0	9	0
AA414768	19	27	33	33	16	9	18	13	8	1
AA415398	62	59	67	59	54	73	110	99	108	77
AA465934	18	9	14	27	15	33	30	8	27	51
AA467197	14	24	3	19	47	28	24	3	0	54
AA474331	20	24	51	39	40	33	17	41	65	1
AA536875	5	3	15	0	0	2	2	0	20	12
AA543186	29	30	26	24	15	20	31	25	29	22
AA986860	126	118	341	83	46	48	83	96	64	96
AA987161	316	267	244	329	261	184	283	251	390	93
Aaas	314	313	379	277	320	495	437	275	311	713
Aacs	1013	901	3438	275	797	860	431	332	979	1392
Aadac	1527	1240	1378	1584	1134	1580	807	2882	2945	1807
Aadat	1568	1302	6305	5879	394	3234	1686	1256	3889	5736
Aaed1	809	746	922	1050	1000	2066	1471	1053	1335	739
Aagab	675	688	828	564	499	1059	834	972	983	858
Aak1	202	133	363	267	269	812	136	492	420	127
Aamdc	407	379	408	221	171	438	646	528	574	1725
Aamp	2579	2497	3256	1644	1630	4189	4678	3049	3365	13509
Aar2	404	392	485	330	296	675	561	451	437	876
Aard	7	17	2	4	2	3	36	20	22	43
Aars	1127	1135	1808	975	1164	2126	1885	1728	1707	1735
Aars2	303	309	501	265	290	544	554	476	347	772
Aarsd1	457	483	529	322	346	967	906	541	604	1897
Aasdh	223	213	209	251	248	205	217	399	331	133
Aasdhppt	466	464	587	480	393	802	768	569	670	460
Aass	3558	2792	5607	3686	4355	8829	2188	7939	8088	3687
Aatf	451	435	428	495	500	1712	1287	455	562	1404
Aatk	32	43	31	72	85	42	25	103	108	33
AB124611	77	68	25	85	91	28	66	74	78	63
Abat	2060	1629	3169	1949	916	985	735	3721	2429	2129
Abca1	935	875	1198	1284	1450	1817	1211	1265	1013	280
Abca13	2694	1745	7237	3322	632	2320	2442	3690	4160	596
Abca14	4	1	0	9	5	9	8	11	12	0
Abca17	6	3	2	19	10	7	13	12	22	0
Abca2	757	775	1484	950	471	818	721	1473	1083	571
Abca3	4238	4098	7518	5066	5780	7539	4449	9962	9578	4556
Abca4	21	16	48	13	3	5	3	6	11	19
Abca5	304	253	303	516	323	455	301	529	613	90
Abca6	10	10	57	39	17	61	17	17	25	3
Abca7	301	230	308	417	460	957	524	692	612	430
Abca8a	55	40	223	96	6	151	32	74	112	60
Abca8b	19	14	40	82	61	82	14	74	54	1
Abca9	233	225	142	389	281	77	94	421	350	22
Abcb10	480	464	669	428	418	578	630	727	758	478
Abcb1a	62	61	40	95	102	66	11	77	73	41
Abcb1b	1626	1861	421	1197	9231	818	530	851	338	661
Abcb4	3	7	7	7	6	14	1	9	4	1
Abcb5	2	5	1	1	19	8	8	0	1	3
Abcb6	529	513	985	600	456	1064	1036	753	645	1235
Abcb7	889	709	1164	1352	1268	1852	1203	1384	1642	389
Abcb8	787	798	1189	634	587	1028	1433	1101	949	2060
Abcb9	96	76	121	86	64	101	138	200	180	233
Abcc1	589	524	1435	1053	749	1396	1096	791	574	210
Abcc10	218	172	248	355	347	781	416	431	426	299
Abcc2	2802	2275	3879	3066	4081	4358	1396	7011	6718	1204
Abcc3	137	216	351	1135	1190	668	209	104	42	113
Abcc4	904	1009	738	1784	2207	1830	1011	2480	1262	485
Abcc5	749	797	762	1106	950	1260	881	1406	1292	515
Abcc6	99	96	98	109	102	136	90	290	254	183
Abcc8	5	7	13	7	12	3	7	7	6	0
Abcc9	237	199	372	207	91	189	27	41	113	80
Abcd1	263	257	292	181	199	214	244	327	319	341
Abcd2	13	17	18	39	44	8	8	10	24	1
Abcd3	3482	3121	5339	3253	3149	5004	4308	5565	6956	3520
Abcd4	284	288	421	516	378	1156	607	1161	857	518
Abce1	1651	1536	2521	2138	1995	4377	2595	2014	2523	1084
Abcf1	1142	1098	1563	915	935	2306	1832	1268	1041	2723
Abcf2	754	757	1106	877	817	2212	1347	1256	1118	1381
Abcf3	648	637	860	567	494	820	969	890	927	1089
Abcg1	194	178	336	271	301	304	283	192	129	64
Abcg2	4566	3937	5469	4504	4124	7714	3376	8083	12082	5035
Abcg3	54	44	11	88	71	1	4	61	15	4
Abcg4	3	6	1	3	1	3	6	2	8	6
Abcg5	0	5	1	5	0	1	1	5	5	0
Abcg8	1	1	1	2	1	2	2	6	0	4
Abhd1	49	48	43	57	55	68	68	65	93	127
Abhd10	206	220	220	159	166	220	263	251	244	263
Abhd11	688	651	940	553	726	1600	1834	620	787	3052
Abhd11os	26	31	35	20	39	213	233	16	67	403
Abhd12	874	1133	963	669	711	1093	1068	820	720	1704
Abhd13	495	457	783	597	561	1013	662	560	872	256
Abhd14a	595	635	442	301	233	381	710	632	546	1686
Abhd14b	2836	2426	4774	1588	1294	3410	3172	2147	3281	8625
Abhd15	43	40	100	19	28	49	21	22	32	50
Abhd16a	1017	998	1118	713	702	1720	1525	1412	1142	4354
Abhd17a	862	869	1039	478	451	1701	1651	921	1104	7452
Abhd17b	340	372	436	531	487	715	565	356	426	230
Abhd17c	1460	1274	2409	2069	1712	3379	3732	2200	2311	2028
Abhd2	333	303	820	213	213	315	83	202	323	211
Abhd3	648	519	924	475	444	710	259	1176	1685	528
Abhd4	1100	1106	1549	1105	832	2222	1826	1672	1289	1808
Abhd5	643	586	962	541	567	1112	879	792	1048	944
Abhd6	38	31	76	63	15	20	24	37	88	293
Abhd8	216	265	227	151	120	271	316	279	294	1029
Abi1	784	773	763	1006	959	1539	1058	621	852	576
Abi2	248	257	373	491	344	361	354	349	400	76
Abi3	165	148	75	234	254	88	70	233	148	90
Abi3bp	166	124	130	115	78	52	26	62	40	17
Abl1	734	704	1332	813	894	1673	944	1277	1093	525
Abl2	437	407	752	503	538	1262	420	594	731	276
Ablim1	1246	1071	1936	1286	1279	1627	1276	1561	1305	610
Ablim2	57	42	47	46	46	106	101	46	63	101
Ablim3	81	114	108	204	185	117	250	341	268	147
Abr	931	888	2169	1599	1192	2163	914	1401	1191	611
Abracl	512	582	343	361	431	546	1235	369	836	724
Abt1	169	195	167	147	135	505	320	247	267	477
Abtb1	443	449	453	321	332	967	832	488	514	1917
Abtb2	123	137	309	178	144	699	211	349	383	286
Acaa1a	1362	1339	1631	1030	913	2676	2340	2331	2389	8486
Acaa1b	1970	1739	2330	1257	1868	4736	1092	4323	3787	12574
Acaa2	2085	1917	2085	2468	2047	6283	3694	7916	5528	7255
Acaca	18	14	15	7	5	5	4	3	5	136
Acacb	534	388	1417	840	374	1144	507	540	395	416
Acad10	824	685	1752	617	630	1045	727	1083	1166	1677
Acad11	2105	1834	2976	1725	1504	3348	1550	4335	4338	3601
Acad12	307	284	611	216	153	244	255	504	391	654
Acad8	896	859	1368	672	477	1120	1198	1102	1375	1826
Acad9	1111	1028	1900	936	767	1009	1118	1225	1583	1506
Acadl	2804	2370	5152	2346	2221	7264	3741	3390	4305	6559
Acadm	6921	5245	20391	6430	3826	17817	5081	8987	13291	18007
Acads	1887	1788	3649	1083	1107	3241	3163	1953	3106	13155
Acadsb	2305	1812	3183	2278	1408	1643	2819	2634	2968	1420
Acadvl	2562	2176	3189	2012	1423	5806	2924	2982	3330	12060
Acan	1	2	0	0	6	1	0	0	0	0
Acap1	43	23	12	8	11	8	8	8	10	90
Acap2	519	486	713	968	944	1211	577	1023	898	174
Acap3	154	146	143	172	194	291	233	270	258	247
Acat1	7987	6027	13269	4081	3191	7406	8681	8021	14733	12037
Acat2	494	445	537	340	425	589	664	609	1009	1082
Acat3	157	143	220	186	325	633	232	614	731	514
Acbd3	550	522	672	740	671	1179	709	638	798	350
Acbd4	713	713	1039	446	472	920	735	1118	1281	3294
Acbd5	1402	1194	1995	1563	1313	2500	2002	1731	2694	1219
Acbd6	474	454	671	398	386	1212	1247	401	424	1850
Acbd7	1	3	0	2	1	3	3	5	0	11
Accs	158	137	168	150	133	209	236	185	186	306
Acd	279	295	317	210	256	553	700	403	373	1302
Ace	577	470	3282	375	219	504	94	227	538	1074
Ace2	672	535	994	521	314	508	467	1093	1251	462
Ace3	5	3	4	2	0	7	4	3	4	12
Acer2	365	629	451	983	1121	844	306	1858	847	132
Acer3	384	419	374	408	405	539	504	384	490	250
Ache	45	33	21	63	58	18	27	86	102	20
Acin1	984	913	779	911	986	1484	1018	666	780	1579
Ackr2	30	10	3	73	51	22	20	75	51	1
Ackr3	427	484	317	384	339	705	176	579	1150	520
Ackr4	20	27	4	7	11	1	20	16	7	0
Acly	2612	2330	3815	2521	3226	4584	3368	3443	2917	2786
Acmsd	890	674	939	1237	1033	593	362	2698	3494	810
Acn9	76	79	87	60	53	83	129	85	76	115
Acnat1	955	817	618	1305	1031	293	547	1775	1001	359
Acnat2	439	351	887	1438	818	2403	1672	1842	2811	2917
Aco1	4130	3624	7189	3318	2995	8080	4991	6668	6433	5900
Aco2	10001	8914	18447	10039	7632	16760	14834	19851	16912	15851
Acot1	599	507	1252	782	535	3243	718	692	926	4914
Acot11	552	396	600	318	297	438	355	612	673	691
Acot12	1252	1011	2741	925	829	5635	919	1452	3494	3091
Acot13	1267	1129	1550	954	784	1563	2111	1731	1970	2897
Acot2	305	268	399	469	382	1285	506	569	569	704
Acot3	140	139	195	291	144	175	156	736	278	187
Acot4	542	438	512	461	424	525	237	1067	857	806
Acot5	3	2	4	1	2	20	1	6	2	4
Acot6	90	70	116	131	78	125	93	144	184	98
Acot7	277	257	352	329	253	477	652	379	257	1142
Acot8	255	238	287	196	192	612	295	301	341	1489
Acot9	687	641	949	507	566	878	1376	594	1160	1374
Acox1	7234	6301	17223	6704	9126	32336	8448	12300	20933	11957
Acox2	926	785	2242	661	295	458	310	1064	1241	1451
Acox3	2118	1863	4019	1290	1459	3196	2069	2676	5007	2687
Acp1	586	569	1078	855	693	1274	757	622	799	1018
Acp2	854	917	777	761	706	390	751	950	1001	443
Acp5	923	795	753	519	708	727	750	982	669	2382
Acp6	678	698	926	709	616	1239	1021	836	1283	1362
Acpl2	133	140	220	159	60	169	82	89	216	53
Acpp	143	221	172	477	359	1237	1104	937	913	212
Acr	1	2	1	8	8	2	4	5	6	0
Acrbp	54	54	24	86	129	139	109	139	110	49
Acsbg1	35	30	33	23	49	18	20	8	1	64
Acsf2	201	204	227	382	421	465	226	475	249	357
Acsf3	650	632	1074	480	426	998	798	777	822	2033
Acsl1	2306	1750	4877	7233	4224	19610	5952	10548	6190	4857
Acsl3	109	95	194	107	133	63	60	122	70	229
Acsl4	1054	972	1314	1701	1872	2400	1682	1325	1275	416
Acsl5	863	798	1607	706	464	507	746	624	547	940
Acsl6	14	24	20	10	83	19	12	20	6	5
Acsm1	1046	983	2012	1326	778	865	412	3005	2150	1382
Acsm2	48123	38508	42719	15779	16554	3266	11321	37978	69936	17791
Acsm3	7873	5697	9238	20	216	48	91	53	4994	1677
Acsm5	914	678	1498	711	540	796	577	1787	2144	1040
Acss1	2967	2421	6773	6836	3959	10373	7610	14785	7519	4250
Acss2	2006	1700	2895	770	480	704	678	1573	2294	2867
Acss3	51	40	121	82	35	34	27	118	176	35
Acta2	564	802	549	405	387	331	600	299	405	1071
Actb	10364	11466	5863	11679	18562	12906	15568	8253	6584	8182
Actg1	2143	2263	8609	7707	6394	2102	3671	6530	5190	23248
Actg2	3	14	10	1	3	1	11	0	3	0
Actg-ps1	8	5	38	26	37	16	14	47	24	14
Actl6a	555	589	742	455	572	1201	978	636	728	910
Actl9	1	1	0	1	5	1	5	0	6	2
Actn1	577	646	719	849	1162	831	811	576	376	268
Actn2	17	21	51	38	34	40	12	2	0	13
Actn3	29	24	26	8	8	6	1	8	19	0
Actn4	4170	4429	6066	5826	5334	10994	9554	9646	7835	6686
Actr10	933	871	1096	816	697	1624	1583	1111	1330	1362
Actr1a	1311	1345	1796	1376	1361	2942	2392	1900	2054	2123
Actr1b	1699	1642	2745	1560	1507	3771	3311	2461	2285	3720
Actr2	2981	2795	2970	3671	3742	5165	4074	3276	4271	1999
Actr3	2522	2538	3145	3035	2978	3020	2891	2783	3352	2660
Actr3b	13	13	18	19	20	23	18	2	20	8
Actr5	95	90	103	88	108	248	164	150	175	261
Actr6	153	161	146	163	171	257	262	209	299	142
Actr8	353	342	557	371	288	745	587	492	428	692
Acvr1	165	178	238	224	220	280	195	224	190	90
Acvr1b	83	72	183	49	25	51	32	61	116	401
Acvr2a	375	324	496	539	503	644	403	480	666	146
Acvr2b	274	279	389	261	281	733	292	315	475	324
Acvrl1	282	334	200	491	378	260	281	642	426	285
Acy1	732	638	1565	739	430	2768	1099	1421	2208	8681
Acy3	11046	8691	18442	2194	2524	9661	1797	3196	18236	35054
Acyp1	240	212	190	152	122	148	318	162	284	315
Acyp2	166	138	143	128	94	118	164	94	195	217
Ada	65	57	37	40	49	20	41	74	57	51
Adal	224	193	331	212	194	206	489	495	500	234
Adam10	268	266	449	423	287	195	191	220	304	116
Adam11	127	83	110	90	115	200	163	60	85	158
Adam12	71	71	71	58	84	9	23	114	24	16
Adam15	833	932	1225	841	761	1453	960	1081	1075	1751
Adam17	721	739	696	822	846	581	762	872	843	269
Adam19	43	31	13	8	13	3	5	21	34	14
Adam1a	26	34	4	23	17	26	13	39	44	10
Adam22	69	64	116	132	57	61	117	109	82	18
Adam23	10	12	17	27	13	12	8	31	8	1
Adam28	9	36	14	11	94	11	8	0	4	0
Adam32	11	7	13	7	5	0	3	6	5	0
Adam33	24	25	16	58	129	13	15	22	22	1
Adam4	8	5	4	3	5	7	1	1	2	4
Adam5	4	7	7	4	7	0	7	6	0	1
Adam8	58	46	52	72	236	60	41	42	1	5
Adam9	1242	1278	2306	2014	1772	3224	1999	2622	2518	984
Adamdec1	10	17	7	66	81	11	5	34	7	0
Adamts1	694	593	631	1394	1724	1880	480	1121	795	292
Adamts10	270	268	255	275	307	319	292	296	350	238
Adamts12	31	39	60	26	20	9	23	26	1	72
Adamts13	2	1	5	2	1	1	0	0	0	0
Adamts14	13	9	23	7	9	5	5	9	13	10
Adamts15	212	204	344	81	103	160	77	117	305	204
Adamts16	162	176	141	227	216	12	414	149	128	6
Adamts17	5	7	4	2	1	0	2	0	0	2
Adamts2	120	154	221	53	89	69	72	24	16	113
Adamts3	8	11	20	8	6	26	45	31	27	14
Adamts4	41	60	32	64	196	52	12	33	21	14
Adamts5	240	195	204	813	889	166	238	535	543	36
Adamts6	54	40	81	78	65	75	48	118	82	14
Adamts7	53	61	77	76	91	103	51	78	84	54
Adamts8	17	19	14	20	99	5	9	6	7	14
Adamts9	271	324	173	158	480	150	143	157	184	171
Adamtsl1	14	12	12	19	1	5	1	2	13	29
Adamtsl2	157	127	307	131	53	82	113	125	130	112
Adamtsl3	9	6	19	3	3	5	2	28	21	0
Adamtsl4	42	41	62	78	103	93	122	44	43	57
Adamtsl5	76	100	36	140	187	46	134	176	99	46
Adap1	468	361	448	215	201	778	616	366	459	1772
Adap2	370	297	333	346	381	370	157	586	625	201
Adar	588	565	751	547	669	766	579	863	630	342
Adarb1	139	129	336	303	143	577	212	362	270	101
Adat1	100	97	109	117	121	180	111	109	104	97
Adat2	85	86	117	74	64	275	102	86	97	170
Adat3	33	24	20	22	59	109	37	55	39	63
Adc	87	116	136	106	69	202	248	73	106	419
Adck1	151	127	225	67	51	77	122	138	134	447
Adck2	229	244	265	282	206	377	390	336	328	440
Adck3	1845	1776	3306	2312	1363	8131	3772	4521	3867	5701
Adck4	392	378	602	291	341	734	879	444	387	1894
Adck5	348	344	275	230	292	366	535	371	413	1125
Adcy1	307	251	180	520	351	321	248	505	723	107
Adcy10	1	1	1	4	1	2	1	7	0	2
Adcy2	2	7	2	0	2	0	0	0	4	1
Adcy3	18	16	44	15	15	6	8	11	16	9
Adcy4	73	87	52	184	184	79	115	280	148	43
Adcy5	84	87	181	205	128	162	83	96	45	77
Adcy6	1648	1550	3252	2403	1723	4211	2676	3214	2354	1614
Adcy7	187	174	178	178	354	31	53	193	158	2
Adcy9	169	176	379	267	191	314	168	388	356	92
Adcyap1r1	31	30	25	8	16	23	12	5	10	61
Add1	256	226	697	273	124	102	118	205	179	1161
Add2	22	21	8	107	90	17	39	303	179	7
Add3	1514	1392	1553	1674	1700	2300	1514	2872	2978	975
Adgb	6	5	1	7	1	1	0	0	0	2
Adh1	5267	6193	7251	900	2666	1509	3100	1413	5487	8880
Adh5	2481	2236	3587	1823	1591	5559	4773	3461	4901	5816
Adh6a	4	3	6	7	2	0	7	0	0	1
Adh6b	0	2	1	0	0	0	0	0	5	6
Adh7	24	77	26	8	74	14	21	3	4	10
Adhfe1	2045	1658	4422	1936	1429	2933	2526	3359	4651	4717
Adi1	318	276	537	338	262	413	377	555	294	1691
Adig	0	3	7	2	3	12	2	0	0	14
Adipoq	0	1	119	0	0	0	0	0	0	1
Adipor1	2022	2100	3292	1820	1812	6165	3719	2590	2760	5266
Adipor2	1239	1169	2529	1318	1179	2795	1993	1998	2127	1210
Adk	1666	1428	2116	1742	1133	3286	2644	2713	3380	2876
Adm	40	42	60	140	152	360	70	242	178	77
Adm2	14	25	22	19	37	57	20	11	15	107
Adnp	1425	1429	1940	1523	1554	2190	1728	1497	1613	882
Adnp2	310	290	406	405	343	274	373	331	385	109
Ado	487	504	461	436	512	890	734	409	544	786
Adora1	127	156	433	187	222	623	163	92	120	121
Adora2a	70	63	55	56	56	109	30	61	61	80
Adora2b	53	50	59	41	169	155	35	39	35	55
Adora3	5	2	4	6	7	1	3	3	0	2
Adpgk	284	285	407	338	444	545	345	327	290	204
Adprh	440	442	325	326	265	421	563	441	367	953
Adprhl2	322	359	347	238	245	777	647	391	383	2008
Adprm	245	231	230	184	206	396	330	235	470	333
Adra1a	124	87	215	298	214	741	161	625	535	179
Adra1b	17	26	32	13	4	14	9	18	12	44
Adra1d	4	6	15	3	3	3	15	0	7	9
Adra2a	26	40	55	43	47	11	24	9	3	5
Adra2b	755	619	804	578	526	509	263	1037	1406	976
Adra2c	7	31	15	14	3	9	14	12	31	31
Adrb1	26	19	52	41	30	26	15	30	35	15
Adrb2	94	98	94	88	120	52	58	49	94	60
Adrb3	1	1	13	0	0	0	0	0	0	16
Adrbk1	864	874	1146	880	954	2068	1336	1124	1011	1577
Adrbk2	277	214	267	327	308	163	191	294	209	82
Adrm1	369	331	828	433	521	1292	641	551	708	3165
Adsl	375	345	477	295	196	297	381	297	308	740
Adss	1482	1464	1608	1612	1493	3114	2553	1623	2269	1655
Adssl1	128	105	224	103	96	222	161	124	119	163
Adtrp	657	551	942	537	554	924	390	842	1096	1107
Aebp1	1396	1374	959	1619	1281	2071	1878	2037	1340	1221
Aebp2	738	663	973	1069	963	1663	1324	840	1064	571
Aen	230	247	406	295	364	792	408	240	335	607
Aes	5069	5243	7219	3748	2823	10234	12331	7842	7938	30055
AF251705	148	142	39	124	159	16	87	109	58	48
AF357359	0	0	0	10	6	1	1	9	0	0
AF357399	4	6	1	11	17	5	5	0	7	13
AF529169	4	3	16	5	7	9	12	2	4	9
Afap1	31	31	108	89	24	13	12	34	3	37
Afap1l1	429	550	709	449	379	601	292	655	975	666
Afap1l2	291	362	334	463	475	327	329	640	292	210
Aff1	1076	1055	1936	1393	1137	2637	1597	1581	1994	807
Aff2	6	7	18	7	2	3	8	1	12	4
Aff3	35	15	15	33	33	11	2	30	28	0
Aff4	205	186	588	197	94	149	81	172	152	816
Afg3l1	1024	952	1477	786	1050	1587	1299	1107	1184	1678
Afg3l2	1644	1421	2651	1868	1592	3064	2562	2382	2213	1999
Afm	524	423	636	687	249	550	769	1043	684	360
Afmid	423	439	869	471	379	1411	598	1357	1301	1380
Afp	52	42	31	27	15	5	111	30	14	33
Aftph	1323	1184	2031	1572	1377	2911	1720	2252	2672	1039
Aga	518	469	572	480	481	705	726	613	759	542
Agap1	163	148	316	115	60	125	101	86	113	584
Agap2	49	44	23	15	27	36	9	47	7	32
Agap3	436	502	746	418	503	1592	938	551	615	1647
Agbl2	18	22	8	16	8	4	28	13	15	25
Agbl3	140	136	187	136	94	139	184	147	216	213
Agbl4	6	4	3	2	1	0	0	11	1	9
Agbl5	317	309	431	317	281	400	461	459	385	445
Ager	19	21	9	54	58	340	132	58	101	70
Agfg1	728	705	1118	1036	992	2405	1005	1060	1245	701
Agfg2	298	338	593	486	398	1957	792	1006	804	908
Aggf1	576	639	861	722	634	1623	963	787	916	679
Agk	253	244	427	324	282	236	300	376	326	314
Agl	865	745	1115	982	838	1143	1088	1303	1313	586
Agmat	75	42	116	107	24	71	40	26	46	119
Agmo	72	83	56	137	123	53	72	289	182	64
Ago1	783	818	1479	892	779	1425	1010	1170	978	530
Ago2	362	326	960	477	435	1361	211	645	637	285
Ago3	268	218	340	369	393	717	209	421	544	138
Ago4	85	92	132	157	124	152	119	167	117	35
Agpat1	1133	1192	1126	650	817	697	1388	1044	997	2882
Agpat2	464	472	639	286	341	829	914	439	599	1837
Agpat3	3284	2762	6010	2738	2160	8463	4056	5197	6245	7854
Agpat4	61	50	20	61	46	49	85	56	73	79
Agpat5	463	459	474	616	492	792	746	479	447	407
Agpat6	1092	1057	1550	984	1036	2644	1566	1748	1829	1653
Agpat9	28	37	48	90	44	46	42	220	97	117
Agps	2396	1853	6854	1488	1232	2614	1963	918	5251	1530
Agr2	5	9	2	1	23	0	1	0	0	0
Agrn	2014	2771	3044	2253	2760	2949	4410	2884	3045	1567
Agrp	1	1	0	1	2	1	5	1	2	22
Agt	787	772	1955	1204	2079	2010	952	204	292	2889
Agtpbp1	580	537	829	693	644	1167	710	700	655	464
Agtr1a	475	389	488	681	601	424	319	827	945	343
Agtr2	5	2	0	2	3	0	1	0	0	0
Agtrap	1301	1206	1562	845	1057	1941	1571	1669	1950	2749
Agxt2	1152	1047	922	509	598	375	290	1608	1826	891
Ahctf1	771	684	1085	1070	1166	2566	1018	1314	1460	519
Ahcy	768	635	2191	1075	643	3476	1136	1318	1642	6128
Ahcyl1	3106	2792	4278	3237	3137	6283	4134	3843	4694	3079
Ahcyl2	3517	3066	4575	3307	3453	3587	2720	5191	6677	2394
Ahdc1	309	347	756	439	446	713	454	547	488	273
Ahi1	84	74	114	131	53	61	57	91	56	34
Ahnak	2341	2353	1534	3399	3675	3236	2783	1969	2472	1446
Ahnak2	32	51	49	133	177	7	27	8	1	2
Ahr	190	239	228	330	386	250	176	263	158	46
Ahrr	12	33	36	8	3	0	5	5	0	0
Ahsa1	1162	1181	1606	917	981	2410	1965	1456	1468	2319
Ahsa2	282	280	340	259	362	415	498	462	462	398
AI118078	34	41	92	76	198	28	35	3	9	2
AI182371	4	3	7	4	4	8	13	13	0	1
AI197445	10	6	13	8	12	4	6	27	23	7
AI314180	1546	1569	2396	2324	2119	3711	2740	2005	2339	1002
AI314278	1021	865	748	600	424	262	743	1023	1527	1744
AI317395	1418	1137	2354	1048	1135	1518	1374	1939	3095	1619
AI413582	135	153	113	95	107	242	366	147	131	699
AI414108	3	3	5	22	16	7	6	8	5	0
AI427809	10	9	7	9	7	6	18	12	14	6
AI429214	61	53	78	60	47	34	82	29	50	24
AI450353	19	12	2	17	19	6	8	15	13	2
AI462493	521	491	443	329	266	537	934	489	532	2139
AI463170	0	10	2	4	7	6	12	6	0	65
AI463229	1	2	2	0	5	3	0	0	0	0
AI464131	518	437	891	610	484	525	833	826	680	418
AI467606	112	84	50	59	85	43	28	46	53	51
AI481877	1	1	6	0	0	2	0	0	0	0
AI504432	59	34	22	57	73	24	6	17	21	3
AI506816	22	17	5	10	7	12	7	2	2	24
AI597468	130	138	91	198	175	99	147	178	139	37
AI597479	273	258	274	374	317	483	371	457	466	143
AI607873	80	86	88	432	389	203	68	305	176	1
AI661453	265	314	1118	299	261	585	466	338	193	376
AI662270	127	133	19	115	135	22	48	41	61	31
AI836003	7	10	2	19	14	5	8	34	18	5
AI837181	384	443	436	301	334	1066	833	541	624	1808
AI838599	5	6	8	45	62	18	15	71	51	0
AI839979	11	14	5	12	19	1	7	2	10	0
AI846148	177	177	174	138	169	445	239	191	188	653
AI847159	3	1	1	0	0	0	0	5	0	0
AI848285	4	1	0	0	0	2	0	0	3	8
AI854703	441	422	565	341	340	634	741	793	709	1102
AI987944	220	249	234	247	239	255	284	261	376	117
Aida	328	318	370	472	450	545	472	427	559	258
Aif1	199	187	46	59	100	2	45	46	36	55
Aif1l	2456	2714	3739	2392	1631	4918	4853	4840	3747	4465
Aifm1	1883	1695	2665	1505	1159	1758	2215	2537	2896	2469
Aifm2	225	221	310	245	191	491	470	380	404	578
Aifm3	163	109	230	97	98	256	134	172	323	355
Aig1	566	515	850	515	522	878	1029	569	687	644
Aim1	360	427	701	285	340	927	435	373	462	383
Aim1l	43	37	56	7	21	30	29	23	5	150
Aim2	16	12	6	3	1	4	2	2	3	29
Aimp1	672	722	715	640	578	1851	1682	584	726	1216
Aimp2	253	274	281	210	259	657	590	259	289	761
Aip	719	681	516	400	341	488	809	717	661	2331
Airn	26	20	13	31	31	27	26	51	31	122
Ajap1	12	25	6	13	7	11	1	19	7	0
Ajuba	571	736	651	483	737	875	1089	470	803	675
AK010878	31	74	53	53	60	97	146	57	72	68
Ak1	375	311	420	284	179	197	439	449	403	508
AK129341	206	180	299	291	190	313	248	172	242	97
AK157302	5	9	17	17	9	10	14	14	28	18
Ak2	2048	1868	2877	1871	1984	5963	3792	2596	2969	5158
Ak3	73	52	61	49	6	10	15	5	37	448
Ak3l2-ps	62	46	151	38	62	70	22	123	79	56
Ak4	2122	1651	3640	1460	1545	1510	769	3672	2930	2332
Ak5	33	32	99	22	24	20	24	0	17	34
Ak6	206	204	201	180	217	199	454	245	375	277
Ak7	85	62	74	36	26	86	166	32	36	68
Ak9	5	7	4	11	4	0	8	7	15	0
Akap1	1169	1029	1833	1479	1310	2066	1781	2068	1817	1162
Akap10	390	360	732	552	424	752	414	686	687	295
Akap11	1078	1015	1631	1425	1166	2068	965	1987	2664	409
Akap12	321	336	485	914	787	1422	452	679	591	167
Akap13	1086	952	1446	1386	1426	2411	714	1460	1459	494
Akap17b	135	100	179	202	121	102	108	92	101	26
Akap2	1566	1587	1899	3864	3179	5590	1319	4584	3262	962
Akap3	2	5	0	2	1	0	2	2	3	0
Akap5	24	16	19	24	23	30	19	24	30	4
Akap6	5	5	1	5	7	2	5	4	11	4
Akap7	224	231	293	318	230	423	442	354	414	198
Akap8	1062	933	956	1609	1857	2718	1534	1888	2015	636
Akap8l	574	551	563	951	884	1296	1075	1179	1203	631
Akap9	677	602	813	677	755	1179	596	498	774	381
Akip1	292	265	349	162	160	616	527	273	520	1161
Akirin1	471	500	696	715	646	886	562	667	953	573
Akirin2	481	566	590	532	559	1334	817	555	825	841
Akna	174	141	131	114	165	82	66	166	68	91
Akr1a1	16764	15598	22366	11251	11601	28400	29115	29712	38321	75128
Akr1b10	508	573	498	368	422	375	546	735	630	703
Akr1b3	392	907	1719	314	432	376	316	274	304	1150
Akr1b7	170	184	47	111	830	97	142	52	156	162
Akr1b8	274	357	165	118	690	314	303	81	87	245
Akr1c12	100	99	135	149	59	193	233	168	106	231
Akr1c13	304	288	280	273	228	407	439	398	419	490
Akr1c14	1512	1105	4707	72	118	178	43	32	1932	1081
Akr1c18	1118	1473	1744	700	8246	71	270	10	56	597
Akr1c19	405	331	625	481	166	696	920	621	483	523
Akr1c20	26	19	8	34	22	1	3	41	20	0
Akr1c21	19566	16672	6995	3148	5004	964	1764	8499	18566	8246
Akr1c6	12	10	8	1	2	1	7	6	7	8
Akr1d1	148	92	202	46	16	10	16	40	149	115
Akr1e1	1189	1250	1141	803	756	744	1651	1482	1740	1546
Akr7a5	2611	2541	2876	1606	1404	4541	3723	3662	4659	22871
Akt1	1427	1444	1898	1412	1609	3579	3008	1781	1684	3265
Akt1s1	133	130	223	135	62	128	121	69	63	3145
Akt2	1053	1064	1767	1020	975	1933	1515	1464	1726	4074
Akt2-ps	62	52	83	24	28	107	106	69	68	116
Akt3	277	257	168	500	406	312	282	499	416	87
Aktip	1421	1444	1872	1282	1013	2622	2732	1816	2285	2013
Alad	1003	1278	974	701	717	1163	1391	1679	1341	4595
Alas1	1246	1149	2173	1351	1617	3927	2396	2443	1721	2560
Alas2	22	15	132	681	33	279	131	126	104	51
Alb	35	61	69	141	83	186	40	280	115	82
Alcam	766	942	794	1318	1588	568	556	894	727	167
Aldh16a1	935	840	1094	555	513	1525	1247	1252	1234	4257
Aldh18a1	198	205	342	311	363	159	243	51	25	121
Aldh1a1	210	362	71	273	474	688	168	659	432	565
Aldh1a2	306	314	109	253	958	84	140	261	90	103
Aldh1a3	22	704	545	22	36	15	5	19	15	10
Aldh1a7	261	321	96	135	293	253	65	320	514	416
Aldh1b1	49	56	156	103	65	148	55	61	48	54
Aldh1l1	6221	5797	13983	5951	4451	16599	10878	8509	7681	15627
Aldh1l2	69	79	163	209	431	225	90	128	78	38
Aldh2	6200	5713	10070	6703	5321	18850	7329	10924	10110	21002
Aldh3a1	21	114	71	13	149	7	0	0	0	5
Aldh3a2	2180	1966	3410	1439	1652	2822	2091	2993	5112	2551
Aldh3b1	231	213	134	129	182	237	251	229	309	725
Aldh3b2	17	34	34	9	25	21	2	0	10	37
Aldh4a1	3368	2920	6051	2583	1979	3008	2255	5324	3555	7426
Aldh5a1	948	845	1695	906	793	1490	1204	1179	1511	1380
Aldh6a1	8415	6777	14316	9323	7120	15286	7933	17417	20696	7843
Aldh7a1	2450	2185	3099	2369	1817	3273	2630	4771	4423	6321
Aldh8a1	3337	2722	4460	2183	1790	2368	1560	4671	5634	3746
Aldh9a1	3788	3262	7045	3592	3657	9988	4425	6531	8057	7420
Aldoa	10660	11116	14430	9695	8265	24669	31120	17623	14875	45195
Aldoart1	4	6	0	0	0	5	12	0	0	0
Aldob	38258	32804	57981	41192	33213	103766	32915	117144	119219	85061
Aldoc	223	222	298	156	56	385	294	259	188	545
Alg1	454	484	471	377	390	1034	801	640	704	1863
Alg10b	529	503	932	841	743	1362	518	923	1029	191
Alg11	336	344	376	414	504	550	306	416	481	169
Alg12	151	179	169	159	175	212	232	237	262	243
Alg13	118	116	126	167	207	352	205	155	168	139
Alg14	165	167	145	126	85	95	209	217	230	363
Alg2	509	506	612	484	609	480	709	644	565	328
Alg3	239	213	192	173	189	311	329	264	231	392
Alg5	552	560	668	471	516	1286	1043	678	805	1132
Alg6	190	179	158	171	183	119	235	163	194	72
Alg8	173	216	126	167	236	160	189	140	208	145
Alg9	410	401	417	264	317	384	437	369	421	377
Alk	1	3	10	4	2	6	4	0	4	0
Alkbh1	109	113	102	178	222	370	223	177	126	108
Alkbh2	95	80	76	60	90	133	115	74	50	303
Alkbh3	232	231	235	201	155	321	376	292	324	634
Alkbh4	111	121	99	85	127	153	120	125	104	215
Alkbh5	1694	1487	2917	2138	1911	5829	2460	2703	2951	1768
Alkbh6	243	284	232	224	221	358	538	338	218	836
Alkbh7	239	256	178	125	94	206	345	262	313	1815
Alkbh8	215	195	271	299	273	494	284	265	460	136
Alms1	127	116	129	134	189	111	117	202	226	46
Alms1-ps1	4	2	2	3	3	3	12	1	11	2
Alox12	171	189	165	266	301	184	264	390	189	75
Alox15	5	2	25	1	19	6	5	7	6	0
Alox5	9	14	5	19	18	8	5	12	13	6
Alox5ap	148	167	63	264	235	76	142	220	142	70
Alox8	8	11	10	12	8	4	17	6	4	0
Aloxe3	2	3	3	7	6	6	4	0	0	0
Alpk1	129	115	78	189	304	64	97	192	167	15
Alpk3	1	1	5	1	2	14	3	2	0	0
Alpl	1770	1676	2117	3821	3530	2788	2184	8409	5132	2480
Als2	518	464	756	459	473	696	437	966	957	401
Als2cl	474	538	709	702	1000	1043	790	761	651	408
Als2cr11	0	1	0	1	1	5	2	5	6	0
Als2cr12	38	27	39	39	58	102	44	106	201	68
Alx1	50	69	52	15	12	17	4	0	0	23
Alyref	256	353	284	335	413	807	630	259	415	611
Alyref2	42	47	42	43	53	39	54	71	85	38
Amacr	2167	1958	3543	669	670	994	1030	1494	3775	3908
Ambp	7	11	14	33	41	128	86	33	36	15
Ambra1	631	604	993	622	657	1146	809	1036	868	552
Amd1	349	308	465	589	722	680	496	737	859	503
Amd2	27	27	93	120	80	35	16	123	194	143
Amdhd1	33	29	76	36	17	54	40	67	53	72
Amdhd2	660	709	681	271	343	503	959	805	927	3542
Amd-ps1	7	8	18	9	12	32	5	7	6	8
Amd-ps3	33	31	174	125	114	42	22	187	250	249
Amd-ps4	0	1	2	4	6	3	0	2	6	0
Amer1	196	211	243	236	326	184	286	249	323	56
Amer2	14	15	2	1	1	2	3	1	1	7
Amfr	2153	2012	3626	2355	1990	4728	2596	3364	3386	2325
Amh	0	2	0	4	3	5	1	0	0	0
Amhr2	21	20	9	48	62	24	8	5	5	7
Amica1	17	15	20	25	43	42	56	10	22	15
Amigo1	262	259	343	219	179	232	281	442	366	324
Amigo2	44	54	30	115	97	94	72	179	108	29
Amigo3	21	23	13	6	12	4	9	6	12	7
Ammecr1	61	66	75	66	96	36	38	46	35	11
Ammecr1l	871	836	1293	1009	1024	1779	1011	1240	1340	735
Amn	1099	1049	1107	675	766	2333	1136	1943	1964	7251
Amn1	153	113	131	193	218	354	249	125	208	118
Amot	631	638	687	941	686	987	633	993	1130	350
Amotl1	406	516	366	1058	956	841	472	1027	749	209
Amotl2	764	947	1136	947	834	1583	1314	1610	1569	680
Ampd1	0	1	0	0	3	17	0	0	0	0
Ampd2	381	447	524	510	678	1478	719	620	565	675
Ampd3	370	494	729	521	701	1201	639	663	554	325
Amph	6	3	4	12	2	2	2	8	1	3
Amt	748	717	923	607	524	656	685	1156	1299	1112
Amy1	81	72	79	153	134	235	146	115	109	25
Amz1	59	50	24	19	17	6	14	37	29	167
Amz2	603	587	902	456	467	1067	1014	648	783	1248
Anapc1	1080	1210	1664	1328	1338	2245	1318	1666	1655	889
Anapc10	134	155	122	137	135	171	227	156	286	126
Anapc11	396	429	293	281	243	773	755	366	321	2549
Anapc13	789	938	868	464	385	928	1453	811	927	3176
Anapc15	217	230	194	147	153	357	373	225	299	652
Anapc15-ps	6	4	2	1	3	1	11	8	6	7
Anapc16	542	616	816	481	422	1968	1321	744	849	2198
Anapc2	967	1017	1247	931	838	2273	1691	1359	1285	2109
Anapc4	673	624	681	793	719	1090	1102	777	961	557
Anapc5	2444	2405	3142	2547	2427	4618	5650	3934	3780	4317
Anapc7	829	839	1220	681	578	2546	1757	1002	1320	1997
Ang	43	53	22	44	73	27	84	54	79	33
Angel1	117	129	167	117	92	169	165	111	116	189
Angel2	706	622	803	770	645	1080	958	783	899	531
Angpt1	235	212	305	410	230	161	506	620	413	102
Angpt2	130	181	226	307	190	120	117	221	161	34
Angpt4	5	7	23	9	3	3	1	10	0	0
Angptl1	1	1	9	4	4	19	5	9	12	7
Angptl2	567	520	515	1240	693	1331	449	1933	1766	412
Angptl3	42	54	102	309	116	1473	228	800	248	185
Angptl4	341	392	464	181	135	4167	314	1140	1117	3958
Angptl6	57	69	60	28	26	36	59	29	33	145
Angptl7	32	22	137	24	63	85	22	28	97	24
Ank	47	48	170	46	27	22	21	34	43	11
Ank2	58	59	172	84	22	88	68	193	158	21
Ank3	75	55	211	94	7	15	18	40	23	124
Ankdd1b	14	32	17	58	57	35	15	76	54	5
Ankef1	6	6	2	9	3	0	9	2	0	5
Ankfn1	1	2	2	0	5	0	0	0	0	0
Ankfy1	1188	1173	1615	1310	1297	1420	1117	1648	1754	523
Ankhd1	386	404	522	411	371	497	286	520	602	257
Ankib1	1385	1110	2256	1463	1203	1717	1067	1902	2788	697
Ankle1	23	31	18	21	61	15	11	14	17	5
Ankle2	550	499	748	699	689	1415	604	694	806	411
Ankmy1	1	3	3	10	1	11	4	8	8	1
Ankmy2	202	198	183	139	74	89	162	124	147	286
Ankra2	239	237	221	323	318	546	474	274	371	258
Ankrd1	48	73	31	85	117	91	92	48	67	21
Ankrd10	661	550	743	1190	1249	2032	1168	1066	1189	390
Ankrd11	1042	1024	1833	1838	2425	4430	1501	1652	1566	608
Ankrd12	465	414	319	1110	1280	1059	539	656	689	80
Ankrd13a	1042	1077	1569	1029	1136	1566	1676	1401	1170	949
Ankrd13b	270	306	457	395	533	1229	792	305	337	841
Ankrd13c	1038	871	1911	1014	791	1284	855	1428	2131	1673
Ankrd13d	44	49	36	58	45	65	50	41	30	50
Ankrd16	401	354	273	616	695	1050	741	755	778	311
Ankrd17	1444	1379	2721	2157	1965	4992	2383	2178	2394	979
Ankrd2	1	1	0	2	6	3	1	2	0	0
Ankrd22	6	7	5	1	14	3	1	2	4	0
Ankrd23	73	83	76	193	199	245	205	119	116	77
Ankrd24	353	330	311	555	456	452	498	575	400	455
Ankrd26	149	158	155	247	233	362	178	240	312	63
Ankrd27	448	426	529	465	517	721	580	511	487	365
Ankrd28	796	717	1359	1155	1023	2334	1277	1130	1470	556
Ankrd29	222	169	353	260	221	435	467	131	387	170
Ankrd32	165	158	181	239	191	326	216	178	310	88
Ankrd33b	755	614	1296	830	764	3236	450	1430	1681	818
Ankrd34a	2	4	3	3	1	5	4	4	2	5
Ankrd34b	23	34	21	28	14	3	14	30	23	6
Ankrd35	3	10	6	5	6	3	4	2	4	0
Ankrd37	42	28	13	40	71	36	24	15	3	17
Ankrd39	114	112	89	94	123	212	199	97	104	453
Ankrd40	1081	1046	1600	1190	1041	1834	1594	1518	1620	1666
Ankrd42	102	99	156	87	80	87	138	107	129	98
Ankrd44	319	312	342	540	394	520	196	644	486	78
Ankrd45	18	18	32	19	2	5	12	11	1	21
Ankrd46	857	831	1235	881	770	1360	1422	1598	1562	930
Ankrd49	229	236	248	325	356	272	325	202	247	108
Ankrd50	297	282	594	473	389	664	396	603	481	154
Ankrd52	187	189	438	198	154	331	148	195	225	242
Ankrd53	0	1	2	2	4	15	5	7	0	1
Ankrd54	285	290	433	264	247	865	752	354	330	1198
Ankrd55	14	9	8	1	37	0	5	0	0	2
Ankrd6	184	193	137	195	453	190	113	108	130	60
Ankrd61	4	0	2	2	6	2	3	5	3	0
Ankrd65	26	29	41	7	10	14	3	20	29	27
Ankrd66	2	1	1	0	1	1	3	0	6	0
Ankrd7	0	0	1	0	1	19	0	0	0	1
Ankrd9	87	92	163	82	73	203	133	113	53	255
Anks1	287	229	421	236	194	326	246	339	244	619
Anks3	449	378	496	400	458	778	731	758	651	796
Anks4b	644	532	456	424	476	182	307	876	914	537
Anks6	172	155	337	217	169	261	486	290	298	328
Ankzf1	291	317	258	378	394	633	520	398	414	377
Anln	98	125	100	77	227	148	101	47	30	56
Ano1	198	284	189	381	470	166	127	211	229	23
Ano10	418	489	610	466	436	879	599	677	707	505
Ano3	13	17	4	1	3	0	3	0	0	0
Ano4	15	8	25	16	9	7	5	0	5	2
Ano5	40	56	59	14	56	2	6	7	26	2
Ano6	197	182	602	201	97	93	119	72	148	1465
Ano7	1	1	1	4	0	5	0	0	0	0
Ano8	228	233	249	305	263	146	320	275	172	227
Ano9	87	73	131	151	182	135	137	81	93	33
Anp32a	785	756	855	689	439	560	695	550	674	2808
Anp32b	1884	2036	1636	2396	2435	3184	3474	1104	1449	2987
Anp32b-ps1	13	18	7	11	11	30	80	14	14	16
Anp32e	1340	1200	1188	1312	1186	1523	1373	1426	1490	1001
Anp32-ps	1	1	0	2	1	1	1	1	8	1
Anpep	1462	1360	2177	1446	1372	1484	1020	2392	1607	1299
Antxr1	147	164	165	118	57	129	188	158	149	58
Antxr2	182	165	140	211	156	271	137	203	203	104
Anxa1	999	1216	234	1206	2873	737	1357	895	901	381
Anxa10	3	6	1	0	14	0	8	0	0	1
Anxa11	576	596	1521	608	520	1795	940	1160	788	1401
Anxa13	138	109	75	76	165	77	153	47	136	149
Anxa2	299	369	267	416	369	57	112	261	302	2661
Anxa3	479	532	271	828	1003	1046	1197	762	879	454
Anxa4	2103	2154	2681	2159	2007	2717	3673	1987	1812	1642
Anxa5	2177	2461	2207	1966	1847	1642	3353	2158	1963	1933
Anxa6	1486	1589	1741	1586	1515	1279	2968	2313	1221	1388
Anxa7	1758	1827	2269	1703	2091	4192	3461	2727	3027	2584
Anxa8	58	101	173	55	307	7	17	8	6	3
Anxa9	123	187	67	67	101	42	84	25	45	80
Aoah	440	396	710	311	510	720	279	843	1304	716
Aoc1	918	1193	341	448	6105	115	345	75	76	172
Aoc2	53	45	84	119	161	632	120	128	94	81
Aoc3	17	27	85	39	27	220	31	39	32	65
Aox1	16	31	23	32	56	40	20	13	20	8
Aox2	1	0	1	1	5	1	2	0	0	0
Aox3	14	37	15	23	16	24	0	0	4	13
Aox4	1	3	0	5	2	2	5	2	3	0
Ap1ar	1010	956	1775	1418	1337	2855	1857	1575	1604	1064
Ap1b1	1511	1435	2017	1548	1420	2528	2373	3113	2035	1962
Ap1g1	882	778	1160	797	456	897	576	932	1088	1126
Ap1g2	344	324	347	310	490	515	696	389	342	492
Ap1m1	688	685	806	655	606	1023	1004	1159	947	1356
Ap1m2	544	617	1018	481	599	744	1109	441	364	717
Ap1s1	1003	1152	1056	639	684	1363	1893	857	1130	3592
Ap1s2	153	137	90	258	224	103	196	261	177	32
Ap1s3	169	120	253	160	128	154	176	109	245	108
Ap2a1	598	680	996	623	648	1447	1067	743	673	1744
Ap2a2	1188	1129	1674	1092	774	1420	1192	1715	1468	2292
Ap2b1	2000	1932	2235	2049	2103	2758	3163	2608	2061	1525
Ap2m1	1314	1298	1893	1096	1136	1469	2187	1877	2162	4585
Ap2s1	982	1196	1000	588	738	1829	2248	1198	1116	6980
Ap3b1	1124	1145	1567	1283	1178	2189	1791	1498	1430	995
Ap3b2	0	1	1	1	3	3	1	0	0	11
Ap3d1	1382	1575	1889	1713	1581	2797	2409	2506	2010	1613
Ap3m1	611	642	774	865	863	1098	696	937	1066	638
Ap3m1-ps	2	6	10	6	3	2	1	6	12	0
Ap3m2	157	169	144	128	140	96	121	224	148	77
Ap3s1	386	334	423	441	512	520	480	329	505	470
Ap3s1-ps1	10	20	19	24	39	37	19	23	24	19
Ap3s1-ps2	3	9	5	6	7	25	12	1	2	9
Ap3s2	782	772	1187	641	554	1614	1233	840	915	1846
Ap4b1	320	308	399	340	359	769	522	547	559	381
Ap4e1	262	228	262	384	401	614	350	360	446	153
Ap4m1	224	216	335	255	264	619	347	282	308	410
Ap4s1	268	285	236	249	207	416	500	276	467	433
Ap5b1	117	131	220	83	105	230	85	116	166	377
Ap5m1	643	537	810	841	717	1129	861	853	1179	401
Ap5s1	271	236	275	185	175	328	396	309	279	876
Ap5z1	255	280	287	266	298	355	373	444	365	424
Apaf1	170	164	140	224	288	259	117	181	208	44
Apba1	14	19	17	11	5	2	2	29	10	2
Apba2	12	15	16	4	126	2	0	6	0	0
Apba3	428	431	608	349	313	675	706	533	510	2748
Apbb1	182	186	259	161	93	257	361	191	222	494
Apbb1ip	90	81	46	91	159	25	33	60	96	10
Apbb2	514	490	575	794	740	722	473	729	784	291
Apbb3	174	171	133	246	305	474	279	298	256	263
Apc	1007	923	1559	1567	1303	2287	1258	1745	1771	476
Apc2	24	23	44	19	12	5	23	33	16	8
Apcdd1	62	152	53	33	19	20	20	79	32	23
Apc-ps1	2	1	2	4	6	8	1	8	0	1
Apcs	33	21	11	1	14	2	9	1	41	27
Apeh	2044	1911	2312	1062	1141	1835	2450	2991	3858	6937
Apex1	600	618	631	523	572	1140	1317	330	452	1341
Apex2	90	94	81	79	80	154	93	131	161	202
Aph1a	486	534	761	497	456	886	881	782	859	2046
Aph1b	313	291	447	362	234	606	432	407	434	292
Aph1c	442	447	750	388	381	658	595	587	768	816
Api5	1197	1178	1458	1643	1513	2609	1769	1729	1870	1128
Apip	223	226	177	134	119	146	374	237	248	271
Apitd1	32	32	16	5	20	6	35	7	12	71
Aplf	72	105	122	104	116	162	209	112	99	98
Apln	77	67	147	125	147	7	42	87	81	23
Aplnr	142	118	182	52	27	13	20	29	23	132
Aplp1	124	113	46	326	200	257	181	390	345	320
Aplp2	3788	3592	5590	5215	3557	5460	4211	6315	4741	3404
Apmap	998	916	1384	1117	1008	1672	1285	2564	2514	1158
Apoa1	2	1	25	2	1	60	6	2	4	66
Apoa1bp	1129	1062	997	539	548	1218	1674	1216	1180	5816
Apoa2	24	39	33	39	34	155	110	69	72	341
Apoa4	49	38	826	125	16	213	34	8	5	346
Apob	3261	2728	4318	8214	4701	7491	1247	3185	5860	689
Apobec1	316	341	164	223	352	132	132	143	134	109
Apobec2	31	19	54	13	2	5	13	7	17	66
Apobec3	428	434	272	485	956	285	175	234	113	110
Apobr	71	79	64	92	230	47	28	61	64	25
Apoc1	10	11	37	26	12	24	23	19	0	98
Apoc2	5	13	1	18	21	17	25	10	11	8
Apoc3	33	26	164	66	18	578	61	11	80	850
Apod	3	4	18	7	0	16	6	4	1	5
Apoe	10812	11451	4936	9778	9665	20853	18781	16977	4955	30586
Apoh	102	73	74	6	35	214	23	0	183	114
Apol10a	1	0	0	0	0	0	2	4	5	3
Apol10b	26	22	11	17	14	1	2	8	32	3
Apol11b	2	0	1	37	0	2	2	4	2	0
Apol6	9	13	6	4	68	0	7	2	4	1
Apol7c	29	12	17	19	25	0	0	17	0	0
Apol7e	5	3	2	3	0	1	0	4	1	4
Apol8	0	1	0	0	1	9	1	0	4	1
Apol9a	16	10	15	14	13	12	8	15	21	17
Apol9b	23	18	34	16	21	17	19	11	19	54
Apold1	3	2	6	3	1	13	1	2	2	27
Apom	404	361	426	271	269	848	189	759	1380	2562
Apon	1	4	1	0	3	0	1	0	6	0
Apoo	223	179	356	297	189	198	373	437	640	462
Apool	581	486	625	498	386	706	931	590	936	810
Apoo-ps	32	43	87	50	68	136	62	82	116	140
Apopt1	578	537	713	444	396	1225	1204	599	801	1527
App	7684	7745	11079	10321	7244	12235	10183	13474	10741	6327
Appbp2	385	344	453	383	428	850	342	530	604	366
Appl1	649	576	663	842	780	1037	783	785	951	283
Appl2	616	597	694	954	1045	1545	1016	1308	1274	550
Aprt	894	1061	878	639	750	2553	2333	1023	1163	8191
Aptx	258	274	252	221	209	299	294	289	331	334
Aqp1	7049	5930	14266	3662	2485	6930	4178	9630	9445	14972
Aqp11	243	256	449	306	207	800	294	533	642	602
Aqp2	2017	3997	2369	830	485	1677	1479	1983	1303	7604
Aqp3	990	1029	1239	670	492	685	726	1280	1066	1316
Aqp4	123	604	1324	168	36	20	23	68	48	43
Aqp5	112	185	28	12	614	15	25	2	0	60
Aqp6	1136	1064	1795	822	690	298	731	399	414	542
Aqp7	200	149	164	147	132	110	89	115	209	179
Aqp8	1145	1400	102	155	3868	10	202	14	82	298
Aqp9	4	8	0	7	9	3	1	6	4	0
Aqr	302	286	328	261	171	347	246	206	296	537
Ar	87	97	212	95	86	132	24	100	156	61
Araf	1217	1136	1259	1173	1262	1621	1436	1680	1561	1817
Arap1	905	1002	913	573	953	769	862	755	800	910
Arap2	514	482	699	854	955	1393	630	1069	1354	252
Arap3	183	199	134	333	219	261	81	416	341	225
Arc	25	36	75	23	13	174	11	49	34	34
Arcn1	2671	2412	3968	3161	2735	5485	3517	3976	4780	2400
Areg	3	2	4	0	4	14	0	0	0	1
Arel1	637	599	871	672	685	742	739	845	767	430
Arf1	4152	4318	6533	3836	4291	8056	6303	5277	6392	9865
Arf2	365	378	430	448	368	819	482	738	745	393
Arf3	1928	2055	3168	1829	1782	3982	2890	2755	2803	2838
Arf4	2041	2245	2612	1944	2179	3470	2731	2132	2554	1931
Arf5	862	938	792	557	658	1658	2147	775	993	5682
Arf6	1842	1596	1874	1948	1842	3079	2435	1726	2096	3309
Arfgap1	480	465	507	369	464	593	633	642	726	750
Arfgap2	863	906	1110	755	746	1211	1139	1148	1188	1849
Arfgap3	299	312	437	254	303	385	379	277	300	409
Arfgef1	2204	2053	4687	2852	2930	6079	3242	2652	3289	1453
Arfgef2	987	821	1846	1263	1034	2228	1289	1857	1612	650
Arfip1	806	807	826	1006	939	1218	1065	816	1163	506
Arfip2	831	831	1212	694	872	2256	1693	992	1161	2724
Arfrp1	465	397	352	368	399	485	666	519	485	703
Arg1	29	27	6	12	246	6	106	1	1	4
Arg2	84	94	300	321	247	342	225	59	37	120
Arglu1	808	768	485	1293	1978	2386	1719	854	935	742
Arhgap1	966	1114	1488	1037	1075	2004	1652	1595	1484	1918
Arhgap10	431	420	773	465	521	810	425	799	773	657
Arhgap11a	150	154	215	326	331	431	208	142	105	61
Arhgap12	466	485	502	510	428	789	522	628	767	429
Arhgap15	54	43	28	46	41	8	15	30	27	47
Arhgap15os	2	4	0	9	2	3	1	4	2	6
Arhgap17	408	451	518	430	664	677	412	534	597	389
Arhgap18	1201	1029	1576	1181	849	1113	1151	1535	1872	858
Arhgap19	107	106	119	104	144	53	84	74	101	12
Arhgap20	7	18	9	18	17	13	1	13	14	11
Arhgap21	553	613	1134	949	915	1955	817	971	877	359
Arhgap22	138	137	156	75	104	105	176	81	103	325
Arhgap23	157	183	195	330	278	372	170	468	438	147
Arhgap24	44	32	35	13	3	2	5	6	10	586
Arhgap25	120	112	40	111	141	53	44	103	85	25
Arhgap26	25	15	30	15	4	5	3	2	31	61
Arhgap27	509	540	570	426	578	626	411	637	509	521
Arhgap27os3	13	9	11	6	8	0	1	0	0	1
Arhgap28	138	153	64	481	296	421	193	544	507	79
Arhgap29	1480	1308	2131	2227	1424	3032	1521	2542	2468	587
Arhgap30	302	223	108	160	294	94	62	222	134	62
Arhgap31	300	269	315	721	537	798	178	838	583	148
Arhgap32	22	18	23	9	2	3	3	4	7	291
Arhgap33	56	82	38	70	70	31	58	100	64	31
Arhgap33os	0	0	0	4	7	3	2	32	5	0
Arhgap36	31	39	18	29	31	9	56	1	1	4
Arhgap39	207	182	269	209	243	245	195	253	232	167
Arhgap4	226	167	116	123	169	46	98	117	77	56
Arhgap40	9	15	18	5	52	5	1	0	0	1
Arhgap42	784	703	1217	740	763	1004	561	935	1408	567
Arhgap44	147	147	249	184	126	173	191	235	131	86
Arhgap5	1588	1242	2410	2769	1907	3613	2389	2469	3312	618
Arhgap6	46	37	93	33	13	15	28	55	52	50
Arhgap8	68	70	89	59	31	98	117	60	54	90
Arhgap9	158	112	76	79	113	32	66	80	48	87
Arhgdia	3625	3887	4985	3068	3220	8331	7435	5343	4401	10297
Arhgdib	550	552	341	373	456	165	335	398	230	307
Arhgdig	78	68	294	140	138	297	276	30	11	222
Arhgef1	847	800	837	981	1284	1852	1193	1264	1069	1111
Arhgef10	68	80	294	136	106	49	42	174	94	4
Arhgef10l	945	1065	1816	883	1014	1452	1480	1391	1745	1932
Arhgef11	222	226	406	276	185	332	165	289	345	358
Arhgef12	1642	1532	2741	2413	1670	3909	1571	2384	2658	1544
Arhgef15	138	155	163	389	322	206	150	604	453	142
Arhgef16	793	798	1295	849	875	1924	1745	1446	1281	1699
Arhgef17	496	534	640	820	434	954	615	1186	855	517
Arhgef18	909	845	1206	1434	1048	1337	1619	1967	1602	715
Arhgef19	232	243	425	180	78	148	326	224	303	409
Arhgef2	128	113	189	100	47	57	52	91	56	447
Arhgef25	108	126	80	106	112	83	158	95	99	94
Arhgef26	24	23	22	72	40	63	20	49	71	31
Arhgef28	1463	1379	2044	1870	1302	4086	2813	2225	2311	1535
Arhgef3	142	125	258	60	45	102	68	102	170	310
Arhgef33	6	3	3	2	5	0	5	1	1	9
Arhgef37	56	41	213	133	83	233	63	150	82	12
Arhgef38	19	14	57	22	28	40	18	16	20	14
Arhgef39	211	167	206	55	68	103	102	110	284	302
Arhgef4	35	44	47	40	67	45	49	12	29	32
Arhgef40	60	66	55	52	19	27	21	59	16	157
Arhgef5	834	855	1803	1111	1230	4657	1870	1771	1964	1379
Arhgef6	237	216	227	315	275	225	210	343	289	67
Arhgef7	121	112	220	64	24	104	54	53	99	958
Arhgef9	101	95	157	119	46	90	138	134	133	62
Arid1a	905	900	1608	1475	1528	2682	1160	1253	1175	597
Arid1b	214	212	432	173	105	216	180	110	122	580
Arid2	545	520	968	847	924	1940	920	842	844	336
Arid3a	199	181	226	176	192	193	170	171	152	79
Arid3b	86	73	59	103	83	90	65	100	138	53
Arid4a	401	432	404	533	682	1177	453	608	552	238
Arid4b	571	587	525	948	1125	1482	743	925	988	213
Arid5a	97	91	52	144	212	251	143	147	127	87
Arid5b	649	625	769	923	1309	1203	711	782	703	218
Arih1	1128	1071	1664	1761	1534	3171	1640	1562	1654	729
Arih2	600	542	983	820	792	2685	1184	940	1217	1109
Arl1	1342	1311	2228	1610	1537	2297	2097	1915	2556	2125
Arl10	147	155	137	99	90	79	88	186	210	131
Arl11	20	22	23	14	31	5	16	6	12	1
Arl13b	153	161	171	283	202	246	172	196	307	55
Arl14	0	3	5	1	2	1	0	0	0	0
Arl14ep	335	314	349	396	385	504	440	298	442	157
Arl15	243	229	320	149	139	224	275	188	150	239
Arl16	169	146	131	107	90	122	212	135	144	194
Arl2	407	448	439	299	232	727	804	466	560	2562
Arl2bp	976	1054	1178	892	865	1874	1723	1160	1226	1259
Arl3	739	659	846	524	389	1056	1324	725	939	1775
Arl4a	390	349	586	424	324	1042	673	395	653	362
Arl4c	347	361	270	332	757	383	475	319	404	173
Arl4d	148	179	317	215	165	1017	253	422	337	711
Arl5a	1138	982	1369	1653	1331	1552	1031	1332	1727	590
Arl5b	126	111	194	218	186	486	117	250	249	67
Arl5c	46	30	14	50	53	13	12	32	17	8
Arl6	362	328	367	268	197	256	492	325	467	399
Arl6ip1	5561	4944	7350	4418	3995	7415	7126	7506	12265	5943
Arl6ip4	486	447	526	389	443	873	1020	479	642	1279
Arl6ip5	807	824	864	892	1045	1581	1394	1077	1054	973
Arl6ip6	200	184	190	235	208	283	247	218	304	104
Arl8a	610	627	855	723	755	1704	1345	849	955	1381
Arl8b	1280	1346	1740	1353	1361	2056	1698	1805	1909	1090
Arl9	13	3	4	18	12	26	7	11	6	0
Armc1	836	714	927	841	691	1237	1031	1075	1361	738
Armc10	497	642	650	588	716	1164	1164	507	689	650
Armc12	2	2	5	1	2	94	25	10	42	12
Armc2	14	12	3	6	3	1	2	0	4	0
Armc3	4	3	0	2	4	0	0	6	0	0
Armc5	331	299	448	304	292	587	534	488	498	619
Armc6	145	101	136	95	93	201	255	137	111	384
Armc7	117	106	91	75	74	81	109	117	77	124
Armc8	434	387	548	568	456	795	598	748	737	401
Armc9	181	158	277	180	145	340	303	243	239	236
Armcx1	252	252	149	373	285	98	317	305	242	73
Armcx2	203	191	176	244	129	55	223	292	232	64
Armcx3	24	23	34	51	42	5	14	17	19	16
Armcx4	218	226	258	747	477	294	481	1014	540	70
Armcx5	57	62	87	83	104	223	96	94	103	35
Armcx6	23	35	20	32	23	6	26	27	18	21
Arnt	229	211	281	219	127	260	148	221	249	332
Arnt2	758	586	1111	761	1039	1597	1197	1031	1363	722
Arntl	39	40	62	35	16	11	16	25	18	85
Arntl2	51	54	25	96	195	89	58	51	55	12
Arpc1a	1181	1348	1266	970	1017	2032	1954	1415	1358	2747
Arpc1b	1332	1511	1118	1067	1545	1637	1877	1241	911	1441
Arpc2	2566	2678	2873	2770	2887	5746	5097	3129	3578	3623
Arpc3	1799	1844	2001	1349	1513	3402	3336	2067	2060	3545
Arpc4	1071	1133	828	880	866	1914	1918	832	903	3070
Arpc5	2090	1952	2337	2303	2093	4098	3917	2264	2576	2559
Arpc5l	814	717	835	544	529	1271	1317	826	1068	1641
Arpp19	1632	1538	1663	1059	985	2061	2878	1232	1893	3610
Arpp21	0	0	0	3	7	0	4	0	0	1
Arrb1	95	81	178	81	36	23	19	51	40	268
Arrb2	209	225	162	116	135	85	191	175	152	272
Arrdc1	435	444	524	429	459	670	969	369	438	961
Arrdc2	155	172	164	198	257	507	283	296	313	285
Arrdc3	1664	1534	2787	1827	1512	2949	1874	1924	2213	1035
Arrdc4	505	589	500	452	1187	911	858	682	570	391
Arsa	295	318	297	317	317	336	451	582	335	319
Arsb	612	520	1119	575	420	466	428	879	1053	1397
Arsg	49	39	174	32	34	17	27	12	42	86
Arsi	6	9	8	4	8	0	0	13	13	4
Arsj	3	4	0	0	3	0	2	2	7	1
Arsk	280	257	349	360	233	295	346	346	433	127
Art2b	22	10	1	3	6	0	0	0	4	0
Art3	4	4	8	2	2	2	0	1	2	14
Art4	82	77	132	36	27	21	41	17	11	38
Art5	7	4	2	14	20	7	14	2	0	5
Artn	10	12	22	15	17	10	10	10	7	0
Arv1	83	84	76	98	93	100	126	122	133	69
Arvcf	421	445	455	893	789	1067	917	2073	1753	602
Arxes1	6	3	5	9	3	2	2	0	0	0
Arxes2	23	34	26	31	28	20	32	22	16	11
As3mt	822	778	672	686	555	626	488	1277	1264	989
Asah1	1765	1861	2281	1949	2165	2074	2892	1896	2699	1264
Asah2	857	707	1317	954	877	1057	778	1448	1462	441
Asap1	250	264	345	438	310	344	271	323	323	175
Asap2	212	233	443	442	397	648	241	463	397	139
Asap3	169	163	186	154	130	183	121	147	180	173
Asb1	246	222	226	220	156	215	205	429	405	236
Asb10	2	2	0	3	1	0	4	5	0	5
Asb11	21	13	60	47	27	102	97	52	24	68
Asb13	724	716	1032	728	704	1077	1146	1248	1807	1235
Asb15	206	213	260	355	385	134	211	187	189	34
Asb2	106	104	32	35	53	5	7	42	23	45
Asb3	37	31	34	21	24	17	16	20	36	136
Asb4	15	7	28	9	7	32	18	12	3	7
Asb5	8	5	13	3	4	16	16	2	3	18
Asb6	244	256	261	164	258	529	378	333	314	848
Asb7	262	213	355	337	275	449	317	307	322	145
Asb8	369	353	435	384	370	534	560	517	513	473
Asb9	409	352	477	236	99	414	590	286	606	1532
Ascc1	888	865	979	507	481	1830	1992	1063	1282	5628
Ascc2	633	636	895	707	810	1170	970	1004	903	614
Ascc3	487	427	565	466	470	591	482	475	580	313
Ascl2	4	3	10	15	6	15	8	3	8	1
Ascl3	2	4	4	6	2	12	13	4	4	21
Ascl4	7	3	13	4	5	2	7	8	12	3
Asf1a	249	232	248	232	254	640	445	270	354	341
Asf1b	38	42	26	19	41	20	21	17	10	30
Asgr1	3	1	9	6	2	11	1	2	4	0
Asgr2	4	2	1	5	3	1	1	0	4	0
Ash1l	1016	954	1777	1509	1275	2299	979	1766	1829	413
Ash2l	629	628	766	533	601	1005	953	631	655	685
Asic1	18	22	26	28	34	22	37	2	7	7
Asic2	36	39	18	27	97	28	23	10	11	29
Asic3	1	2	0	7	5	59	12	26	6	5
Asl	1981	1829	2205	2195	1874	3120	3658	5574	4695	6166
Asna1	1115	1140	1398	762	651	1971	2056	1695	1754	5854
Asns	273	269	548	553	497	398	399	147	61	119
Asnsd1	810	722	798	779	650	1550	1790	835	1101	878
Aspa	829	697	1162	742	498	1230	622	1797	2650	1064
Aspdh	417	362	352	189	139	217	156	684	841	1363
Aspg	105	83	373	54	17	132	42	34	93	1359
Asph	707	616	970	991	501	1022	861	851	883	538
Asphd2	6	4	0	10	23	0	6	0	0	5
Aspm	69	72	46	45	105	37	29	39	18	23
Aspn	19	17	14	28	5	21	17	2	7	29
Asprv1	9	9	1	10	20	46	37	22	22	36
Aspscr1	730	800	1108	602	648	2435	1504	978	1223	4590
Asrgl1	268	253	349	292	223	585	488	350	260	385
Ass1	7913	6560	16933	11349	11162	11789	6059	19861	27406	30262
Aste1	101	123	117	113	124	188	191	138	186	136
Astn1	3	6	3	9	1	0	1	8	3	0
Astn2	39	24	9	75	45	24	20	72	119	17
Asun	496	468	577	504	534	942	831	654	694	474
Asxl1	677	616	1139	839	897	1762	905	826	765	492
Asxl2	96	80	142	104	48	55	38	45	73	124
Asxl3	50	54	84	37	38	46	27	24	79	15
Atad1	1531	1375	1899	1921	1814	3764	2730	2140	2688	1078
Atad2	160	136	123	139	217	102	80	125	78	35
Atad2b	399	361	570	593	567	861	407	537	702	133
Atad3a	1351	1249	2011	1650	1584	3844	2796	1719	1429	2378
Atad3aos	14	22	14	15	12	22	34	24	35	56
Atad5	71	76	73	71	137	111	53	55	61	9
Atat1	307	284	188	270	368	361	364	388	417	384
Ate1	557	523	795	688	561	948	669	833	961	428
Atf1	371	369	510	495	587	863	591	468	569	534
Atf2	806	774	1101	1057	915	1499	1257	1092	1375	576
Atf3	62	55	37	139	213	611	66	303	64	15
Atf4	1213	1320	1411	1174	1669	4048	2634	1687	1792	2779
Atf5	216	237	219	257	528	433	465	147	187	611
Atf6	971	899	1557	1048	1042	1923	912	1537	1472	557
Atf6b	725	753	749	459	573	536	942	649	660	1669
Atf7	79	86	150	173	173	340	64	212	157	53
Atf7ip	920	887	1091	1161	1087	1551	926	967	857	457
Atf7ip2	1	1	6	6	8	4	3	10	7	0
Atg10	186	172	176	131	89	158	187	213	203	175
Atg12	697	699	1056	714	600	1670	1137	1000	1187	805
Atg13	618	629	952	649	538	1890	877	820	1055	970
[truncated: 19,012 more rows]

## Sheet: Fig 3b-protein
Fig. 3b-2 Protein levels of KM and KMS mice.
NAME	Descriptions	KMS.1	KMS.2	KMS.3	KMS.4	KMS.5	KM.1	KM.2	KM.3	KM.4	KM.5	KM.6	KM.7	KM.8	KM.9
TMM33	Transmembrane protein 33	194071	159581	188180	154160	194118	14673.3	22252.1	25711	16710.7	25703.2	47264.9	30291.9	25995.5	7741.07
DJC11	DnaJ homolog subfamily C member 11	104164	97935.7	116008	102820	110066	17607.9	26633.5	15845.5	20713.6	47365.8	32968.6	30065.1	29748.2	29898.1
MOT1	Monocarboxylate transporter 1	113355	80251	121228	116265	104231	6703.97	6818.72	8641.59	8074	28877.7	15565.5	9333.82	8281.87	7582.01
MPCP	Phosphate carrier protein, mitochondrial	208668	242739	220260	269203	229074	68331.8	89805.9	56506.7	68201	95762.6	70479.2	70468.7	91182.4	43814
GOT1B	Vesicle transport protein GOT1B	85385.4	59006.5	62220.2	79426.9	65806.8	7928.63	15696.2	10573.9	11819	10529.6	15762.2	7895.42	10253.9	11461.4
S2545	Solute carrier family 25 member 45	108756	104973	94609.4	77448.4	87482.7	23436.4	21500.6	18899.7	21698.4	32622.7	25278.8	17198.1	30293.9	14523.6
SAC1	Phosphatidylinositide phosphatase SAC1	77795.7	89509.4	97803.7	87997.1	70869.9	16717.8	23960.8	13964.8	16260.3	27274.1	14757.4	13078	21888	14905.4
CLCN5	H(+)/Cl(-) exchange transporter 5	159303	101872	149122	157914	141030	20130.7	30211.7	7971.39	14234.3	7158.09	6487.64	5949.76	31806	6171.13
SCAM4	Secretory carrier-associated membrane protein 4	259559	151292	178274	245787	204261	5305.19	5475.8	7075.17	7908.33	15736.5	10546.8	11799.7	6861.1	7669.06
CDIPT	CDP-diacylglycerol--inositol 3-phosphatidyltransferase	56857.5	38845.4	41568.3	48463.8	50350.6	7932.41	12502.2	5939.31	6113.53	15008.8	4117.72	3662.26	8465.51	6828.1
ADT2	ADP/ATP translocase 2	464641	409242	452832	559427	523009	125916	144445	115192	152033	216357	167434	132916	182959	111646
SFT2B	Vesicle transport protein SFT2B	54849.5	44700.5	56623.9	68842.9	72963.9	11112.7	10943.4	12009.3	8132.66	6690.1	4986.76	5130.39	10913.8	7872.77
LAT4	Large neutral amino acids transporter small subunit 4	46126.9	41710.9	62095.4	42161	45824	10965.9	9791.46	10782.9	6500.34	13221.3	5997.35	5122.73	9426.4	5597.13
AP2M1	AP-2 complex subunit mu	102592	84649.3	82244.2	87473.8	77832.4	25615.4	28968.5	22763.1	23964.2	41024.7	39344.6	21245.9	32372.1	20337.7
AT131	Manganese-transporting ATPase 13A1	22005.6	24052.4	22936.7	21933.9	23217.3	14598.4	16721.6	16067.4	15825.7	14834.7	17236.9	16582.2	15139.4	13464.4
TM168	Transmembrane protein 168	50641.3	43136.8	38840.1	46649.4	43966.3	4671.2	8293.83	9270.51	13424.2	12363.4	19577.9	9005.45	20098.9	13843
CPT1A	Carnitine O-palmitoyltransferase 1, liver isoform	147856	118648	105924	125220	98828.8	23094.5	27518.9	25205.9	32428.1	44781.2	49602.9	34252.3	30839.9	25325.2
CD47	Leukocyte surface antigen CD47	62060.6	54254	51943.8	47809.8	34034	9207.16	6409.14	7697.14	6675.72	15690.2	7512.81	6736.64	9105.92	5097.3
VPS18	Vacuolar protein sorting-associated protein 18 homolog	34374.7	28833.1	29644	36358.4	33728.6	12249.8	13028	20750.5	11983.9	10306.4	13234.7	13330.9	12485.1	12212.1
NDUAB	NADH dehydrogenase [ubiquinone] 1 alpha subcomplex subunit 11	68628.9	79967.4	63917.2	81385.8	66578.9	24047.9	30486.3	26448.5	22060.6	26798.8	30862.7	31033.3	29493.7	8859.94
COX1	Cytochrome c oxidase subunit 1	94936.4	96322.4	74232.3	114313	110145	14914.2	14463.7	13836.4	16693	49325	13087.5	18154.3	15883.2	12383
STT3B	Dolichyl-diphosphooligosaccharide--protein glycosyltransferase subunit STT3B	42705.4	45898.8	39567.5	41606.8	38509.7	22183.5	28436.1	19832.9	22999.1	29185.1	22630.2	22603.8	25144.6	22813.1
SC5A9	Sodium/glucose cotransporter 4	27732.5	30372.4	31902.2	37666.8	30794.6	14706	11306.4	12629.2	14399.7	20403	13476.7	11636.1	14107.7	12991.7
ADT1	ADP/ATP translocase 1	520624	424590	530850	660319	690549	149164	182134	115369	152683	227868	161329	152092	193150	101349
S29A1	Equilibrative nucleoside transporter 1	202651	142955	257706	289684	225228	8180.57	6737.69	6027.85	10953.8	69444.5	13176.5	6324.97	9622.05	3864.15
MBOA5	Lysophospholipid acyltransferase 5	186700	133842	103224	151308	94043	8335.36	10126.3	9766.33	7720.75	17126	6374.35	5179.35	9642.1	7961.63
MPU1	Mannose-P-dolichol utilization defect 1 protein	253435	176901	161260	215993	190481	35538.1	48857.4	31416.2	22070.4	94524.5	34191.9	34638	44718	9655.77
TECR	Very-long-chain enoyl-CoA reductase	141506	139294	81292.8	136419	117489	14096.5	20927.7	13493.4	11367.5	53933.2	18678.9	17046.3	25819.3	6519.43
MTCH1	Mitochondrial carrier homolog 1	113332	100747	71656.9	87225.8	87571.3	18301.6	23415.8	22653.4	21846.2	46921.2	22412.8	9091.44	28591.9	16237.6
AT2A2	Sarcoplasmic/endoplasmic reticulum calcium ATPase 2	73087.8	60373.5	89689.4	63720.8	68734.1	21147.9	22679.3	23073.2	19888.1	38448.3	24058.5	24700.7	29571.7	16078.1
AP3D1	AP-3 complex subunit delta-1	29053.9	32566.9	24198.9	30687.4	23951	9797.26	12636.9	11304.2	9462.16	16478.2	11418.4	7903.57	13513.9	10339.4
CYB	Cytochrome b	1.08652e+06	1.10292e+06	1156858	1.72157e+06	1.54989e+06	199930	278128	213430	247715	552196	226890	262776	292979	119511
TMX2	Thioredoxin-related transmembrane protein 2	83937.3	72939.6	91860.3	73000.1	105392	15170.6	17812.3	14040.3	18656.9	42264.8	18869	21081.7	35045.6	7235.14
GPAT1	Glycerol-3-phosphate acyltransferase 1, mitochondrial	44103.7	38379.4	55873.1	57272.9	40292.3	13606.9	16268.6	14713.2	8865.41	20582.7	14181.4	11196.2	19696.8	11022.4
YLAT1	Y+L amino acid transporter 1	29590.6	42701.1	57904.3	54762.7	51110.2	7290.61	9725.8	12911.1	13236.8	9885.53	10313.3	6710.43	9150.23	13029.5
GGCT	Gamma-glutamylcyclotransferase	59543.7	67708.5	24221.9	32128	6999.65	139631	116321	150541	146277	112367	145266	143335	141617	125476
P3C2A	Phosphatidylinositol 4-phosphate 3-kinase C2 domain-containing subunit alpha	32750.7	25036.3	36464.2	25160.3	29109.5	10413.7	8281.9	7795.22	11785.7	15801.4	13206.6	7337.31	11218.6	11681.3
ARC1A	Actin-related protein 2/3 complex subunit 1A	109481	94114.9	86567.1	100541	94482.4	26670.3	27569.8	25897.4	37405.5	53448.9	63417.2	37248.2	38818.1	41894.9
NU5M	NADH-ubiquinone oxidoreductase chain 5	47850.4	58008.7	33594.8	63973.9	58906.3	10254	10916.5	10290.5	14127.1	22343.3	12396.8	14260.1	16659.5	8945.27
NCKP1	Nck-associated protein 1	42894.2	26417.4	47444	32567.2	36628.2	14372.1	12628.4	11164.1	11135.9	14123.2	12849.5	13544.2	15438.7	11179.2
AQP3	Aquaporin-3	45629.5	61957.4	42287.7	40081	48968.8	15537.9	18441.9	16881.8	22442.9	27054.9	18115.5	19747.5	20442.2	21244.9
ABHGA	Phosphatidylserine lipase ABHD16A	54155.8	66022.5	64846.7	63259	56484.9	22994.3	26773.9	14310.3	21188.7	40277.1	35414.8	31865.1	26822.2	24768.6
C560	Succinate dehydrogenase cytochrome b560 subunit, mitochondrial	57978	61087.5	53404.3	80066.2	47672.4	27342.1	27464.8	22009.4	16655.3	20831.2	23925.6	18442.8	20274.4	12261.2
KTAP2	Keratinocyte-associated protein 2	82374.3	52081.9	70459.1	75793	73567.2	13709.3	15356.3	15086.7	15946	45279.2	6982.19	5548.71	10732.9	15463.6
SAHH3	Putative adenosylhomocysteinase 3	82987.7	100619	61011.6	83834.9	83450.4	27735.7	36398.8	27000.4	32537.9	44438.9	42966.4	29848.7	42349.2	23783.8
DERL1	Derlin-1	21771.5	23872.5	20827.3	14401.6	19969.6	8738.32	5713.43	6771.57	5419.1	8449.06	6699.25	12363.8	6623.11	5279.58
EST2E	Pyrethroid hydrolase Ces2e	57041.2	68773.7	64434.8	45531.1	102869	7937.46	9955.9	7717.39	8685.19	13101	12401.3	6837.83	7763.47	8569.39
IVD	Isovaleryl-CoA dehydrogenase, mitochondrial	96053.7	131087	102516	72197.6	67279.7	269951	220286	281951	299265	225808	251353	291040	177298	272834
UBE4A	Ubiquitin conjugation factor E4 A	48714.8	45943.3	48643	47151.9	44785.3	28775.8	26766.7	31757.7	32347.9	36747.6	38650.7	29944.1	34097.9	34230.8
IF4B	Eukaryotic translation initiation factor 4B	67300.3	44723.8	65396.7	53410	52920.8	11465.4	14475.7	8597.14	7691.4	39186.5	5767.27	5159.67	8865.36	7931.37
VATH	V-type proton ATPase subunit H	161615	104779	128187	153820	137827	45750.5	67308.1	40412.7	39412.1	87336.5	43241.1	46985.7	70256.7	37167.7
FARP2	FERM, ARHGEF and pleckstrin domain-containing protein 2	60383.5	45355.7	75196.7	41436.1	40705.8	7506.55	5893.95	9195.14	9507.36	19219.6	14061.5	9685.23	17792	13506.8
LAT2	Large neutral amino acids transporter small subunit 2	74054.2	90593.1	169986	121777	103861	17388	23856.1	16245.1	14939.1	20678.2	16860.9	13529.7	30544.3	12357.2
SYPL1	Synaptophysin-like protein 1	95322.6	92326.1	129059	117786	73783.5	26469.4	37825.7	20217.5	17880.9	50596	27217.5	28199	51187.9	17040.5
ES8L2	Epidermal growth factor receptor kinase substrate 8-like protein 2	61882.5	39401.2	52345.7	67366	59684.6	18563.7	26644	25775.4	19606.1	34533.6	26013.9	18854.1	20559.7	15605.6
HACD3	Very-long-chain (3R)-3-hydroxyacyl-CoA dehydratase 3	38285.6	46907	23198.3	35396.9	26534.9	11781.6	7889.25	8512.92	8872.08	13712.6	8977.87	7314.24	12558.7	8605.49
OSTC	Oligosaccharyltransferase complex subunit OSTC	396584	277147	368371	375720	370076	91640.4	115423	79279.3	92895.9	267569	102855	83259.1	139126	40408.8
DHC24	Delta(24)-sterol reductase	18603.1	39533.8	28801.3	22943.7	27663.1	7523.56	10008.3	6892.25	8214.98	8942.91	9914.72	7069.94	6621.35	7735.33
RAB10	Ras-related protein Rab-10	135211	90389.5	112401	106742	108127	33004.2	47922.6	29530.5	23974.7	74915.3	53136.4	23191.1	53596.7	36805.1
CLCKB	Chloride channel protein ClC-Kb	82900.4	52803.4	113206	143397	100886	24025.1	22992.8	13093.7	17317.7	13523.1	16673.4	17821.3	21215.5	9763.31
MRP2	Canalicular multispecific organic anion transporter 1	24005.7	27424.9	44270.6	41587	48792.8	11760	14036.9	10986.3	8897.58	10969.5	12257.2	12107.1	10741.6	7499.3
AOFA	Amine oxidase [flavin-containing] A	204861	134079	208692	252639	341618	35176.9	39415.6	21998	30862.3	67364.7	41852.9	25619	77104.1	22521.8
TM256	Transmembrane protein 256	55420.5	62554.6	80231.5	104706	81374.4	15735.9	21630.2	16557.2	14398	45952.4	12348	18640.6	24575.1	9269.81
MYADM	Myeloid-associated differentiation marker	172523	73997.8	68404.5	150009	143273	7803.71	8722.67	14267.3	11632.8	10698.1	9571.04	17340.8	14712.5	11280.9
PTER	Phosphotriesterase-related protein	80732.4	126557	46401.3	61554.6	49967.9	255855	172130	216855	197337	162418	198127	228858	184556	169806
TCPA	T-complex protein 1 subunit alpha	167899	129628	120143	126846	137990	58195.1	81261.7	45583.7	58383.6	99137.9	63845.6	58621.8	82342.5	57000.8
E9Q2A2	Predicted gene, 38392 (Fragment);Ammonium transporter Rh type B	290119	202514	218298	281673	189621	76756.5	118936	62436.2	60983.8	109493	70729	12039.7	101815	4365.6
RNK	Ribonuclease kappa	373052	268243	374158	490677	475219	168224	129695	8067	15427	195464	108921	10349	7822.93	15908.3
SYNM	Probable asparagine--tRNA ligase, mitochondrial	87895.2	91760.8	69112.8	60635.7	102378	31351.7	31851.3	26436	33137.7	32746.3	31541.4	51287.3	39306	14021.6
DYM	Dymeclin	34672.7	25887.3	19533.4	25218.5	38112.6	4747.36	7046.31	5232.07	5552.97	17781	7070.47	5039.69	6544.78	5168.72
LIS1	Platelet-activating factor acetylhydrolase IB subunit alpha	112920	73715.4	46074.9	102455	85092	21537.5	25104.5	18620.8	17646.8	33496.8	22644.6	23656.2	23727	15809.2
S29A3	Equilibrative nucleoside transporter 3	18230.3	18800.5	28212.5	31911.9	25751	6488.85	2212.35	9189.86	4344.22	15049.5	5210.54	6061.61	3302.93	3893.07
MOT10	Monocarboxylate transporter 10	51595.1	47621.3	104391	104490	112038	11471.6	11464.3	8955.63	4503.98	17891.7	7457.84	6713.98	19447.1	4367.71
SCAM2	Secretory carrier-associated membrane protein 2	88802.7	61406.6	119670	48380.9	90373	10442.9	7290.4	5192.31	6176.57	39239.1	5579.51	9593.5	5088.13	6144.18
CLH1	Clathrin heavy chain 1	196649	181673	155084	194442	169275	117636	126896	100289	86004	126187	121852	107448	139281	114090
SELB	Selenocysteine-specific elongation factor	40310.2	48057.2	25340.4	38413	39768.8	13110.2	16328.3	8512.65	17139.4	24774.4	14596.5	10296.3	15421.2	13535.5
GLCTK	Glycerate kinase	14088.4	25524.7	6774.54	18009.3	17864.4	80870.6	72048.7	116375	98760	86355.4	88865.5	86788.8	41062.7	75429.5
SC5A2	Sodium/glucose cotransporter 2	125750	257206	392116	252753	242867	31751.6	28857.6	29554.3	30924.7	66572.2	38231.7	44466.1	62248.6	24426.9
VNN1	Pantetheinase	108924	80012.2	55759.5	133185	121404	23213.6	29401.5	19783.9	11476	30690.5	25429.3	20236.4	42109.5	12485.4
AS3MT	Arsenite methyltransferase	90942.7	123049	66590.2	86986.2	65066.5	199930	191622	164594	162048	171248	129776	204326	175622	171576
RS27	40S ribosomal protein S27	222580	138462	101629	147243	152250	85137.9	6561.9	54204.4	16967.4	9781.68	10933.6	11382.3	7112.71	17496.8
VPP4	V-type proton ATPase 116 kDa subunit a isoform 4	142905	78550.9	67915.8	154028	128276	25191	33429	21420.6	22369.2	39384.7	21488.8	20165.7	34198.2	17219.6
ILVBL	Acetolactate synthase-like protein	34397.6	25027.2	15678.9	27670.7	21421.2	7493.26	7104.84	7847.98	9973.21	10965.3	9868.38	10439.5	8345.11	9949.13
BAG6	Large proline-rich protein BAG6	91278	38549.9	97476.7	102395	115473	6797.01	29123.9	34130.4	29782.8	8141.14	10891.3	7233.56	8449	7954.22
ABCB8	ATP-binding cassette sub-family B member 8, mitochondrial	31104	69260.6	73679.6	78271.4	55136.6	12376	18801.6	14066.1	19355.7	26373	20479.7	16343.1	20417.8	12296.4
BPNT1	3'(2'),5'-bisphosphate nucleotidase 1	123817	119456	67896.2	101831	76883.8	209699	199099	185902	200898	159718	164753	184398	147393	176360
CYFP1	Cytoplasmic FMR1-interacting protein 1	69553	42321.2	44308.9	62169.1	52840.9	14555.9	21607.6	13821	20811.3	36564.8	24559.4	22289.7	24978.6	18077.6
ITB4	Integrin beta-4	169340	141632	200389	194367	219896	13889	153939	8016.28	4832.94	6010.87	6445.35	7204.35	8266.38	4686.71
BI1	Bax inhibitor 1	61591.1	46451.9	41020.7	88480.1	62511.6	13573.7	15749.7	13277.8	12166.4	28513.5	19601.5	7670.01	22933	11798.3
SFXN2	Sideroflexin-2	42504.9	43632.8	50336	50590.8	54355.4	24691.7	24823.4	19992.6	29449.6	36676.9	30418.6	31446.5	35516.3	27610.7
GCST	Aminomethyltransferase, mitochondrial	37987.3	39733.5	35309.8	39505.1	30229.8	72686.8	66325.5	63883.7	58667.3	56003.2	57440.5	55977.6	47382	60401.8
DCAF1	DDB1- and CUL4-associated factor 1	57475.7	43470.4	44452.3	70403.9	68620.5	5395.88	26442.8	12380.1	29223.9	11461.7	20665.8	4908.9	24898.4	25474.1
TM160	Transmembrane protein 160	37258.2	33399.1	39091.4	39157.1	32890.7	9268.49	9043.21	9006.19	3935.39	31911.3	4076.37	4032.85	8208.27	3496.15
TM205	Transmembrane protein 205	578220	598819	467510	490242	306101	144139	156035	213417	221741	301521	186901	161898	198917	71641.2
TOM1	Target of Myb protein 1	98959.5	42136.8	108284	81749.4	100782	5313.3	5467.44	7085.98	7920.42	15712.5	10562.9	11781.7	55419.8	7680.79
Q6NZR5	Superkiller viralicidic activity 2-like (S. cerevisiae)	18673.8	13374	16798	19717.8	16834	11395	8714.91	9854.1	8533.88	12651.4	12357.4	10170.1	9968.52	8647.08
E9Q007	Predicted gene 4450	46649	84524.6	51032.3	48038.4	49069.6	118758	97332.4	89383.8	99130.1	93518.4	100912	90864.9	93288.5	98189.4
SCAM3	Secretory carrier-associated membrane protein 3	20880.8	22474.3	23866.5	39406.1	18409.9	10313.6	9636.41	6920.35	5312.25	8481.63	6362.51	6143.49	6637.82	5060.36
ACADS	Short-chain specific acyl-CoA dehydrogenase, mitochondrial	135931	190019	172315	90951.8	86579.1	243238	265129	298825	270594	225044	247947	295804	222556	248164
HTRA2	Serine protease HTRA2, mitochondrial	57144.7	51090.2	56273.3	43362	61577	73157.1	68766.6	72986.5	65071.3	73321.5	70768.2	78524.9	79999.4	73747.8
ALDH2	Aldehyde dehydrogenase, mitochondrial	361547	445137	434069	346764	396996	731830	669068	719393	726822	564135	646622	671035	545611	520158
VPP1	V-type proton ATPase 116 kDa subunit a isoform 1	113552	72011.7	43551.8	106927	92180.9	27559.4	33722.5	18159.1	22665.4	32093.5	20849.5	23374.5	34304.9	13379.4
EMC1	ER membrane protein complex subunit 1	47510.6	37283.7	21975.8	37181.6	24810.4	8961.62	13157.9	10782.6	10131.5	17666.7	12468.1	8910.74	11151.2	11569.5
SURF4	Surfeit locus protein 4	57997.5	44553	29326	45629.2	35756.3	8785.89	9907.01	12733.7	14324.3	30175.3	13134.2	10454.7	17111	8659.32
TIM22	Mitochondrial import inner membrane translocase subunit Tim22	141606	74916.1	165846	145946	104575	56925.5	31849.9	11399.3	14559.6	65753.9	52003.5	5066.27	11755	14119.1
LMNA	Prelamin-A/C	168761	91659.1	207786	155584	167444	47934.4	43240.6	33734.4	41665.6	112730	33488.8	46837.2	39978.8	53271.4
S22AC	Solute carrier family 22 member 12	54161.8	110556	97066.9	93974.2	69984.7	21054.7	23900.5	31358.1	33344.9	47104.4	31898.2	44055.5	40970.3	34902.8
G6PC	Glucose-6-phosphatase	54681.5	49041.9	32640.5	33645.1	30885.8	14932.6	9237.3	12450	14552.5	22994.7	19245	18214.3	14711.7	8180.77
RAB8A	Ras-related protein Rab-8A	127996	97322.1	125401	112075	141345	63879.2	75329.4	54049.6	46867.5	95810.1	61554.8	54376.2	77501.9	42844.2
ABCG2	ATP-binding cassette sub-family G member 2	74092.7	107000	79503.8	76471.9	71611.8	46242.3	45311.8	44699.9	53192.5	50208.2	55328.3	40567.2	47776.8	28087.8
CD151	CD151 antigen	49850.2	14303.7	44482.9	34007.3	34048.5	9803.08	7112.12	5686.99	4937.72	12666.2	5296.17	5926.19	10869.8	4791.12
SUCA	Succinate--CoA ligase [ADP/GDP-forming] subunit alpha, mitochondrial	221080	254298	245618	158157	182826	432064	336532	372186	391514	320739	397147	287334	350336	336505
G3X9F6	SH3 domain and tetratricopeptide repeats 1	59133.9	47625.4	24406.4	30889	35443.9	15015	10810.5	8187.1	11853.5	11509.2	15466.7	11682.1	10654.9	10099.8
DAD1	Dolichyl-diphosphooligosaccharide--protein glycosyltransferase subunit DAD1	111935	88117.3	130005	115467	106352	40448.8	61343.6	57903.4	34920.2	74204.9	39507.8	27291.3	59643.4	3717.05
Q8C6B0	MCG20149, isoform CRA_a	58464.1	91812	79787.9	104430	82387.9	33697.2	32357.5	41809.4	41926.4	55810.2	46540.1	30548.7	52963.8	27891.9
MGST3	Microsomal glutathione S-transferase 3	218601	171702	216411	326635	416824	60389.9	57847.3	40766.1	48548.6	112621	68157.2	58590	89162.4	53713.5
XPO7	Exportin-7	61544.8	56045.4	33171.6	64474.1	64648.7	19330.4	25835.2	17934.9	23372.1	34811.5	32889.3	26215.9	27984.1	26885.2
MIRO1	Mitochondrial Rho GTPase 1	45899	51594.3	68084.7	53975.8	48265	22469	27407.9	23852.3	31574.8	35975.4	30984.8	38003.6	36759.2	31161.3
TMCO1	Calcium load-activated calcium channel	149635	60464	201282	142410	147190	21617.2	46692.1	42768.6	31120.1	53389.7	48623.6	5654.81	28343.1	13679.2
AP2S1	AP-2 complex subunit sigma	509191	301537	731803	633288	526109	195038	165103	187135	224163	312581	159386	181744	224276	108850
EXOC4	Exocyst complex component 4	33080.7	30494.3	27397.9	25108	25885.8	20394.6	17389.5	17961.8	17984	19311.8	21689.8	24213.8	19662.9	18727.5
MYO1B	Unconventional myosin-Ib	39397.1	17347.1	33204.1	23125.6	28874.8	10211.7	8820.47	10053.2	9700.39	14907.4	13530.4	10483.7	11017.8	11417.8
TMLH	Trimethyllysine dioxygenase, mitochondrial	30642.8	32417.5	26858.7	33494.1	27761.6	57377.9	76985	55935.9	46415.9	55400.9	45667.3	69555.3	54425.4	60776.6
RS24	40S ribosomal protein S24	46105.4	27430.9	38591.3	40139	42651.2	70620.7	96791.5	80781.7	95768	63385.5	63003.7	74907.6	86362.6	65142.2
ZO3	Tight junction protein ZO-3	196606	96424.2	334011	144495	167909	6763.21	39948.5	7478.21	10081.8	13347.4	20951.9	14363.6	11932.9	9776.73
HIBCH	3-hydroxyisobutyryl-CoA hydrolase, mitochondrial	62535.9	74526	75387	58408	60879.6	107533	93265.5	135723	120012	84338.5	112636	129995	118599	113994
TM50B	Transmembrane protein 50B	39441.7	34077.4	75755.8	74968	62188	15628.6	27645.8	11718.9	14162.6	15830.4	7861.43	4928.13	25093.2	13734.1
RPN2	Dolichyl-diphosphooligosaccharide--protein glycosyltransferase subunit 2	104128	82107.2	57220.3	75431	65921.1	27723.4	41766	25077.7	32501.8	47207.3	42346.5	24308.3	43792	20432
DOCK5	Dedicator of cytokinesis protein 5	18880.8	11306.2	14005.9	22884.1	20433.4	10680	7674.66	7357.3	6654.49	7080.07	7622.1	9230.12	5438.35	6263.85
INT6L	Integrator complex subunit 6-like	2596370	3.19823e+06	2740275	2.88723e+06	2.83063e+06	9934197	8416436	10503073	12121523	5.79973e+06	6.77074e+06	7.67708e+06	6.68146e+06	7.5928e+06
IDH3A	Isocitrate dehydrogenase [NAD] subunit alpha, mitochondrial	151311	141996	197965	168808	189258	230861	251440	298085	235346	242977	240410	276281	276484	219184
STT3A	Dolichyl-diphosphooligosaccharide--protein glycosyltransferase subunit STT3A	198178	136452	83254.7	118325	121571	16569.8	33863.8	21776.5	29401.8	87462.7	28689.7	24577.1	39346.2	17514.7
WASC5	WASH complex subunit 5	33753.9	23302.8	24730.6	25282	30030.1	12627	16205.7	14580	15351.7	21341.8	19813.1	17527.5	14344.2	15323.9
LMNB2	Lamin-B2	138428	60846.1	140527	85820.5	110937	30748.2	32206.2	20019.9	26950.3	68747	28145.5	29177.8	25178.9	28419.6
WASC4	WASH complex subunit 4	43223.6	37191.6	37324.6	48827	16732.9	10243.2	14910	8510.57	9261.94	18553.9	9959.64	8205.1	16216.1	6854.93
AT2B1	Plasma membrane calcium-transporting ATPase 1	56833.8	37733.3	88980	58595.8	38799.4	16231.9	18271	12115.9	14601.8	21730.8	17225.2	14700.8	18663.7	14180.1
CD2AP	CD2-associated protein	72141.6	21514.5	54341.8	44508.6	48653.7	12002.5	16475.7	13515.2	10429.9	19141.7	11338.9	8859.44	14131	11221.5
HACD2	Very-long-chain (3R)-3-hydroxyacyl-CoA dehydratase 2	175162	257615	230142	128044	158866	30953.4	50163.2	26667.3	42872.2	139045	45753.6	73680.2	59041.8	35024.3
PREB	Prolactin regulatory element-binding protein	29342.2	30880.1	35617.4	27249.3	27705.6	16125.8	14205.4	15700.8	18523.2	27682.3	19719	16973	15555.2	15608
METK2	S-adenosylmethionine synthase isoform type-2	73039.3	81100.3	30705.9	36083.1	50819.2	123234	118518	133162	120587	95240.7	129789	109331	86759.4	100551
GNAI3	Guanine nucleotide-binding protein G(i) subunit alpha	121889	61914.7	128906	112563	99795.2	39354.3	40321.2	30036.5	43373.5	61125.9	36756.3	47162.6	71999.4	41275.2
FAAA	Fumarylacetoacetase	84994.8	136397	50339.7	120645	78142.4	204823	151631	201839	204941	165941	189457	183270	143396	205713
ABCD4	ATP-binding cassette sub-family D member 4	32390.8	20518.2	19107.8	28114.2	40141.7	5196.19	5808.1	5001.67	7745.85	16066.6	14373.9	11546.6	5157.71	7511.5
SNUT2	U4/U6.U5 tri-snRNP-associated protein 2	88448.5	65078	68155.7	122640	106104	24158.7	41427.8	31309.7	33756.2	55828.3	39447.3	44952.2	45052.2	34661.2
TM9S2	Transmembrane 9 superfamily member 2	129556	63879.2	49357.1	89953.9	94590.2	24571.7	26141.4	17956.5	11729.7	46582.9	18918.2	5966.05	23332.3	4650.1
PECA1	Platelet endothelial cell adhesion molecule	58806.7	26376.5	29512.7	43739	38276.4	20856.3	16807.7	13355.8	9781	9814.81	16374.1	11257.1	16052.6	9772.23
TOM22	Mitochondrial import receptor subunit TOM22 homolog	248315	115869	470872	176971	266998	16690.1	27087.2	10884.2	3838.87	18833.4	11177	9943.43	11690.4	3387.94
NOMO1	Nodal modulator 1	48350.9	43196.2	64868.5	43994.3	30051.2	17466.5	20526.7	18922.6	21994.6	24181.5	27394.7	21858.1	24281.6	23216.7
SMCA5	SWI/SNF-related matrix-associated actin-dependent regulator of chromatin subfamily A member 5	67114.1	49495.1	72469.1	38547.3	48374.7	22892.1	29414.8	20385.6	20138.9	36432.4	31330.8	27357.6	24211	21223.4
EIF3L	Eukaryotic translation initiation factor 3 subunit L	93239.8	90197.6	48119.9	101965	139217	15968.3	21867.2	15604.7	21390.1	62637.7	25028	17636.5	25520.2	14180.8
TSN31	Tetraspanin-31	73875.6	36945.4	48287.9	47939.1	40107.4	19544.1	23110.1	15596	15333.8	32901.3	14355.9	8668.86	9339.08	13325.7
INT11	Integrator complex subunit 11	161860	86110.9	63901.2	175508	195263	16749.5	31421.7	12302.3	4211.82	66828.9	20147.4	6278.47	17588.1	17388.1
DESP	Desmoplakin	17570.2	21314.2	26390.4	24266.9	22372.8	17980	15350.7	14820.9	13352.8	14070.2	12928.8	14990.5	16565.8	16336.2
NICA	Nicastrin	99059.4	67011.3	115185	94334.4	94437.6	60001.3	57405.5	57809.3	42114.3	70343.8	46916.4	50927.4	62774.9	43671.4
SC5AA	Sodium/glucose cotransporter 5	85555.1	90573.1	79121.8	171511	111678	34897.5	28922.4	26574.1	27739.2	52422.6	35117.7	30072.3	51969	19415.6
HP1B3	Heterochromatin protein 1-binding protein 3	168537	89522	177566	191960	126889	68695.7	67221.4	76949.6	81333.4	82715.1	76279.4	70922	74454.6	68982.1
CHAC2	Putative glutathione-specific gamma-glutamylcyclotransferase 2	35828.9	4914.92	69340.2	55587.4	10591.1	109969	100433	137929	113769	82696.6	141200	130241	84684.6	93111
SYFM	Phenylalanine--tRNA ligase, mitochondrial	36021.7	46867.9	41787.2	27694	29022.2	70515.6	81565.8	58685.6	77516.4	59090.2	59546.7	73870.9	51290.3	60693.6
DPP4	Dipeptidyl peptidase 4	123720	87038.3	176198	255807	227859	46045.3	33456.1	26664	31151.8	45490.2	51732	44816.3	76756.9	42912.1
CHPT1	Cholinephosphotransferase 1	49620.1	121033	86251.2	60098.5	27587.4	6445.78	7320.94	5047.53	4181.84	4366.85	4336.37	4853.76	6110.96	3869.21
SC5AC	Sodium-coupled monocarboxylate transporter 2	46817	83439.1	120530	164825	94664.1	17096.4	19714.5	21544.6	23954	36390.5	20767.7	21304.6	28620.4	11630
MYO6	Unconventional myosin-VI	65196	85659.2	102681	78755.6	88610.9	47859.2	44503.1	42437.2	49959	53372.5	66225.3	58480.8	56722.5	58934.2
S12A3	Solute carrier family 12 member 3	144004	78880.2	66879.1	60978.5	93571.4	26963.3	33159.6	21857.4	24011.8	38723.7	26422.2	21052.8	36311.1	15400.6
NUP93	Nuclear pore complex protein Nup93	171059	71338	93677.4	168523	119489	15430.1	36815.6	18360.4	24904.9	80391.2	28509.5	27496.2	38078.7	23825
MFN1	Mitofusin-1	44239.9	26323.1	55609.2	41109.9	65373.7	18166.8	20444.5	21759.2	16107.3	15867	26249.3	9260.78	13177.7	6561.84
MPC2	Mitochondrial pyruvate carrier 2	47314.6	56802.7	66025.7	54254.4	41690.2	33559.2	39628.1	36172.7	34025.9	29616.6	31792	29968.4	37226.5	22559.3
S23A1	Solute carrier family 23 member 1	31197.2	33546.2	30323.8	54362.6	42495	18627.1	18595.2	19364.3	19734.6	23144.5	17149.7	18435.3	24366.1	16778.3
DNJA3	DnaJ homolog subfamily A member 3, mitochondrial	52831.7	61878.6	63345.1	34308.1	42364.4	86444.6	83859.9	83736.2	83396.9	73501.6	74740	78506.8	73650.1	66265.4
PLOD2	Procollagen-lysine,2-oxoglutarate 5-dioxygenase 2	2981.31	6580.71	4515.3	6601.43	3436.87	8857.75	10036.7	8115.06	7175.05	10068.7	10778.2	10369.5	7958.44	11256.8
CLD2	Claudin-2	31120.1	62201.4	118533	47898.8	79247.1	4282.73	5371.47	4148.55	12307.8	9282.19	15072.9	8256.52	9805.48	12691.8
AT1A1	Sodium/potassium-transporting ATPase subunit alpha-1	331317	378513	909741	538840	464531	116538	122670	98737.1	101731	172188	107175	102546	176282	66703.3
REEP6	Receptor expression-enhancing protein 6	43197.5	37784.6	91373.5	83641	94618	5839.63	14280.6	18633.5	8576.94	9586.95	36952.5	21755.8	26891.7	8317.44
UGPA	UTP--glucose-1-phosphate uridylyltransferase	108568	85351.2	63402.8	81159.2	75785.6	134237	119022	121802	108655	108638	115928	118916	110869	115828
ABCBA	ATP-binding cassette sub-family B member 10, mitochondrial	16074.2	13018.7	15584.6	18828.9	20647.3	8754.89	7460.8	9151.01	10226	11195	12177.9	12320.7	11941.7	9269.04
COR1C	Coronin-1C	107593	64111.5	46023	96591.1	79840.8	21077.6	28771.3	18447.6	21647.9	56802.1	32369.5	27318.8	28414.4	20507.9
MACF1	Microtubule-actin cross-linking factor 1	11811.5	12597.9	12054.3	12113	12205.6	18292.8	20449.6	16745.5	16083.7	14073.4	20822.3	15893.7	16990.7	17161.3
GNPI1	Glucosamine-6-phosphate isomerase 1	78559.9	83108.6	55113.7	65272.1	39408.7	25850	31587.2	20437.9	25868.3	43991.1	22990.4	28837.8	37060.7	28018.1
AT1A2	Sodium/potassium-transporting ATPase subunit alpha-2	375190	421584	1.178e+06	621502	630763	65998.7	84202.4	66480.9	61176.9	225960	89629.9	90328.2	30781.8	57378.3
FMO2	Dimethylaniline monooxygenase [N-oxide-forming] 2	106572	83437.5	114771	122238	91609.3	23219.8	27733.5	31798	50571.4	76851.1	65071.8	61866.8	61125.1	60390
PFKAM	ATP-dependent 6-phosphofructokinase, muscle type	41296.3	42540	25084.3	66259	44892.3	17625	23012.6	15789.1	16363.3	19547.3	17435	17164.5	22390.6	15253.6
AQP11	Aquaporin-11	10045.8	17705.5	19526.6	14556.9	11384.3	5047.76	5263.95	2283.83	6903.38	8563.85	9123.27	7201.73	3630.42	6452.33
TSN8	Tetraspanin-8	155586	63849.7	98154.4	111384	87685.5	37833.5	41036.1	22136.9	23277.8	69963.7	28149.4	16614.6	43551.6	17472.8
ODPB	Pyruvate dehydrogenase E1 component subunit beta, mitochondrial	109064	127684	132307	112753	112912	182589	155264	153030	145306	146887	166142	143639	177722	185066
BGAL	Beta-galactosidase	33441.2	30360.7	19012.4	27858	25826	71036.9	67324.7	89041.7	75602.3	55995.5	74356.4	55300.7	52091.2	38591.7
ASNA	ATPase Asna1	68928.8	63681.7	44578	47406.3	52238.1	79906.1	102106	85309.8	78152.3	95126.4	70250.7	102152	103409	84065.7
CP3AD	Cytochrome P450 3A13	103693	57291.3	160477	99181.6	256443	4361.57	4273.82	5821.37	8450.37	8659.79	12267.2	8488.23	5682.39	8027.01
ENTP5	Ectonucleoside triphosphate diphosphohydrolase 5	62224.6	112175	74958.3	67268	52555.6	129564	110711	133140	127259	111432	122983	139851	108746	156613
SFXN3	Sideroflexin-3	153249	96944	106231	108990	97111.8	49471.7	55010.8	40637.9	60788.3	74744.3	78823.2	64310.8	73158.6	72276.6
SUCB1	Succinate--CoA ligase [ADP-forming] subunit beta, mitochondrial	80375.5	132627	129235	95876.5	71420.4	182230	151831	167171	165514	137647	141116	161108	158667	179710
SC5A3	Sodium/myo-inositol cotransporter	61215.6	49282.1	96943	141810	112213	31548.7	30595	17393.1	7155.09	5414.63	31289.3	23294.5	44456	7378.32
SC6A6	Sodium- and chloride-dependent taurine transporter	54390	93104.6	117083	206701	235718	17779.4	24479.2	11570.4	13121.2	12910.5	11782.2	6348.59	11931.4	12995.3
B1AR69	Myosin, heavy polypeptide 13, skeletal muscle	179359	244211	310978	243498	301574	147535	133658	130129	154231	159737	170674	176650	180510	172135
STOM	Erythrocyte band 7 integral membrane protein	50460.8	30258.5	28051	65361.1	59544.6	8654.97	11671.5	11986.2	6446.64	34249.7	7006.02	4661.99	11623.6	12992.4
GSHB	Glutathione synthetase	61471.4	109269	41455.1	68745.3	72516	163305	165481	204768	168173	108869	131404	171577	124227	129756
CAVN2	Caveolae-associated protein 2	42454.3	34793.1	69003.7	32714.7	48914.6	16566.5	20142.7	20980.4	20311.9	22097.7	15945.9	18192.9	26502.5	24195.1
GLYR1	Putative oxidoreductase GLYR1	137820	100932	115095	58382.2	56122.6	30091.8	37874	36933.8	38270.6	32172.2	37691	31828.9	38487.8	30303.5
BCAT2	Branched-chain-amino-acid aminotransferase, mitochondrial	97073.6	79192	65048.3	88639.5	78804.9	176306	149931	123283	158571	103792	127658	150153	173315	119909
TMM19	Transmembrane protein 19	242993	298936	252341	239058	236514	87322.5	105790	5762.21	140977	191962	141016	106644	184739	114072
CLU	Clustered mitochondria protein homolog	75264.2	78706.7	48289.3	55515	66767.3	30848.4	38635	29502.1	37990.9	45808.2	45979.6	42760.4	43409.9	43012.9
T106B	Transmembrane protein 106B	165772	64605.5	42879	117437	74501.4	5832.08	16304.3	5915.31	5987.55	35116.4	5838.22	8734.64	5665.16	5775.11
TXNIP	Thioredoxin-interacting protein	72928.6	30086.9	13052.2	62010.2	58473.6	8077.47	8237.79	5468.69	6406.63	5751.48	8070.13	9073.29	5114.14	6089.65
MAL2	Protein MAL2	858042	293674	420246	544722	418714	75246.1	96160.2	44456.5	62968.9	330566	56362.1	49340.4	136248	6122.39
IQGA2	Ras GTPase-activating-like protein IQGAP2	65681	45997.3	64509.7	52081.6	73463.5	42531.9	36454.8	34521.1	33546.2	41864.4	45742.5	37232.6	45447.4	40024.4
COPB2	Coatomer subunit beta'	112583	86955.5	26898.7	83920.5	71386.9	20946	26707	23093.6	15324.2	42695.3	19223.9	13252.7	19135.5	13975.3
MVD1	Diphosphomevalonate decarboxylase	16040.5	30446.1	16889.6	17227.9	9357.89	33206.1	30346	40501.2	35758.6	42777.9	48341.1	41301.2	29197.5	50209.5
S47A1	Multidrug and toxin extrusion protein 1	46259.6	141336	76095	78050.2	73905.8	17692.1	17416.7	22448.3	27495.2	38215.7	29079.2	29369.1	20499.4	14415.5
NIT2	Omega-amidase NIT2	101092	146340	119863	111470	91161.1	266940	174668	232033	245250	132842	224093	216652	207446	194507
IDHG1	Isocitrate dehydrogenase [NAD] subunit gamma 1, mitochondrial	112493	109622	98449.4	72704.5	70367	212581	213654	158041	155836	135177	141033	161485	173115	144091
SYMC	Methionine--tRNA ligase, cytoplasmic	74019.5	65084.2	67778.8	44479.8	54513.5	27581.9	31032.2	29797.8	33819.9	43101.9	51322.2	36330.9	34743.3	37510.5
ABCE1	ATP-binding cassette sub-family E member 1	79562.5	57162.1	29372.2	61151.4	79259.1	20662.9	28536.9	18399.1	19867.7	40236.5	27728.5	15372.2	26725.2	13725.6
ERAP1	Endoplasmic reticulum aminopeptidase 1	86540.2	39794.5	51811.7	66259	63607.3	37383.4	24907.4	24000.7	23558.6	35692.2	36817.3	29666.1	36606.9	23575.5
CSAD	Cysteine sulfinic acid decarboxylase	73301.2	151156	30644.2	62012	53197.1	172224	166043	238516	173904	139511	170111	222431	139069	199380
NU4M	NADH-ubiquinone oxidoreductase chain 4	20558.2	19502	13964.6	20918.7	17550.3	12611.4	5795.27	7097.34	13266.2	10128.2	7137.04	10019.1	13420.2	13271.5
XPF	DNA repair endonuclease XPF	83461.4	30900.4	54773	75716.4	88131	8195.26	17941.8	5284.08	5497.67	46731.7	16104.3	16328.4	33456	5669.2
MYO5B	Unconventional myosin-Vb	19748.5	20727	27121.5	21227.9	26599.8	14677.7	15139.5	14388.2	12309.6	19593.3	17133.5	15804.3	15472.9	17737.6
PCCB	Propionyl-CoA carboxylase beta chain, mitochondrial	170784	196333	193154	178554	122870	305332	234512	285234	286041	213448	274202	247288	232571	232899
CP51A	Lanosterol 14-alpha demethylase	34136.6	59687	29738.4	11118.5	21926.8	69927.8	52307.3	83830.3	73843.5	56444.4	63911.1	91085.7	87957.2	82155
NFS1	Cysteine desulfurase, mitochondrial	41764.7	65241.2	67790.8	48177.3	36486.8	89554.5	85036.8	92686.2	94527.8	70184.9	76938	76007.4	70555.7	94106.9
GYS1	Glycogen [starch] synthase, muscle	35861	26514.6	18002.7	31366.9	18777.6	8842.85	12701.8	10488.1	11813.8	14376.7	12150.1	8977.82	18771.1	11627.6
DHX9	ATP-dependent RNA helicase A	227547	77932.7	84558.1	109077	159788	19281.6	35571.5	19998.3	23575.3	58795.8	30729.8	23474.5	36183.6	23875.2
MEP1A	Meprin A subunit alpha	109823	283543	100303	162301	107615	363728	249196	459393	337324	319767	433628	367466	260854	345288
TR150	Thyroid hormone receptor-associated protein 3	155432	47893	136649	49534	77843.8	8525.22	16151.3	24059.6	9390.06	15007.1	13777.3	9536.5	17489.5	16272.5
BIG2	Brefeldin A-inhibited guanine nucleotide-exchange protein 2	41224.6	32547.1	26902.5	30948.9	32078.5	19107.3	21959.5	21619.1	21053.9	28372.9	24586.6	20045.2	23608.6	22037.9
RL5	60S ribosomal protein L5	352290	163654	118704	198273	237123	46095.9	70236.1	42954.7	50931.3	126547	69645.2	48141.1	71205.6	44721.2
SC5A1	Sodium/glucose cotransporter 1	57430.5	79424.2	107496	221738	171287	14695.7	12077.9	15420.1	19574	34958.7	27434.5	22203.3	22708.7	5181.16
PPCT	Phosphatidylcholine transfer protein	35760.7	68803.6	3475.6	23226.7	67938	162654	150727	168776	189016	71849.9	114942	139717	98616	111592
GLOD4	Glyoxalase domain-containing protein 4	110995	121721	95452	84831.7	64405.9	201694	148182	187249	158164	142398	154624	132365	136122	154329
SAM50	Sorting and assembly machinery component 50 homolog	147755	154780	167736	128655	119567	204266	178415	196737	179191	178105	205009	199336	161674	204580
F10A1	Hsc70-interacting protein	51106.5	61368.5	32195.5	44241.4	48600.2	66976.4	76782.4	78662.3	85084.9	63154.4	62788.9	69636.9	72245.1	88907.2
NU160	Nuclear pore complex protein Nup160	102356	13331.4	64588.3	102340	79486.6	9450.43	9050.81	10198.7	21608.1	25167.7	16536.8	12655.2	9565.21	8225.38
MYO1D	Unconventional myosin-Id	65036.6	39604	84257.5	43706.4	62230.4	27160.3	27649.1	16687	22304.9	31932.6	35744.5	33319.6	31230.6	27018.8
SCOT1	Succinyl-CoA:3-ketoacid coenzyme A transferase 1, mitochondrial	155600	151900	153268	117460	74350.5	339280	268657	298141	296990	217063	273930	222335	177515	214147
MSRA	Mitochondrial peptide methionine sulfoxide reductase	63389.6	90343	73888.6	63574.6	62795.4	142955	110689	167788	138762	93036.1	144366	117155	112670	106229
MGST1	Microsomal glutathione S-transferase 1	328641	16815.1	213332	390200	288228	22591	39226.1	23302.7	22259.5	30086	18837.7	16848.9	26435.8	9011.9
COR2A	Coronin-2A	57827.8	22241.9	64040.6	66084.5	118905	4823.4	8032.12	8977.98	13861.6	22920	7102.58	9298.87	8143.24	14294.1
RM45	39S ribosomal protein L45, mitochondrial	61456.2	70342.3	65968.2	54004.7	56636.5	83530.4	79919.5	74862	81114.5	78423.7	83691.6	70234.1	69142.6	75167.8
STX7	Syntaxin-7	152069	192104	291884	183643	220227	96247.5	83138.1	131206	89425.5	144860	80742.4	127066	124906	123663
EGLN3	Egl nine homolog 3;Egl nine homolog 1	29292.7	25102.8	21895.8	25295.7	17630.8	42689.2	39747.6	40476.6	61353.2	43632.9	39613.7	35086.9	38398.9	37046.6
HEPH	Hephaestin	21729.5	20193.9	31705.7	20749.4	34450.1	8254.57	20335.4	5246.11	5537.46	6996.38	7820.27	15913.7	13904.2	5710.23
AKC1H	Aldo-keto reductase family 1 member C18	26372.5	40443.4	21695.5	16899.9	17410.2	40708	45037.4	39258.4	43634.5	55301.4	41218.7	39925.2	43643.9	56301.7
IDHP	Isocitrate dehydrogenase [NADP], mitochondrial	431643	639680	591360	667090	403863	1.22216e+06	1.00651e+06	821995	934922	758923	910096	775977	837599	908100
LMAN2	Vesicular integral-membrane protein VIP36	95318.2	141203	114140	64235	69239.4	225340	177177	199044	160705	145814	160561	143461	160879	193697
MATR3	Matrin-3	114391	50478.3	81734.6	48533.7	88641.8	22736.5	31072	31211.5	26799.4	46875.7	33033	31702.7	32868.5	30816.1
ATPG	ATP synthase subunit gamma, mitochondrial	288470	335701	321759	206797	198912	709948	461778	431145	561473	384368	467858	505379	468182	468287
H14	Histone H1.4	494865	74121	720429	338661	688269	30099.1	62591.9	50095.4	61164.4	79566.2	47089.7	32751.8	66864.3	54140.9
S22A5	Solute carrier family 22 member 5	7871.4	33090.9	23720.1	30498.5	28378.6	7968.42	16342.9	5832.83	4856.98	5284	6696.53	9391.38	5927.07	4837.58
PTPRA	Receptor-type tyrosine-protein phosphatase alpha	26519.4	32330.8	65708.6	41439.6	27351.9	10884.1	12876.6	12908.3	11627.2	14644.5	12799.7	14601.9	17118.5	13889.6
GBB1	Guanine nucleotide-binding protein G(I)/G(S)/G(T) subunit beta-1	151341	148403	158194	142633	144190	202941	185032	174103	189293	161915	192978	171456	218835	188735
MF4B1	Sodium-dependent glucose transporter 1A	105598	139469	152302	335479	236797	47838.3	49136.1	43392.8	51614.9	82114.6	47591	8892.19	59865.6	13669
DHSO	Sorbitol dehydrogenase	100574	117425	65672.3	84436.4	109930	136511	132029	127557	145229	133180	161815	182044	173384	142533
S6A19	Sodium-dependent neutral amino acid transporter B(0)AT1	33866.6	64593.1	114510	141688	120509	25535.9	24142.9	26217.4	24431.3	30717.3	26169.9	28974.6	34511.8	22136.6
SAHH2	S-adenosylhomocysteine hydrolase-like protein 1	123477	125317	35038.3	135869	133040	41411	42583.2	21192.4	37383	68073.4	40965	16466.8	42254.7	37656.6
GSH0	Glutamate--cysteine ligase regulatory subunit	75020.4	137349	49766.9	60360.1	67481.5	211287	156083	213288	190660	105227	200026	164187	152921	146061
TOP2B	DNA topoisomerase 2-beta	51600.1	26526.4	47474.2	42151.1	43940.4	28933.9	26744.8	16582.1	20807.6	28644.5	29742	27024.8	24552.9	20731.3
TM9S3	Transmembrane 9 superfamily member 3	65110.2	72399	35470.3	41710.2	43588.1	23586.3	20487.6	22550.4	13279.4	40674.2	20288.4	13989.2	22479	11460.2
LMNB1	Lamin-B1	101046	61385.8	104140	155459	183987	50903.4	52278.1	34518.8	31167.7	64044	39171	37620.6	42075	48078.5
E9Q236	ATP-binding cassette, sub-family C (CFTR/MRP), member 4	45253.3	11778.5	25041.9	41306.9	24852.3	7233.69	6330.54	7078.17	6981.47	13196.8	9560.39	9558.1	9659.79	6853.12
FUBP2	Far upstream element-binding protein 2	318328	54651.5	128951	168944	153012	12504.7	25445.9	15978.7	16810.2	34516.3	10954.8	8184.86	20259.7	16845.9
S620B	Sodium- and chloride-dependent transporter XTRP3B	6417.08	58767.3	67845.8	109274	82862.4	9902.51	7651.97	9089.4	7067.94	6589.29	5399.51	5390.46	9078.83	8319.61
PAFA2	Platelet-activating factor acetylhydrolase 2, cytoplasmic	86742.5	108004	30448.6	44179.1	56569	14015.9	17073.9	10854.5	12643.9	24716.1	24191.8	8546.79	18990.3	9598.13
Q9DCE9	Interferon gamma-induced GTPase	19821.1	23828.1	36810.3	30754.5	56542.5	14550	6433.37	13762.4	7296.97	7993.51	10642.7	9550.51	16530.9	7189.41
QOR	Quinone oxidoreductase	180022	223588	114444	185930	172025	355249	217946	305481	331593	213088	287044	315175	321369	334667
PBLD1	Phenazine biosynthesis-like domain-containing protein 1	71788.4	104836	37091.3	59608.5	54229	205615	96345.2	161437	156770	110870	151640	144834	122222	140752
PCCA	Propionyl-CoA carboxylase alpha chain, mitochondrial	87674.8	100035	130642	94955.6	64501.9	180935	146601	161333	138388	123116	174458	162352	132125	138922
RHOQ	Rho-related GTP-binding protein RhoQ	595173	436935	444294	460846	587195	981993	945982	749869	938807	697417	832105	822697	592409	715854
ARK72	Aflatoxin B1 aldehyde reductase member 2	90114.7	137072	103733	93879.4	87692.8	151163	143808	231181	154258	140486	189679	189329	172949	166343
E0CZ22	Maestro heat-like repeat family member 1	20508.9	18952.7	17328.7	23809.6	21655.3	13327.1	13468.5	11035.9	14811.4	18996.5	14683.6	14756.3	14744.2	15609.7
MSMO1	Methylsterol monooxygenase 1	54522.9	62868.6	95401.9	74745.2	8624.82	7120.38	11764.7	9495.95	10614.2	11724.8	17790	8791.65	9208.64	10293
H12	Histone H1.2	1.18482e+06	264640	1106774	976867	1.12211e+06	87192.4	189080	128897	154410	749283	152193	129621	244345	138134
MA2A1	Alpha-mannosidase 2	69641.1	52262.4	59042.7	50515.2	43879.3	27690.3	28104	19620.3	23494.7	39431.8	36897	37440.9	45627.4	32384.9
DC2L1	Cytoplasmic dynein 2 light intermediate chain 1	15689.7	10824.3	9309.39	10658.1	10479.7	19236.9	21133.1	15483.6	18020.2	22092.2	19195.1	13659	19929.9	15932.2
SAFB1	Scaffold attachment factor B1	152544	34908.9	70307.6	65035.1	99311.7	14656.4	16818.1	17162.4	15879.4	34960.9	11959.1	9539.07	15075.2	13138.4
Q80ZX0	Sec24-related gene family, member B (S. cerevisiae)	51755.4	22855.2	17666.7	36116.2	36863.7	10663.8	13045.6	8951.43	9307.18	18063.2	14917.7	9916.54	14665.4	7400.86
ADCK5	Uncharacterized aarF domain-containing protein kinase 5	23552	18132.3	18117.6	22707	8097.06	9332.58	8884.42	5699.43	7897.23	11407.9	6278.38	8025.16	9014.31	8403.19
LAP2A	Lamina-associated polypeptide 2, isoforms alpha/zeta	45967.8	17058.5	53287.3	38766.7	35085.7	13897.9	13354.8	14746.9	12985.8	29347.7	9709.71	11484.1	13664	8760.94
UTP15	U3 small nucleolar RNA-associated protein 15 homolog	177289	57165.1	98838.6	105733	176665	9419.49	36728.3	24982.4	39364	82013.3	34845.4	4885.97	12188.8	37923.2
AMRP	Alpha-2-macroglobulin receptor-associated protein	18050.2	28749.6	29920.4	19149.6	14382.9	46864.9	29572.1	50462.5	45950.6	45600.4	37010.4	45049	50441.3	68889.4
FACE1	CAAX prenyl protease 1 homolog	41309	30759.7	16410.1	24323.2	15600.2	9180.98	9835.92	9056.77	9283.03	12753.7	8709.57	10150.3	8432.88	8625.47
CTL1	Choline transporter-like protein 1	31388.4	14083.2	27848.3	49908.7	23340.7	8488.49	9250.82	10957.9	10404.7	10066.8	7768.63	7503.62	12818.6	6400.56
CMTR1	Cap-specific mRNA (nucleoside-2'-O-)-methyltransferase 1	69724.1	34740.1	27530.5	61715.2	62722.9	13281.6	16997.9	16661.6	17529.2	35476.9	19269	18829.8	25932.8	8815.79
PSMD3	26S proteasome non-ATPase regulatory subunit 3	104136	80167	42277.1	81394.6	90649.8	27179.3	37243.2	22300	32893.5	61524.1	42158.8	38129.3	47320.7	33727.6
PKP3	Plakophilin-3	46832.3	27529	66129.9	40309.5	55677.1	7338.84	18237.1	5900.72	20458.3	29216.9	15706.3	23752.8	20491.2	30908.8
SRRT	Serrate RNA effector molecule homolog	197651	84263.1	85516.2	138194	146104	42914.9	49423.1	61781.7	47216.6	90117.8	50806.4	53695.7	46446.5	47371.1
CEPT1	Choline/ethanolaminephosphotransferase 1	37293	20690.3	12005.6	47339.6	35822.2	9612.15	5070.69	4505.18	6448.17	19120.2	6715.77	7628.76	4368.87	6649.35
MCCB	Methylcrotonoyl-CoA carboxylase beta chain, mitochondrial	62018.1	87906.9	63103.7	70698	57571.3	121566	103902	117730	117563	83985.1	121819	93113	95492.5	86866.2
WDR13	WD repeat-containing protein 13	34641	26884.3	14621.8	23531.6	30625.5	48624.3	38520.8	44403	41548.9	35856.2	35297.8	39090.7	45395.2	37969.6
AK1CL	Aldo-keto reductase family 1 member C21	55914	119200	56407	26716.6	15806.7	122513	105669	150392	154837	96281	147898	156888	128386	191428
TM201	Transmembrane protein 201	77164.5	46101.5	129052	132625	107445	21691.3	32644.5	10579	20060.4	61744	16551	30687.4	64091.7	29021.1
LRP2	Low-density lipoprotein receptor-related protein 2	66111.9	64785	85220	27573.1	30016.1	158082	92405.9	137671	103907	73504.7	142547	137197	119029	132908
HNRPM	Heterogeneous nuclear ribonucleoprotein M	330329	167513	390755	231321	230477	92838.8	151094	105328	86317.7	206556	64559.5	95280.8	117454	99958.7
NU3M	NADH-ubiquinone oxidoreductase chain 3	924606	1.12747e+06	2110441	1.61201e+06	1.53245e+06	685986	727870	724490	684661	849421	653970	671974	923974	268090
Q91VA7	Isocitrate dehydrogenase [NAD] subunit, mitochondrial	59878.4	85503	73298.9	52554	45354	108593	109230	105333	86551.4	82129.8	85380.7	94598.9	101504	88120.7
BPHL	Valacyclovir hydrolase	62954.7	127350	127545	85638.8	83199.8	253556	171005	242961	214969	121275	224883	195616	173243	161028
TSN14	Tetraspanin-14	38096	26493.3	19848.7	20555.3	20847.6	14989.3	14310	13322.2	12284.4	13744.7	11931.3	6494.76	14844.2	12319.7
FUS	RNA-binding protein FUS;TAF15 RNA polymerase II, TATA box binding protein (TBP)-associated factor	372468	135827	195185	242537	255972	11372.4	89235.4	57506.5	66505.7	206563	12636.3	12900.4	54892	7902.61
MCAT	Mitochondrial carnitine/acylcarnitine carrier protein	98099.6	111712	121785	100527	97815.6	53534.4	63453.5	50197.3	75781	78058.8	77712	75403.7	94240.1	84994.8
EF1A1	Elongation factor 1-alpha 1	631657	433423	243132	311688	425531	144683	210545	136899	139994	267628	142940	126675	220654	121701
PLXB2	Plexin-B2	57222.1	42546.7	77178.7	60848.2	54098.2	38121.3	36806.4	42384.3	33153.2	35795.5	44116.1	39618.8	41326.1	37492
EXOC8	Exocyst complex component 8	33946	27061.4	21135.6	21670.3	34713.2	14309.3	18258.8	15003.2	14256.5	17358.6	15033.6	18386.3	16777.6	22475.9
COPA	Coatomer subunit alpha	102084	72270.3	41679.4	68798	72068.8	34776.7	41263.8	33668.5	34558.8	50392	40451.8	30351.7	41904.1	34871.1
SNTB1	Beta-1-syntrophin	19305.1	21622.4	55799.9	42597.6	47183.9	18375.6	9912.15	8292.09	8153.4	7711.2	12900.1	19321.4	13171.1	13457.4
RALA	Ras-related protein Ral-A	67845	52536.1	51215.6	56544.4	49643.4	137339	118385	131833	118239	71102.4	97471.8	90377.7	102399	75737.6
STXB3	Syntaxin-binding protein 3	75075.9	54629.9	94163.2	58321.9	53332.6	37494	31393.3	34456.8	42025.5	42797.8	44094.4	46600.4	42448.1	38034.9
PLAP	Phospholipase A-2-activating protein	49402.3	30937.9	17801.5	37171.3	33201.1	13727.6	18694.4	14738.6	15864.5	19661.1	18872.6	17903.2	15177.3	15564.2
TPPC9	Trafficking protein particle complex subunit 9	36932.6	32504.1	11744.5	33733.9	15242.4	9790.55	9566.22	7661.73	6567.85	11253.7	11684.6	6664.73	7401.85	8124.93
DDX46	Probable ATP-dependent RNA helicase DDX46	204156	63618.3	54984.5	193069	176955	46792.2	59306.2	27734.3	12663.3	19663.1	11419.5	14126.2	39560.1	12422.8
SAM9L	Sterile alpha motif domain-containing protein 9-like	29281.6	27451.9	13912.8	21447.8	18274.8	12639	10334.2	9512.98	10120.9	16582.2	13109.8	10619.7	13075.3	9515.16
MOCS1	Molybdenum cofactor biosynthesis protein 1	44119.3	32519.2	42728.5	41942.8	42383.3	59287	64830.8	65749	59594.6	51274.4	51641.4	65850.4	43609.9	57356.6
TOIP1	Torsin-1A-interacting protein 1	42357.2	28755.2	62796.8	41801.6	40283.5	18851.7	18956.4	26070.8	16879.6	33760.5	21575.7	20362.4	26278.7	18304.7
SCPDL	Saccharopine dehydrogenase-like oxidoreductase	29903.2	40826.3	40640.7	26037.6	21075.6	48687.6	47876.6	42522.2	48796.3	43841.3	41061.2	57053.7	53308.2	50279.8
DECR	2,4-dienoyl-CoA reductase, mitochondrial	103207	134463	134039	86501.2	71722.3	184956	148547	181744	187715	125691	152682	163226	182340	156173
PFKAP	ATP-dependent 6-phosphofructokinase, platelet type	115475	47402	39949.6	96147.1	95196	25624.4	34926	18024.4	23525.9	40070.9	33226.7	23079.3	36311.4	24145.1
S10AB	Protein S100-A11	14242.9	9836.61	13148.1	11248.5	10598	29587.9	31204.9	25340.9	17880.7	24633.7	15673.2	20046.7	18503.4	23753.5
ASPD	Putative L-aspartate dehydrogenase	42250.9	91833.9	49512.5	27857	23479.5	121825	71262.9	148534	144681	81663.9	109762	139535	96704.9	123680
S39AB	Zinc transporter ZIP11	136311	103196	109765	4580.87	55247.8	4664.93	6227.35	6221.29	6953.91	4177.53	9273.94	13419.3	6033.06	6743.51
DHX29	ATP-dependent RNA helicase DHX29	37127.9	35677.6	24333.5	11585.6	21638.7	8734.33	11370.2	10777.2	7353.96	13795	13111.1	7104.49	11395.6	6964.17
ODB2	Lipoamide acyltransferase component of branched-chain alpha-keto acid dehydrogenase complex, mitochondrial	69555.1	112366	109954	78830	81499.5	166935	146791	173686	143085	107057	132860	149913	124961	126325
NNRD	ATP-dependent (S)-NAD(P)H-hydrate dehydratase	48286.3	59049.5	37716.2	45284.9	36331.8	88577.8	83433.1	88588.9	85206.7	48424.7	62695.6	76182.4	67823.7	83084
CIRBP	Cold-inducible RNA-binding protein	106553	7555.14	68496.8	119827	121792	6212.05	4676.42	8284.58	15021.8	38431.8	12349.6	10077.2	8033.93	15490.5
SATT	Neutral amino acid transporter A	36820.2	33946.6	57412.3	20808.7	23526	6338.98	5671.15	11690.5	14589.3	23609	11021.3	12220.7	6624.76	4385.09
HA10	H-2 class I histocompatibility antigen, Q10 alpha chain	45861.1	36276.2	13590	15308.1	14826.9	58812.8	48728.3	80425.4	51381.8	60278.3	43207.9	55258.4	47411.8	54065.4
CPT1B	Carnitine O-palmitoyltransferase 1, muscle isoform	73809.5	34848	24877.9	88135.9	57993.8	18658.3	24457.3	14462.7	17516.1	13341.7	17866	13799.3	23617.5	15241
SCRN2	Secernin-2	46846.1	82940.8	37791.8	45668.8	31956	109391	86544.7	97646.1	90045.4	78638	75391.7	82432.3	73880	114585
RAB18	Ras-related protein Rab-18	41161.1	42504.3	60726.2	35314.2	40106.5	87615.6	81838.3	68180.7	87894.5	52497.5	61314.7	86332	69145.1	65630.2
EPN4	Clathrin interactor 1	85427.3	52938.4	103158	96394.5	61736.1	24089.1	48505.2	55559.9	37622.4	47766.5	46480.7	25167.4	43003.9	12890
LRFN2	Leucine-rich repeat and fibronectin type-III domain-containing protein 2	717228	1.18262e+06	739156	1.44658e+06	1.55473e+06	2.48695e+06	1.89445e+06	2012910	2.35849e+06	1.58481e+06	2.05745e+06	2165439	1407801	2.08747e+06
DNLI3	DNA ligase 3	88572.1	31490.3	47258.5	70843.2	86445.6	23909.3	24663.7	18766.2	29587.7	42640.6	30419.9	25461.6	22159.3	26832.9
DJC10	DnaJ homolog subfamily C member 10	9114.59	8093.6	7242.95	10619	9311.06	13315.5	13756	10290.3	13440.6	11885.1	14362.7	16781.2	11255.4	12608.9
PGS2	Decorin	175628	65582.5	89595.8	142197	124160	79793.1	44463.6	33865.2	17536.6	38353.1	31438.2	55795.2	55696.1	66946.8
ODR4	Protein odr-4 homolog	29310	42215.7	49956.6	26245.2	39172.3	11915.6	12699.2	13328.5	12388.8	29288.8	30300.4	12930.3	14828.2	18736.6
E9Q3H6	Coenzyme Q10A;Coenzyme Q-binding protein COQ10 homolog B, mitochondrial	5452.72	9732.11	14836.7	8187.12	4763.44	28323.1	25404.9	20034.7	22622.3	12804.4	25013.5	15949.4	16883.4	16822.1
AP2B1	AP-2 complex subunit beta	91859.2	88353.7	127861	87274.3	101693	70825	70184	65596.2	78228.9	77173.6	74587.5	63624.3	83336.3	65447.8
DJC16	DnaJ homolog subfamily C member 16	55575.2	24554.9	66469.6	8507.38	55380.7	6190.76	5538.54	6995.01	4152.98	9328.76	10427.3	11934.9	6783.37	4282.55
IF2H	Eukaryotic translation initiation factor 2 subunit 3, Y-linked	111506	87068.3	66501	88973.4	76489.8	42644.6	66119	44613.5	49487.4	73168.5	58454	53123.3	59063.9	52705.4
ERF3A	Eukaryotic peptide chain release factor GTP-binding subunit ERF3A	58695.8	57076.4	24534.5	57175.6	41509.4	26976.6	36361.1	23770.3	13065.6	21455.7	18595.2	15272.8	27583.7	9789.6
RPTOR	Regulatory-associated protein of mTOR	29638.9	13639.6	15964.3	15385.8	20306.8	8961.38	7712.79	9735.52	7873.34	11613.1	12158.9	7106.53	7684.06	10594.4
AP1M2	AP-1 complex subunit mu-2	141417	60865.1	42685.5	132795	133813	22467.7	44112.6	18802.6	27737.8	58128	22134.3	9148.63	44624.6	25019.5
HSDL1	Inactive hydroxysteroid dehydrogenase-like protein 1	55210	39677.5	8573.72	42126.4	35117.3	10435.9	8692.61	9443.13	7903.69	23542.2	8269.21	7427.92	8645.83	6575.91
MCU	Calcium uniporter protein, mitochondrial	24817.6	16859.7	17678.5	25744.2	20207.4	11072.6	14210.9	10137.7	12655.4	20347.7	11320.4	9087.73	11097.1	12066.6
H11	Histone H1.1	1.0005e+06	327634	1.35672e+06	1.08301e+06	1604887	29805.2	62560.3	35630.4	33309.4	1.00144e+06	33895	69302.7	109012	57736.6
PLRG1	Pleiotropic regulator 1	106926	35403.3	35216.5	49202.7	45833.3	6784.89	14549.6	8244.17	13343	18649.7	17648.7	10992.4	8132.15	8883.35
SYTM	Threonine--tRNA ligase, mitochondrial	27823.3	26002.9	30435.6	26896.3	23587.6	38793.7	39955.4	37591.8	37787.2	35272	40006.1	34058.1	28647	30149.4
NDUBB	NADH dehydrogenase [ubiquinone] 1 beta subcomplex subunit 11, mitochondrial	139282	133622	280237	274408	234899	75749.1	82982.7	92764.7	113910	146563	105725	117783	113412	67198
TPMT	Thiopurine S-methyltransferase	48634.6	79560.6	38509.2	68483.4	55555.2	110766	96205.6	110485	135882	66999.4	98430.6	92262.4	95985.3	98734.6
UBP2	Ubiquitin carboxyl-terminal hydrolase 2	12074.4	20408.2	11307.2	10028.4	12213.9	20406	20235.3	31464.3	27070.3	17691.7	28707.8	27126.5	19820.5	25422.1
FABPH	Fatty acid-binding protein, heart	21920.9	14619.2	15141.2	19692	10455.2	225357	241605	133176	131080	44188	138148	131318	130614	75633.6
EF1D	Elongation factor 1-delta	298084	163206	160679	154481	255012	64840.7	132047	70117.3	89020.1	169197	60218.6	56036.1	85025	61841.7
PLAK	Junction plakoglobin	51410.8	39387.4	97448.8	52524.7	64460.4	29968	28255.1	21848.7	22889.6	35370.4	35301.2	27419.2	30508.1	28961.7
CUL2	Cullin-2	60668	42839.3	17637.6	49207.1	29189.9	7286.57	15651.7	10921.5	14820	18606	23008.4	8481.16	16783.8	15865.7
E41L1	Band 4.1-like protein 1	74949.3	51895.5	83237.3	46943.8	42312.4	27900.6	33489.7	21956.9	27212	33998.7	42346.2	35307.8	34599.1	34043.5
RU2B	U2 small nuclear ribonucleoprotein B''	9868.8	13110.4	7099.86	8091.44	7374.09	3284.23	5524.2	5302.01	5126.18	7126.56	5947.6	4145.58	4547.64	4237.68
RRAGA	Ras-related GTP-binding protein A	39435.9	28026.1	32382.5	26815	25764.9	12589.1	18130.8	13164.4	17392.7	27798.8	17896.1	10817.7	23391.4	15285.9
E9Q0V3	Vomeronasal type-1 receptor	106964	95399.6	53217.1	128441	221388	13438.5	9260.67	8285.03	4676.17	95642.8	6236.28	6970.66	8543.52	4534.69
RTN3	Reticulon-3	174076	54715.5	172678	64415	76849.2	27838.7	33294.9	21568.3	19645.5	35430.8	20963.9	23651.3	27729.1	13851.9
PLCB3	1-phosphatidylinositol 4,5-bisphosphate phosphodiesterase beta-3	55477.3	25966.5	30345.8	54057.6	72727.9	28093.5	25282	19934	15754.1	19949.1	18518.2	9407.02	18551	11913.7
RAB35	Ras-related protein Rab-35	33077.2	13751.4	16393.1	27292.6	25073.8	7498.07	8799.3	10580.8	10752.7	11102.9	14101.4	14001	13740.7	10835.6
H13	Histone H1.3	2.4982e+06	506373	2.11727e+06	1.98666e+06	2.4057e+06	65083.6	252078	113478	105017	1.83836e+06	66425.6	117373	278613	137647
LTN1	E3 ubiquitin-protein ligase listerin	24024.5	22453.3	15256.7	26682.9	30088.8	12369.2	14037.1	9451.46	10304.7	18103.1	17548.1	8240.92	15527.6	15267.4
CING	Cingulin	88391.7	41401.2	58890.7	51596.5	67040	33736.2	37650.3	32200.5	35040.7	42480.7	35280.1	21798	39235.3	34298.8
KBL	2-amino-3-ketobutyrate coenzyme A ligase, mitochondrial	48750.6	57846.9	56255.1	43884	45305.1	111737	76228.9	86092.3	82452	64245.6	70338.4	74264.1	72463.3	71612
RPN1	Dolichyl-diphosphooligosaccharide--protein glycosyltransferase subunit 1	137896	159815	195348	104983	140397	58334.5	69301.6	48797.3	60187	141598	77070.4	79208.5	90841.9	78521.6
CALB1	Calbindin	13720.8	19556.5	17005.3	15505.9	28141.8	40665.1	65696.2	61058.6	70901.7	23002.2	85251.7	43968.1	52103.3	53997.3
STK36	Serine/threonine-protein kinase 36	4.17069e+06	10497717	4518039	1.6129e+06	536325	9523802	9956906	12821236	17538074	10298188	11059253	15579755	13195495	20744470
DECR2	Peroxisomal 2,4-dienoyl-CoA reductase	41738	50932	48817.1	53963.4	40985.3	32341.5	23329	32034	32172.6	36782.2	41764.1	30776.3	40103.8	36591
FAKD4	FAST kinase domain-containing protein 4	40238.6	43120.9	27104.2	38865.2	39751.4	20988.2	24816.7	21099	27386.9	26989	35565.8	24297.4	25762.8	26482.6
HS90B	Heat shock protein HSP 90-beta	233169	266111	139265	159681	122297	338262	323727	349907	237370	269350	343457	265881	283589	284088
CCD22	Coiled-coil domain-containing protein 22	32229.9	21484.1	41063.7	46647.6	38574.3	17340.7	19973.2	20797.7	17029.1	27565.9	23626.7	25093	20327.9	17865.7
HDHD5	Haloacid dehalogenase-like hydrolase domain-containing 5	25691.2	31643.7	35791.1	19469.4	24595.4	36486.1	42410.3	43422.2	37213.1	52672	35935.7	52121.7	47065.2	37959.9
PXMP4	Peroxisomal membrane protein 4	41220.1	56959.3	49376.7	31242.6	33721.4	17061	21216.9	19386.5	28952.8	36334.5	26215.1	22593.9	23772.1	18065.8
VP35L	VPS35 endosomal protein sorting factor-like	26183.8	20149	21032.8	26095.8	24246.8	13581.1	14346.4	15545	17357.4	20204.9	20247.8	18976	17989.7	18823
LBR	Delta(14)-sterol reductase	84237.1	42367.7	16391	44919.5	36177.7	10993.6	14495.1	9413.81	8539.44	16306.6	9367.45	9670.46	9419.14	8281.08
LEG9	Galectin-9	25658.5	5485.59	32262.7	37907	36829.9	6463.32	8410.9	5549.94	9691.33	10304.7	10754	13281.8	5521.89	9651.69
HMCS1	Hydroxymethylglutaryl-CoA synthase, cytoplasmic	36010.9	57233.2	28712.1	27364.5	29833.1	47979.6	66738.1	81675.1	60717.7	57589.3	62534.4	82326.8	51186.9	71741.2
ACTN1	Alpha-actinin-1	99667.1	84345.8	104199	111829	110835	75265.9	69625.7	69020.6	61116.3	92136.3	96019.3	69073.5	71102.2	75683.8
NIT1	Deaminated glutathione amidase	50595.2	71009.8	52076.3	41596.4	35488	102016	74577.6	93121.6	104248	50095.4	104652	97097.8	87141	84175.8
RBG1L	Rab GTPase-activating protein 1-like	22556.4	22991.9	18781.6	20513.9	24575.3	12962.4	16250.9	15538	12370.6	18680.2	17448	14075	20569.1	15422.4
DKC1	H/ACA ribonucleoprotein complex subunit DKC1	208557	65260.8	55180.6	96179	97042.4	11549.1	20360.6	9050.14	17486.3	49686.7	20938.3	12470.5	14542.7	7891.24
CISY	Citrate synthase, mitochondrial	296665	521595	520862	415237	301212	613625	704451	635963	637863	596754	504939	641157	534407	776016
PHAR4	Phosphatase and actin regulator 4	30596.1	22270	48070	24497.9	12373.8	4963.05	5853.29	6618.88	4388.99	16821.3	9866.61	12613.2	6418.62	4525.92
ISOC1	Isochorismatase domain-containing protein 1	91231.4	54471.8	38576.2	71293.7	56421.1	25389.7	33963.4	22378.2	25003.7	40288.3	36973.9	19186.3	45401.7	15200.4
SC23A	Protein transport protein Sec23A	70428.7	45977.9	45892.3	67250.6	77670.8	28323.9	32062.2	30110.1	38316.6	44497.9	41779.5	41745.6	48572.7	33009
PTGR2	Prostaglandin reductase 2	144931	163695	84823.9	176226	124735	179806	201102	230402	215821	212456	162840	224815	186990	222570
ALG5	Dolichyl-phosphate beta-glucosyltransferase	142823	106951	3735.28	91663.9	122382	8531.72	15594.1	8203.27	4923.02	14462.5	57686.6	12316.9	8884.38	4118.54
PARP3	Protein mono-ADP-ribosyltransferase PARP3	53927.6	48834.7	24598.9	32192.1	31298.2	20039.8	14320.5	13639.6	19190.6	26140.1	27638.9	15045.5	7607.85	12245.2
H15	Histone H1.5	281899	118373	316222	360748	609700	31994	78798	82926.3	83975.9	174491	67248.9	84526.5	115415	81971.5
SYYM	Tyrosine--tRNA ligase, mitochondrial	17048.3	27746.4	25735.1	17304.1	14007.2	36347.6	42456	34553.5	44047	35496.3	35471	26763.9	24161.2	34196.6
B1ART2	Vacuolar protein sorting 13D	27432.5	24545.5	30560.2	25677.1	26906.3	19365.1	20684.3	16219.6	25711	12091.9	18285.8	7648.19	10905.4	14517.6
AL8A1	2-aminomuconic semialdehyde dehydrogenase	124893	203922	98931.6	157496	106648	264778	194660	342987	275814	202095	270447	240215	187296	244716
FLOT2	Flotillin-2	129256	46977.3	103342	53552.2	39846.7	15369	21583.7	12556.5	17808.8	36225.3	19826.8	17307.4	27545.4	14264.4
CTNB1	Catenin beta-1	100942	67803.1	208917	81927.6	93232	30166.6	35422.8	24029.5	29815.1	48971.1	38596.5	30979.9	40682.3	29604
NDUS2	NADH dehydrogenase [ubiquinone] iron-sulfur protein 2, mitochondrial	54955.3	94158.6	87564.7	80269.2	62889	127504	88914	110188	121978	100261	116647	103904	94462	123163
ODPA	Pyruvate dehydrogenase E1 component subunit alpha, somatic form, mitochondrial	110778	123737	125225	117796	98292.5	261275	238697	217624	190280	122711	187902	183519	214006	151302
AATM	Aspartate aminotransferase, mitochondrial	209171	203842	245860	189440	191938	409198	453395	315244	298125	262623	284632	353998	325883	279147
RAD21	Double-strand-break repair protein rad21 homolog	36936.7	13888.9	23348.7	23219	28175.3	10908.3	12295.2	12377.4	13663	17631.4	15037.2	12936.5	13131.2	12545.2
HTAI2	Oxidoreductase HTATIP2	14836.5	25984.2	10415.1	9357.69	6910.73	31961	31440.1	46210.2	32852	21276.8	31502.6	28986.6	21626.5	28233.5
ACSF3	Acyl-CoA synthetase family member 3, mitochondrial	37105.3	45341.3	44374.6	32922	26246.9	57770	47401	62005.1	54599.3	49199.4	56420.8	48785.4	43263.6	52555.4
ACY2	Aspartoacylase	37838.7	60213.8	21024.3	41253.7	36188.6	90120.7	55760.6	96514.3	88616.1	52430.3	67360.6	104755	76333.7	111255
TCPZ	T-complex protein 1 subunit zeta	117651	147663	132401	126337	157678	94043.2	127002	106617	104672	114128	113760	111524	99906	96351.3
RT02	28S ribosomal protein S2, mitochondrial	53027.1	39066.1	53926.6	30157.3	29818.7	20738.4	19985.4	19113.8	26844.5	34062.6	21010.8	20243.9	25676.9	20469.5
ROMO1	Reactive oxygen species modulator 1	143203	157316	171113	109099	120809	84029.6	83629.6	107473	106404	119004	80245.1	79955.6	105355	59648.2
PURA	Transcriptional activator protein Pur-alpha	130713	113760	110197	113265	97969.8	184806	152522	152981	139760	132485	125226	158519	172521	145461
OXSM	3-oxoacyl-[acyl-carrier-protein] synthase, mitochondrial	35485.6	36013	28536.6	30528.4	26264.5	45643.2	40129.5	35739.8	42333.8	36002.1	48386.2	42478.6	40331.9	38257.2
PDCL3	Phosducin-like protein 3	10619.3	9189.77	6262.46	5716.22	14679.8	14774.6	18631.9	13797.7	22412.1	18799.1	12575.7	14995.3	17454.4	20959.2
PGK2	Phosphoglycerate kinase 2	53255.4	99860	47999.1	66086.4	35284.4	143335	134319	94022.9	100662	79307.5	96017.7	132701	114735	112490
RS27L	40S ribosomal protein S27-like	359296	214344	191029	251481	196235	93595.1	232549	97144.3	24795.7	135150	91799.5	90914.5	91870.2	55853.4
GCDH	Glutaryl-CoA dehydrogenase, mitochondrial	41037.2	68921.6	68203.4	58118.5	43301.1	81357.8	73056	80428.7	101842	70851.5	88997	91701.2	68488.9	87171.7
41	Protein 4.1	71278.3	48846.9	125732	50783.5	54703.8	25686.9	23709.5	22762.7	25837	27853.7	32157.4	31930.5	27302.5	29788
THOC5	THO complex subunit 5 homolog	164205	63432.9	139556	171133	190987	134334	52088.6	9872.76	39002.3	67290.1	40859.9	44803.8	63217.5	46219
AQP1	Aquaporin-1	177497	267088	311713	814657	610149	89474.4	65087.2	69897.2	89150.2	121965	102101	71120.8	113033	23231.1
RAB3I	Rab-3A-interacting protein	43676.1	51138.6	33274.6	30913.4	31160.7	21686.3	28911.1	31154.5	16531.3	25176.5	17247.5	20655.8	25663.2	20333.8
MTP	Microsomal triglyceride transfer protein large subunit	55223.7	41676.5	112896	91822.5	217454	11813.6	10384.4	13256.6	10293.2	18385.5	13094.4	10181.5	17198.7	9321.04
C1GLC	C1GALT1-specific chaperone 1	17136.6	26046.9	28907	19058.7	22637.2	7764.65	16027.7	10355.2	11389	17657.5	15436.2	16647.7	16605.5	11224.4
KHK	Ketohexokinase	58718.8	104709	37631.6	47421	38026.3	131156	72753.3	129720	124952	91659	128524	111882	89252.1	116873
INT5	Integrator complex subunit 5	29760.8	15565.5	13432.7	20195.7	24481.4	9751.15	8814.34	11309.5	11730.9	11724.6	13685.1	11988.5	12365.5	13097.7
DDB1	DNA damage-binding protein 1	146817	42944.9	23610.5	109630	93338	15365.1	18180.3	13972.9	13534.8	33039.7	15118	13494.7	19368.7	10592.5
ACYP2	Acylphosphatase-2	12637.4	22193.3	23128.6	32717.1	19061.9	88709.2	99052.4	110103	83979.9	20118.1	67071.4	67847.1	76819	46027.6
MOT2	Monocarboxylate transporter 2	102518	55909.3	77140.1	160233	6801.88	9573.09	8088.16	6075.6	5647.29	5348.85	7500.52	6427.96	5926.29	5347.02
SGPL1	Sphingosine-1-phosphate lyase 1	95451.8	41334.2	56755.8	40071.1	47183.4	13868.6	21440	12955.7	14241.1	47384.1	20472.7	15053.1	24063.1	14456.2
3HAO	3-hydroxyanthranilate 3,4-dioxygenase	68440	150073	55992.9	51464.6	32327.3	263828	92058.8	280468	227195	157047	200149	208532	134658	209730
GIMA4	GTPase IMAP family member 4	31977.2	31295.2	26592.2	34956	28415.5	39702	41729.2	38391.9	31884.3	48039.9	35172.2	43221.8	42811.3	41664.5
BDH	D-beta-hydroxybutyrate dehydrogenase, mitochondrial	49504.2	83513.1	60203.8	57737.5	47802.4	207794	109499	165727	129966	90967.9	130109	123281	91948.4	118451
TKFC	Triokinase/FMN cyclase	87015.8	147992	73202.6	104747	119375	54599	70786	65293.6	58231.5	58929.3	64540.9	70463.1	85456.8	58407.3
QCR2	Cytochrome b-c1 complex subunit 2, mitochondrial	238827	372767	372788	277572	189500	564303	562913	413611	447777	398506	413815	423568	378514	516175
ENPP4	Bis(5'-adenosyl)-triphosphatase enpp4	96665.6	57334.6	85958.4	90869.2	76763.4	60915.3	60058.3	61181	44470.9	68591.9	54493	40007.7	59105.9	41498.8
P2RX4	P2X purinoceptor 4	53509	36960.8	37049.1	36206.2	30141.3	12554.2	11407.8	12295.9	17397.7	41202.5	13181.5	17816.2	12523.7	23904.7
TAOK1	Serine/threonine-protein kinase TAO1	276859	214411	287646	264122	250827	139001	200561	168512	11430.1	200627	73140.3	45452.2	184779	113507
NSMA3	Sphingomyelin phosphodiesterase 4	57606.4	26230.9	33137.1	43966.7	35435.1	14329.8	17746.7	16484.8	25387.8	20442.7	29477.1	27943.6	19329.4	17444
ACSL1	Long-chain-fatty-acid--CoA ligase 1	145107	84507.4	175115	257775	184308	82258.7	71601.7	46378	50450.2	64672.3	58001.9	68000	146151	58901.5
MVP	Major vault protein	67730.4	42012	46093.5	53785	61877.8	40634	39442.1	30969.7	36415.7	43438.4	43017.5	31247.9	41437.1	29715.8
SPCS	O-phosphoseryl-tRNA(Sec) selenium transferase	56336	97108.1	29740.4	28475.1	49571.3	122406	98806.1	110239	149613	57184.7	98437.7	124755	110885	132958
IF4G1	Eukaryotic translation initiation factor 4 gamma 1	112684	78819.3	78945.7	57655.6	107231	35368.8	48221.5	39020.2	44082.1	80974.6	39794.3	51492.8	51236.2	52984
NMT1	Glycylpeptide N-tetradecanoyltransferase 1	62627.6	49303.2	28982.6	43149.6	37940.1	15971	20658.5	21618.8	22958.2	35888.8	32164.6	21423.7	28413.1	23430.4
CSN4	COP9 signalosome complex subunit 4	39291.4	35964	17518.5	31353	26301.4	49824.3	54813.8	47483.6	36309.2	51410	42133.6	47418.4	43637.4	37964.2
EIF2A	Eukaryotic translation initiation factor 2A	97523.8	42121.1	37446.4	66821.1	73165.6	18959.9	41301.7	23534.6	22133	36739.1	34777	20322.4	36518.1	23415.4
CDS2	Phosphatidate cytidylyltransferase 2	31707.9	10623.2	11944.1	46569.3	28577.2	9646	5053.99	5208.87	6804.04	6259.22	7076.22	6737.01	6473.24	6868.29
EMC3	ER membrane protein complex subunit 3	66619.4	77844.8	108530	50933.8	53613.3	32891.8	41129.9	33541.8	41391.1	53564.3	40154.6	28325.8	44172.4	23585.7
GTR2	Solute carrier family 2, facilitated glucose transporter member 2	26988.2	33472.1	71559.3	32554.6	36049.8	13709.1	17066.5	15321.9	17056.5	19314.1	17117.7	22404.6	16480.4	13484
NU1M	NADH-ubiquinone oxidoreductase chain 1	41000	50941.5	25852.9	91083.8	79845.1	24914.9	22835.7	27856	19236.8	26656.5	27339.4	13252.1	20725.7	9006.14
ARF1	ADP-ribosylation factor 1	127031	67774.6	83406	130477	109411	228961	177407	146148	198278	125644	162194	193391	163008	143246
ICAM1	Intercellular adhesion molecule 1	79468.3	38425	78278.9	88628.2	81196	45791.8	40471.8	51450.4	38619.7	55618.3	49813.7	39006.6	48645.3	32085.9
NEUA	N-acylneuraminate cytidylyltransferase	114983	77118.2	49655.5	104407	76538	37100.2	45054.3	33217.8	46894.5	63698.6	52075.2	50783.9	56973.7	43887.2
TEFM	Transcription elongation factor, mitochondrial	23726	43863.5	39824.5	23177	32453.1	64244.9	51863.3	45230.2	61692.2	64376.8	45378.1	46678.7	46818.7	76325.5
MMSA	Methylmalonate-semialdehyde dehydrogenase [acylating], mitochondrial	212220	282649	320284	239394	160809	555917	359572	682376	487167	383832	524467	427267	302748	442208
GPX4	Phospholipid hydroperoxide glutathione peroxidase	48403.4	32778.5	62929.8	56273.7	36676.3	135286	108046	84535	105200	56048.4	93209.2	107099	80963.5	67696.3
SDF2L	Stromal cell-derived factor 2-like protein 1	125559	93878.8	89843.4	80287	127009	228986	209867	178212	184579	173784	158414	156246	146031	109580
SIK3	Serine/threonine-protein kinase SIK3	30394.8	30135.3	29466.7	15315.8	44161	5977.18	15704.1	7647.93	17155.7	20142.1	16162.3	14206.1	19823.1	8640.47
FOLH1	Glutamate carboxypeptidase 2	143499	72271.7	112703	304926	295068	52873.5	37513.2	34368.4	38710.9	51311.4	56957.1	54838.1	65351.7	48957.8
CNN3	Calponin-3	93443.6	48669.3	139882	100454	80531.7	30654.1	48512.7	59656.1	46844.5	61658.6	39876	48430	51860.9	33243.6
NDUF7	Protein arginine methyltransferase NDUFAF7, mitochondrial	30118.2	37657.1	43190.6	40785.4	32772.9	50012.3	57339.8	50252.8	59009.3	51829	51751.2	45062.6	39187.4	44898.8
CTL2	Choline transporter-like protein 2	48943.4	19831.5	19444.3	26514.8	15191.4	10302.5	9319.64	11672.9	8044.84	5917.52	6622.65	6468.18	11027.9	8171.7
CPSF1	Cleavage and polyadenylation specificity factor subunit 1	66880.8	29801	10113.7	46297.9	61477.9	11916.5	20992.8	12755	9907.52	21043.5	7676.63	6125.89	7338.81	9618.96
DHI1	Corticosteroid 11-beta-dehydrogenase isozyme 1	112901	113984	145379	101852	77279.8	43700.2	52874.8	45940	48878.2	117441	50245.9	45624.8	68655.6	54549.2
DDX21	Nucleolar RNA helicase 2	124274	42514.2	54221.7	67806.4	97959.8	27370	37170.8	24864.3	31679.2	46866	43436.1	26715.4	33763.8	22954.6
IST1	IST1 homolog	44185.5	27504.9	40265.9	31832.7	26337.7	17462.8	22444.3	26164.6	20752.3	28094.3	24254	21674.2	20112.3	15592
CDK5	Cyclin-dependent-like kinase 5	43823.2	34381.6	20871.1	30065	25526.6	72575.6	70494.5	53996.4	63423.9	45734.2	49550.6	43055.3	53559	39708.8
ADHX	Alcohol dehydrogenase class-3	227367	116706	67962.9	209717	190017	60014	70643.1	51884.7	59187.5	102268	82380.6	73080.5	90153.1	65705.7
NSF	Vesicle-fusing ATPase	51465.8	49196.2	52584.8	43838.2	48428.8	66362.2	57928.5	58968.3	49780.7	55371.4	57154.2	60298.2	56594.3	60251.2
GOSR1	Golgi SNAP receptor complex member 1	71869.9	60671	64778.1	82359.4	84843.9	11180.5	61384.9	77678.8	16666.5	7467.02	5188.44	5599.01	14459.5	16162.3
ECHD1	Ethylmalonyl-CoA decarboxylase	45972.3	48555.6	34180.8	29330	26640.8	75912.9	54654.6	61675.3	59027.9	45839.4	50474.2	52903.7	70229.2	52259.7
CYFP2	Cytoplasmic FMR1-interacting protein 2	44284	47146.5	58948.3	33959.2	25839.8	22991	20800.8	16301.6	19701.6	27056.2	33128.1	22119.7	26811.4	26095.3
MIC27	MICOS complex subunit Mic27	43212.6	44032.8	77307.2	43303.7	40973.1	21764.7	28632.7	24757.9	29065.8	28151.5	24997.6	34170.9	31835	35956.4
HNRDL	Heterogeneous nuclear ribonucleoprotein D-like	229476	48781.4	98397.7	149632	245139	8222.5	106630	79503.7	12746	12074.2	40351.8	4933.22	4003.08	4792.39
CSTF3	Cleavage stimulation factor subunit 3	72637.1	29327.4	19867.6	35880.1	43075.1	9699.67	19467.8	10957.9	13022.7	14857.5	16755.1	15250.5	16875.3	14733.1
PDS5B	Sister chromatid cohesion protein PDS5 homolog B	44137.4	28139.6	36173.8	42753.1	31856.6	28765.8	28744.3	27709.8	23778.6	25578.5	31955.1	22391.6	25684.5	24378.6
DBNL	Drebrin-like protein	74505.2	21607.8	36576	59106.5	40582.4	24067.2	31611.4	21016.8	11021.1	16269.2	22037.4	8500.86	7502.63	11068.3
CK5P3	CDK5 regulatory subunit-associated protein 3	25706.3	31766	38572.4	26796.3	39531.7	14649.7	15993.6	19900.7	19162.3	32557.7	20070.2	19390.2	20247.5	22241.3
SC24A	Protein transport protein Sec24A	27169.8	24165.3	25835.7	23052	31362.3	12024.4	12543.1	13399.3	15143.4	22838.5	24920.7	20117.9	18223.9	16375.9
SCMC3	Calcium-binding mitochondrial carrier protein SCaMC-3	82318.7	91609.3	86200.4	99768.2	72175.4	105746	98402.5	97548	131537	112210	111827	123293	142916	130507
COMT	Catechol O-methyltransferase	50662.8	58409.3	47120.8	45848.3	56687.9	83497.5	113952	101569	103114	67738.4	81881.9	74894.1	63734.7	67568
LDHB	L-lactate dehydrogenase B chain	206707	215699	114162	221934	198539	419600	327078	324878	312783	208569	266032	262000	338315	320293
THOC1	THO complex subunit 1	62591.2	16758.9	64179.2	40330.5	49170.6	24623.7	20915.6	17509.7	19237	20309.5	25093.8	25184.7	22469.9	23346.6
EMAL4	Echinoderm microtubule-associated protein-like 4	58814.3	16255.7	12661.4	50671.8	27130.1	6326.94	6155.59	7677.54	6492.24	7294.68	8986.71	9923.22	7179.83	6280.53
WDR4	tRNA (guanine-N(7)-)-methyltransferase non-catalytic subunit WDR4	58139.4	25587.7	8518.05	47968.8	52722.7	4698.39	6183	6265.91	4636.22	28661.3	9340.46	13323.7	6076.34	4780.87
PSMD6	26S proteasome non-ATPase regulatory subunit 6	97588.5	73237.3	37465.9	73141.1	57434.3	18535.8	36753.6	20232.2	26139.3	64302.6	18676.3	13917.3	39177.8	17041.9
COBL1	Cordon-bleu protein-like 1	50054.3	32172.4	45235.4	30935.5	31871.1	33071.9	25932.8	23445.1	21389.3	20348.6	18572.4	22618.6	29925	23555.2
ABCD3	ATP-binding cassette sub-family D member 3	66170.5	135101	113293	54643.8	62363.4	28937	32259	30379.7	41983.1	56204.6	42340.5	44112.7	40376.8	41787
X3CL1	Fractalkine	36328.8	32751.9	46592.2	4847.5	40493.1	10633.4	6589.82	5879.09	6571.41	4420.69	8763.83	14200.3	5701.21	23928
OXND1	Oxidoreductase NAD-binding domain-containing protein 1	24200.3	30443.2	27538.2	20265.4	20127.3	50012.5	42145.3	42377.4	46235.9	29395.5	54339.1	33820.6	38389.1	29640.5
DIC	Mitochondrial dicarboxylate carrier	98025.3	135949	213555	97444	117488	51338.4	52679.3	61331.6	71816.8	92405.5	70432.3	69234.2	87573.9	59010
UBE3B	Ubiquitin-protein ligase E3B	11879	6102.14	6359.54	8940.28	14683.1	1514.97	2814.01	1365.35	2518.17	6083.83	2749.73	1465.03	4768	8125.46
STAG2	Cohesin subunit SA-2	29026.3	23834.4	22311.7	46273.4	33635.5	14263.4	12701	12945.8	13821.1	19757.8	28073	13936.9	18123	12699.2
TBCD	Tubulin-specific chaperone D	76091.9	49577.6	25768.7	74406	90524.4	23292.2	18379.8	20849	22746.9	44357.3	35525	32845.9	26548.1	33202.4
AP3M1	AP-3 complex subunit mu-1	40721.3	40678.8	29703.7	38026.3	39675.8	23949.1	24750.8	22592.6	27426.3	34295.2	32791.9	27345.6	33962.2	27285.3
P5CS	Delta-1-pyrroline-5-carboxylate synthase	137956	48304.2	78289.4	101731	150213	38644.1	72327.6	26688	41518.1	50576	63140.4	31400.1	52340.5	25781.7
NOP56	Nucleolar protein 56	176748	71810.7	134953	102755	120125	38666.5	85885.6	43492.3	51868.8	110785	58486.4	40692	36226.1	35000.6
AMPL	Cytosol aminopeptidase	85875.3	109571	71898.6	66043.4	51196.6	134276	134110	226084	162670	149112	183036	135793	81119.9	147932
STIM1	Stromal interaction molecule 1	48013.9	31601.7	85263.4	92046.9	75337	35857.6	40251.6	38197.1	30947.5	36785.7	30985.7	26216.3	35431.3	32653.6
ACTB	Actin, cytoplasmic 1	259315	284055	314932	299835	199370	499836	498481	430856	387054	383148	373554	282801	406885	355261
TRPV4	Transient receptor potential cation channel subfamily V member 4	28803.2	35407	41250.6	11777.1	16303	8337.76	12260.6	11297.9	10882.7	14059.7	11298.3	7952.01	13973.5	9319.42
MPPB	Mitochondrial-processing peptidase subunit beta	52709.4	68682.1	77338.7	61812.4	58945.4	82979.1	97944.6	86684.1	93027.3	70276.6	90151.9	78823.6	70140.3	85697
PSMD1	26S proteasome non-ATPase regulatory subunit 1	120688	67277.7	48668.4	85317.2	77769.9	34281.5	40950.7	34355.7	39705.1	49177.6	59552.4	48340.9	50061.6	45335.3
NRAM2	Natural resistance-associated macrophage protein 2	17079.5	13273.9	15329.3	29511	12904.1	9625.25	9746.19	11643.7	8789.72	7116.36	8823.33	8046.55	8602.28	8697.74
XDH	Xanthine dehydrogenase/oxidase	76282	26580.9	18458.9	100756	96517.7	12465.8	13097.7	11222.9	12882.5	21169.7	14532.2	15469.6	26372.6	15546.1
WDR43	WD repeat-containing protein 43	112766	28600.8	77932.5	54159.2	115997	21445	48698.6	16645.2	22678.5	44608.9	23170.9	7271.76	37381.8	11254.7
ACADM	Medium-chain specific acyl-CoA dehydrogenase, mitochondrial	109142	267671	159237	122556	80867.3	323551	274474	299408	273055	219102	222880	359279	227047	404563
WDR1	WD repeat-containing protein 1	150077	85773	42070.9	115776	89728.7	41861	52022.4	37143.7	37886.2	65116.7	48749.4	43358	47343.9	40784.5
AK1A1	Aldo-keto reductase family 1 member A1	207195	285528	169264	184436	147049	448978	323271	609179	367538	211536	366128	384030	394523	415027
HOT	Hydroxyacid-oxoacid transhydrogenase, mitochondrial	47919.6	77686.4	85266.1	77871.5	48420.4	136061	97802.7	132005	128122	97130.8	95593.7	96508.2	77041	129433
U5S1	116 kDa U5 small nuclear ribonucleoprotein component	110155	48543.5	54788.6	64642.7	78944.4	27854.3	36856.2	27105.7	30169.8	52403.7	49335.9	38767.3	44369.1	32713.9
AP4A	Bis(5'-nucleosyl)-tetraphosphatase [asymmetrical]	23444	13351.9	19755.2	42632.7	27784.6	82798.1	81512.1	51151.6	71218	35204.8	59691.2	54831.5	53935.5	34646.7
SO2A1	Solute carrier organic anion transporter family member 2A1	65489.1	6554.91	36125.3	90328.2	123824	7810.49	5357.18	7788.4	22754.2	7400.64	7203.58	6219.12	6975.06	5017.03
NALD2	N-acetylated-alpha-linked acidic dipeptidase 2	104183	59551.5	97466.9	124078	108604	80442.9	63920.9	52026.8	37676.9	52637.3	65865.3	59025.2	81785.7	38727.6
PIPNA	Phosphatidylinositol transfer protein alpha isoform	62899.1	55991.2	23710.9	55090.9	53033.6	137118	115429	105795	65673.3	107172	83647.1	76445.6	108146	64910.6
S61A1	Protein transport protein Sec61 subunit alpha isoform 1	68936.7	58394.4	28515.9	55068.9	38339.4	4936.87	5799.13	6700.19	5639.72	61902.8	9097.95	8748.28	6208.09	5475.51
F16P2	Fructose-1,6-bisphosphatase isozyme 2	149497	78951.8	78652.3	244613	303040	59339.3	65104.8	34620.1	55372.1	58488	52083.9	18115.8	45290.2	37449.9
ACNT2	Acyl-coenzyme A amino acid N-acyltransferase 2	92763.7	42634	7499.83	188866	130556	10027.3	7689.55	5192.97	6910.32	6627.77	5774.82	3542.32	4859.84	6733.05
TFR1	Transferrin receptor protein 1	87961.1	80504.9	110419	46387.7	105568	52476.9	71885.6	44644.3	39558.3	49312.5	48835.4	40934.4	63924.7	41377.2
KANK3	KN motif and ankyrin repeat domain-containing protein 3	80065.3	35696	130621	107705	112077	33606.1	43525.8	5866.41	78488.7	7381.76	16859	9844.54	6049.44	62720.8
HNRPK	Heterogeneous nuclear ribonucleoprotein K	248084	175359	127457	179231	207318	114768	148030	127992	121105	162155	110446	98259	127105	108651
PLLP	Plasmolipin	92659.8	77607.9	142512	5185.95	44832.4	4120.64	28640.3	5495.41	6142.54	4729.34	8191.88	15191.8	5329.14	5956.7
SYMPK	Symplekin	44104.6	12222.9	22078.6	33460.2	33755.1	8204.65	9884.53	11093.9	11062.4	22982.7	11325	16684.3	10406.8	11622.8
MYO7B	Unconventional myosin-VIIb	21964.3	21886.3	26886	17659.5	28383.8	18959.3	14783.8	14526.2	15809.1	14389.3	21797.8	17670.4	17186.2	15408.7
AOFB	Amine oxidase [flavin-containing] B	114012	111343	109039	19838.7	52897.3	20234.3	34154.5	19121.2	23875.4	28408.6	34216.4	18211.2	49897.7	11975.5
OSB10	Oxysterol-binding protein-related protein 10	38736.1	18371	27044.6	21197	12103	11314.9	15556.1	7675.45	6165.29	7296.75	12711.1	6026.09	9279.37	14174.1
TOE1	Target of EGR1 protein 1	66320.3	32693.7	20629.8	79056.3	84284.4	12764.6	21335.5	11244.4	20986.9	36613.9	19552.4	17833.3	25184.5	17976.8
G3X8X0	DEAH (Asp-Glu-Ala-His) box polypeptide 16	37276.2	15163.8	11991.3	21856	24430.8	5963.12	8136.22	5307.62	8702.05	13235.3	10404.3	15093.8	7436.23	8766.22
SC5AB	Sodium/myo-inositol cotransporter 2	14254.7	57754.2	64829.1	26821.6	19112.4	9217.78	7854.54	7159.45	6454.14	13608.7	7666.01	8646.91	10250.1	7787.32
CD38	ADP-ribosyl cyclase/cyclic ADP-ribose hydrolase 1	36327.9	16364	67634.1	75188.2	56713.6	25113.4	22664.8	14980.3	15330.9	7558.81	14461.9	37287.7	16125.7	8136.22
MRCKB	Serine/threonine-protein kinase MRCK beta	33326	21206.6	25184.7	21774.7	28862.5	15893.6	21581.7	11822.5	19480.2	19698.6	21310.6	16537.8	19875.3	14688.7
KLD7A	Kelch domain-containing protein 7A	59175.7	47857.4	61299.5	17653.9	12839.1	13510.5	15259.5	10747.2	10439.7	12819.7	5970.76	6908.84	19061.1	10720.1
DDX6	Probable ATP-dependent RNA helicase DDX6	91919.1	40091.6	27302.8	53222.8	59494	17226.3	27158.5	17116.2	20503.9	35499.5	25359.8	21432.8	30478.1	18993.1
XRCC1	DNA repair protein XRCC1	75211.8	10453	35020.5	36967.1	46828.3	16184.8	14479.6	11462.3	10857.3	15286.4	17086.5	7283.47	11115.5	11196.1
GPM6A	Neuronal membrane glycoprotein M6-a	29463.3	38529.6	36417.8	44521	47507.4	27955.7	32999.5	26064.8	27431.2	32078.7	21459.9	19939.1	33343.3	28469.6
PKHA7	Pleckstrin homology domain-containing family A member 7	39848.2	23267.1	78630.8	12999.6	49205.9	7674.6	9051.72	11822.2	10695.4	13444.4	10303.6	10339.5	10774.8	11720.6
PALLD	Palladin	50460.9	44655.9	8478.55	34258.9	27706.6	10688	14492.1	8221.62	8210.08	26795.1	8894.52	6754.85	8156.35	7971.88
NAC1	Sodium/calcium exchanger 1	37025.8	48755.4	92065.8	36424.8	46624.5	28135.1	33967.5	23185.6	20442.1	25909.3	17093	18006.5	26767.9	9145.71
NELFA	Negative elongation factor A	31946	6526.9	16358.5	28725.3	32558	5411.41	5597.26	10975.7	8679.32	11360.6	9725.96	15061.9	5375.1	5404.58
KPCD	Protein kinase C delta type	99958.4	58013.4	46131.1	50125.9	65464.2	25218.3	41215.7	19088.5	36676.9	48611.8	40813.2	28178.8	39971.5	26554.7
GLCNE	Bifunctional UDP-N-acetylglucosamine 2-epimerase/N-acetylmannosamine kinase	153235	97974.9	6875.95	137700	187871	16247.5	67776.3	46746.8	5653.6	5138.35	7539.81	59574.6	4904.94	5482.55
BCAT1	Branched-chain-amino-acid aminotransferase, cytosolic	11683	73578.8	4783.1	4846.12	7658.66	44108.9	14918.4	115991	141236	128248	108582	149318	111818	158782
QORL1	Quinone oxidoreductase-like protein 1	32321.7	40498.3	19693.6	29241.6	25398	55837.5	44940.2	45332.7	48500.3	44523	35297.6	43788	33380.6	42403
INT14	Integrator complex subunit 14	21833.5	11868.4	11252.9	32449	29227.2	4611.93	7670.02	11813.6	7664.63	14991.4	5986.45	11504.5	5176.57	7484.14
DRG1	Developmentally-regulated GTP-binding protein 1	17194.7	17898.2	15389.3	13748.8	14130.4	22341	29046.6	17994.3	23001.9	27121	18719.3	20906.5	20152.5	20524.3
UTP6	U3 small nucleolar RNA-associated protein 6 homolog	58308.1	27918.3	35650.4	34419.4	64319.7	10992.8	22155.3	8105.04	16133.3	43620.9	16680.9	14181.1	17755.9	18821.7
RBGPR	Rab3 GTPase-activating protein non-catalytic subunit	20517.1	16091.2	22271.6	21285.9	21861.9	14633.1	13389	12846.4	15156.1	19163	16425	17964.5	16392	16967.2
ESYT2	Extended synaptotagmin-2	24704.9	19407.5	37826.2	22479.8	12593.6	11991.3	10615.6	13821.9	9383.71	16247.9	11038.1	7709.65	14393.6	9293.59
PGK1	Phosphoglycerate kinase 1	194792	218383	97576.5	169067	104017	406097	361344	336210	279274	228591	231359	215597	241360	266666
S12A2	Solute carrier family 12 member 2	68901.8	20631.8	86390.3	60002.6	137349	42153.3	20677.4	11057	17604.2	30968.2	29759.1	12492.3	19660.8	10319
GSTM7	Glutathione S-transferase Mu 7	5289.95	4171.57	11156.2	9444.7	8554.23	2332.44	4311.27	4295.8	4686.98	5296.2	4337.06	3328.7	2410.88	4266.76
NDUA9	NADH dehydrogenase [ubiquinone] 1 alpha subcomplex subunit 9, mitochondrial	110486	169915	132271	103154	103242	222820	147787	162259	196030	147164	199084	169270	175936	224176
GLYM	Serine hydroxymethyltransferase, mitochondrial	82218.8	145826	157458	70527.2	81529.8	149909	162539	211989	165757	167028	172948	222856	132742	185977
S22A1	Solute carrier family 22 member 1	13080	61635.2	67554.2	31543.4	21761.7	14211.3	6345.49	7082.23	8899.7	7147.02	18479.2	9914.6	10886.5	6770.25
EMAL2	Echinoderm microtubule-associated protein-like 2	123687	45165.4	14246.3	125323	63991.8	13603.6	16032.9	11194.2	15635	27330.2	21213.2	15181	15380.3	13779.1
ESTD	S-formylglutathione hydrolase	338230	356605	130745	270094	214520	514680	375941	376403	408721	355619	400962	357723	365136	441369
PPID	Peptidyl-prolyl cis-trans isomerase D	49054.3	47665.1	20482.5	24097	25880.1	61305.5	67210.1	57309.1	36549.4	76583.3	46610.5	58843	61838.2	58023.4
S26A1	Sulfate anion transporter 1	17016.2	26990.3	61263.6	39110.4	19948.2	10811.7	14400.1	13193.9	7617.37	12741	11635.4	10245.5	14435.5	7633.81
RET2	Retinol-binding protein 2	75790.5	27102.1	522424	279034	462917	10130.1	9990.69	8133.23	10480	46832.7	10979.8	6898.51	8134.9	10441.8
ADDG	Gamma-adducin	69048.2	68314.3	196740	58280.5	64245.7	22622.2	23267.2	17324.6	20673.7	32140.8	25718.2	15462.9	24841.3	15496.6
GUF1	Translation factor Guf1, mitochondrial	49935.6	41430.5	95695.7	26793.1	21323.3	11515.2	12522.5	9560	7590.91	20439.9	15813.8	8432.24	15403.3	4543.19
XPP3	Xaa-Pro aminopeptidase 3	147310	125836	123734	114300	148595	157010	179372	229420	177315	185705	184775	161063	136803	191010
ACO11	Acyl-coenzyme A thioesterase 11	32307.8	52649.6	67156.3	14180.9	12919.4	7601.27	9258.45	9707.07	8870.31	7393.15	5569.17	5368.38	9751.23	8679.36
COR2B	Coronin-2B	12316.8	9235.58	64452.2	56384.7	67202.6	13219.3	14776	8422.4	4599.89	5141.58	5650.05	6856.96	8685.18	4460.72
ACSL5	Long-chain-fatty-acid--CoA ligase 5	83012.6	66572.5	123045	92725.9	199486	49136.5	54867.1	35416	43624.8	65247.6	44240.1	44374.1	63157	48527
FERM2	Fermitin family homolog 2	58512.2	24168.7	16406.3	55304.4	35638.2	19311.5	20251.1	13380.6	14435.5	15635.9	17172.1	14114.2	17025.2	11865.6
IRF3	Interferon regulatory factor 3	27892.9	14806.2	13479.5	20444.3	31974.2	4711.02	8223.73	9192.16	13538.6	17172.8	10151.7	9082.21	8914.04	13961
THIC	Acetyl-CoA acetyltransferase, cytosolic	35078.9	30447.7	27811.9	29562.8	31130.6	48122.9	41041.5	46676.7	33501.1	38925.6	48125.5	38891.1	32723.4	39390
VPS29	Vacuolar protein sorting-associated protein 29	33316.7	19804.7	17029.7	21359.2	20451.4	40863.8	38932.3	28187.3	38465.4	27202.3	51468.2	43501.9	34763.9	30863.8
GABPA	GA-binding protein alpha chain	27169.6	12505.2	14877.5	20982.2	34665.2	9762.94	10912.6	11404.2	14553.4	8551.22	7650.32	5064.12	11760	14113.1
PARVA	Alpha-parvin	51319.2	40974	53527.8	66768.5	56529.8	45782.4	41976.7	42177.3	43487.5	37402.8	40114.6	42561.1	45108.9	42107.1
HKDC1	Putative hexokinase HKDC1	93483.2	32557.4	134832	129334	271913	20431.7	20829.4	12826.1	22392.2	37676.2	41803.4	33182.4	19784.8	50188.3
E9Q6E5	Serine/arginine-rich-splicing factor 11	50941	34958.6	79039.6	46391	31768.6	13748.9	31580	14855.1	17142.2	46340.3	17863	9001.52	8993.95	13837
CTNA1	Catenin alpha-1	123610	109351	242718	114735	137930	75493.8	78816.6	82480.2	73580.7	98584	88249.1	73102.1	75792.4	78467.8
LGSN	Lengsin	31707.3	20580.4	10667.7	28299.4	14578.1	37354.6	38581.2	24709.4	35337.6	41399.2	37889.1	44302.9	26941.5	34779.7
D3Z7X0	Acyl-Coenzyme A dehydrogenase family, member 12	57187	114261	100958	93923.2	67471.3	132113	106320	143612	154065	124904	120712	112696	117428	174658
VP26A	Vacuolar protein sorting-associated protein 26A	100954	64758.7	51247.3	115406	68869.6	28199.4	38351	28547.5	36024.3	73916.2	37998	33427.2	50216.7	47847.1
AR6P1	ADP-ribosylation factor-like protein 6-interacting protein 1	104676	114364	249278	93240.4	75171.5	35640.1	75897.7	54924.6	38795	17401	59201.9	29804.8	41709.7	17209.5
PTN9	Tyrosine-protein phosphatase non-receptor type 9	41399.4	32773.5	28381.8	36708.1	54006.1	18591.2	24798.1	14873.1	23274.6	36446.2	23767.4	21835.6	28340.8	18174.7
AHSA1	Activator of 90 kDa heat shock protein ATPase homolog 1	81603.1	69840.4	31449.2	45487	52914.2	86265.5	106857	84980.8	83075.6	77402.8	71725.7	86454.4	82051.3	77936.4
SPT5H	Transcription elongation factor SPT5	69038.9	27228.8	25619.5	15003.6	27747.7	10333.1	14051.7	7566.24	7254.98	8216.97	7981.11	8174.6	7441.9	6963.79
RRAGC	Ras-related GTP-binding protein C	70489.4	32407.3	30716.5	34096.3	28661.3	14405.9	18476.4	12207.2	14833.2	29122.7	16444.1	17892.5	19857.1	14476.4
SUN1	SUN domain-containing protein 1	73972.8	50628.8	96107.5	79825.7	106328	58835.3	32408.7	16161.8	15062.3	68164.3	49092.5	19084.4	63087.3	14786.1
PDIP2	Polymerase delta-interacting protein 2	46915.8	49961.6	55689.2	43683.1	56516.1	63261.9	68631.8	55834.8	66074	52646.6	75244.2	61331.1	60960.9	64216.9
MAP11	Methionine aminopeptidase 1	29330.2	45090.4	12056.7	30454.1	12719.4	39764.3	39178.1	54524.5	41707.6	45824.2	50558.8	49982.9	38135.4	40812.4
TMTC3	Protein O-mannosyl-transferase TMTC3	31733	17823.7	13170.7	46379.7	54844.4	5086.39	10031.7	14853.6	14617.4	13077.4	12691.3	9805.88	8256.19	15073.5
PAK2	Serine/threonine-protein kinase PAK 2	68697.5	39966.9	15115.4	43344.7	54106.4	28823.3	25657.4	20925.8	10375.6	17550.3	21328.8	23383.8	15011.3	9940.72
PPA6	Lysophosphatidic acid phosphatase type 6	63241.1	86119.1	73043.7	85614.7	66388.2	115751	143655	104398	100068	93758.6	90031.7	108122	84989.1	125644
SYDC	Aspartate--tRNA ligase, cytoplasmic	234614	121023	135378	143221	136328	64700.9	104256	62692	72540.1	144226	92772.4	74183.7	94957.3	75481.8
SBP1	Methanethiol oxidase	253992	260584	109202	324004	252547	444652	323080	504828	377645	311832	409665	399059	307305	345922
SYNC	Asparagine--tRNA ligase, cytoplasmic	167909	137988	80657.6	157414	202334	73868.5	105446	82311.9	87028.8	126486	94629.6	87433.9	90078.1	79838.8
LRC41	Leucine-rich repeat-containing protein 41	38282.4	22061.1	12878.2	21868.7	30641.5	10767.3	13006.4	13961.9	10721.9	20132.9	12040.4	8812.73	11214.3	15170.2
SUCHY	Succinate--hydroxymethylglutarate CoA-transferase	32540.5	70838.8	61661.1	52332.5	38642.3	70063.5	56912.7	94734.4	115852	95796.2	88826.7	118035	68772.3	110226
RPB2	DNA-directed RNA polymerase II subunit RPB2	47825.2	27634.8	32612.3	38001.2	28387	24119.8	24831.4	22701.7	26215.9	23710.4	28449.4	26357.3	25057	19683.9
CH60	60 kDa heat shock protein, mitochondrial	182020	300107	331907	210476	210989	108360	150298	187725	186006	181610	191458	142484	134790	152958
CBR4	Carbonyl reductase family member 4	51786.4	61505.5	76581.7	61419.9	63361.5	95404.5	92953.6	90331.7	106891	67430.8	110855	81803	86111.2	69132.2
PYRD	Dihydroorotate dehydrogenase (quinone), mitochondrial	24653.5	26054.7	34320.6	14131.6	23418.7	40262	50580.8	61915.7	54587.4	26430.9	52837.7	33732.7	41331.4	38507
SF3B3	Splicing factor 3B subunit 3	126895	34613.3	27138.1	97546.3	97228.5	14836	19962.5	14672.1	17438.1	58386.9	19491.2	15247.1	23118.9	17147.1
BTBD1	BTB/POZ domain-containing protein 1	911301	831467	469288	2.88604e+06	2.34241e+06	149070	227626	273305	259391	299007	284376	318326	321022	369193
H10	Histone H1.0	99719.7	57989.4	122670	85494.6	145222	25227.6	21720.3	23884	41793.8	104706	38623.5	53428.4	53837.8	51737.6
MAOM	NAD-dependent malic enzyme, mitochondrial	72945.1	42202	42196.1	53090.5	79628.6	43205.1	54023.6	28284.3	23671.2	23260.7	27292.7	20135.8	36411.2	19577.5
AL7A1	Alpha-aminoadipic semialdehyde dehydrogenase	150918	161337	194694	130308	87159.4	277600	175887	311902	248901	211015	268313	217153	166234	230114
FACR1	Fatty acyl-CoA reductase 1	59736.5	54375.9	39839	5032.68	20590.8	8882.27	7639.58	5875.91	5880.4	21389.5	8470.76	8426	5765.73	5605.47
GLPK	Glycerol kinase	82537.6	150957	66562.7	121099	95454.3	185584	125837	168540	158915	121594	160119	170830	135911	178189
FGF1	Fibroblast growth factor 1	7442.11	4585.97	5883.33	5077.33	7963.23	12131.7	14876.3	16900.2	19532.6	10252.8	17116.4	16823.3	7956.74	6773.46
TEX2	Testis-expressed protein 2	20160.4	25442.7	29387.3	20371.4	26056	14848.6	15964.2	19016.8	20887.1	21675.7	18935.3	13733.1	10407.9	17161.3
Q8R3W2	MCG6979, isoform CRA_a;Trafficking protein particle complex subunit 2	7633.27	6343.91	11185	13659.7	11037.2	14106.7	15393.5	13887.6	16311.2	17400.9	11320.2	13931.7	15451.6	12452
MPPA	Mitochondrial-processing peptidase subunit alpha	65634.5	66640.9	80297.4	41663.3	42008.6	105414	96189.8	132013	100343	95293.5	98283.4	85696.7	57043.4	92214.6
TPP2	Tripeptidyl-peptidase 2	47452	29545	19425.4	41994.3	47079.8	19633.4	26582.9	16320.4	17769.6	27713.2	23851.8	21342.4	24805.3	16463.7
COR1B	Coronin-1B	115622	78172.1	54358.8	76129.3	72708.6	34114.9	34571.6	30852.8	37990.5	77090.1	47789.9	50356.2	55128.4	37383.4
YBOX3	Y-box-binding protein 3	186261	70327.3	85428.1	187433	302087	44092.5	100292	67938	4749.58	8156.97	72375.3	39504.8	68822.3	41462.7
HCFC1	Host cell factor 1	107029	38507.3	30998.8	73468.4	85049.4	22738	30107.2	17664	31160.2	39042.2	29993.8	24132.1	39836.2	28344.5
CD82	CD82 antigen	42556.1	31968.9	125201	62579.5	46038.5	26474	26597.1	23378.5	10409.5	17307.5	15718.6	9151.22	24808.8	10789
ORNT1	Mitochondrial ornithine transporter 1	46734.8	88164.8	123547	67099	78347.6	27175.1	36206.7	28858	44970.9	51894.8	58182.3	42381.2	58910	46364.9
NIPS1	Protein NipSnap homolog 1	42089.4	87321.9	82394.1	70393.9	91227.2	154730	138969	173511	199524	69316.8	150259	106488	127844	127464
MFN2	Mitofusin-2	27661.3	22832.3	31664.4	18055.5	18751.9	16375.9	15383.3	14826.4	17626.9	21042.2	18030.1	14689.1	14708.9	14857.7
ESYT1	Extended synaptotagmin-1	56193.8	29587.8	73525.2	44570.7	34958.7	18790.5	23376.2	16453.4	24964.3	41672.3	26553.2	25812.1	25551.2	21466.8
FARP1	FERM, ARHGEF and pleckstrin domain-containing protein 1	60171.1	36081.3	90599.4	38261.1	47421.6	23146.8	25516.5	19576.1	27146.8	35148	35163.2	31949	30267.5	24551.7
CLPX	ATP-dependent Clp protease ATP-binding subunit clpX-like, mitochondrial	48931.2	78744.3	108503	60770	84451.1	39435.8	45733	63146.1	47081.4	50511.1	48601.3	47368.8	45355.4	50798.5
PHB2	Prohibitin-2	334281	327800	340093	219497	246939	547566	324086	362741	496011	416352	411842	427337	357783	451509
GIT1	ARF GTPase-activating protein GIT1	104542	89579.9	97504	103974	103882	82345.5	84669.9	82759.9	89659	55792.5	79724.4	60532.8	90060.6	52472.4
DD19A	ATP-dependent RNA helicase DDX19A	95224.8	47486.6	13426.2	39478.5	41400	17272.7	18991.3	13852.9	14029.3	12147.5	14701.3	13050.4	10230.5	9540.03
BDH2	3-hydroxybutyrate dehydrogenase type 2	65697.4	120151	89422.4	134012	126273	229054	147545	174362	238584	117704	187990	166112	196292	142416
VKOR1	Vitamin K epoxide reductase complex subunit 1	55873.1	38275.7	28198.4	29834.7	45079	15810.9	15590	13373.8	24471.5	39251.6	17583.4	5955.82	26065.7	2676.77
DYHC1	Cytoplasmic dynein 1 heavy chain 1	39487.2	30642.2	23285.1	29383.6	28361.4	49375.1	68316.8	37716.3	49597.8	43830.9	82434	48972.4	52303.4	44841.5
DJC28	DnaJ homolog subfamily C member 28	16470.7	12350.3	50663	33991.2	33717.4	9885.45	11049.6	11262.8	14736	16471.3	7555.51	5127.67	11614.2	14290.2
PKN1	Serine/threonine-protein kinase N1	39517.8	25361.7	22184.3	30015.9	26245.8	18525.8	25097.3	17123.6	18251.6	21859.8	21620.4	19369.8	21542.2	18737.9
MK14	Mitogen-activated protein kinase 14	14564.6	17654.4	19187.2	19890.8	19028.2	21135.9	26227	22458	25482.2	25577.6	24859.2	20191.2	18213.6	23145.2
GRHPR	Glyoxylate reductase/hydroxypyruvate reductase	107651	178023	111999	134391	97221	195882	165119	265025	171994	138476	177147	231697	203296	228997
ZO1	Tight junction protein ZO-1	41619.7	22842.5	78853.2	42136.3	48591.2	25767.7	27953.9	20462.6	20424.4	29144.5	22392.8	21944.2	23656.3	20241.3
NSMA	Sphingomyelin phosphodiesterase 2	20095.8	29786	39889.6	16624.5	14001	10408.2	13895.9	8251.48	12798.2	13636.5	9790.83	6143.79	14879.7	12246.5
HAX1	HCLS1-associated protein X-1	23599.3	32457.2	48178.1	30246.4	27043	24084.8	29648.1	20615.4	15795.4	18852.1	10898.3	12811.4	17456.5	12800.2
A0A1L1SUI3	Solute carrier family 37 (glucose-6-phosphate transporter), member 4	92971.8	83158.8	169042	34809.2	20171.2	10707.9	12589.5	12247.8	15485.1	29615	12678.9	5557.64	12629.9	15016.6
DNJA1	DnaJ homolog subfamily A member 1	36535.4	54033.3	36854.1	16537.3	24044.4	69837.6	75728.4	73848.7	55212.7	38351.9	64149.9	49719.4	67237.6	45247.5
GIPC2	PDZ domain-containing protein GIPC2	25042.3	31723.5	18716.2	32872.6	41781	79781.1	50676.2	55264	54069	38933.9	46036.9	44200.8	45591.3	45238.3
LEG4	Galectin-4	30175.2	21006.3	76118.6	82066.3	153730	16000.5	13767.5	13842.5	12053.2	13372.9	14071.3	15311.7	13826.4	13994
YIF1B	Protein YIF1B	69787.1	19604.8	10449.4	39947.3	48573.1	5763.69	5040.2	7686.63	16190.4	14484.7	11458.3	10861.1	7454.07	16695.5
TBB4B	Tubulin beta-4B chain	262456	168774	112458	114902	145134	352852	331988	492321	318651	256309	297356	230622	247052	234986
KDSR	3-ketodihydrosphingosine reductase	335981	142936	111917	127726	4663.19	16836.1	9857.97	12624.2	11294.2	14695.1	8468.79	7576.57	13018.1	11646.6
MA2C1	Alpha-mannosidase 2C1	53602	34729.6	26858.1	62238.2	54616.6	17730.3	21079.2	18681.1	19448.7	25056.9	32560	34113.2	37576.1	29713.8
AGO2	Protein argonaute-2	35465	18760.7	10427.2	29442.1	22194.9	8022.01	11129.1	11963.2	9183.67	11411	17345.9	14006.4	12060.1	10861.5
FKBP2	Peptidyl-prolyl cis-trans isomerase FKBP2	16736.3	18137.8	42403	25481.1	17145.9	108307	82678.5	82753.1	77270.9	27773.4	51053.6	51697.2	61789.6	40402.8
KAP2	cAMP-dependent protein kinase type II-alpha regulatory subunit	64695.1	42602	32907.3	53602.8	37707.7	86987.2	75924.7	78560.4	75109	55130	63406.1	60878	56629.8	63957.9
ANM5	Protein arginine N-methyltransferase 5	90648	28492.5	30718.9	36963.7	56439.4	16604.6	20048.6	14807	17237.5	24821.6	24307.5	14537.7	24351	17705.7
PML	Protein PML	30138.7	19520.5	23202.5	33772.4	39406.6	22702.5	15378.9	18525.5	14622.5	18466.6	14543.8	20120.1	25958.1	16575
PX11C	Peroxisomal membrane protein 11C	3992.49	15062.7	15727.6	12943.8	13087	17251.2	25277.5	40605.1	22117	20850.8	19984.5	28928	23945.9	19515.4
PLIN3	Perilipin-3	38501.4	15796	16544.1	23148	34294.2	13243.8	16023.8	16635.9	11612.8	19675.1	10927.1	6734.63	9309.64	9079.95
SPTN1	Spectrin alpha chain, non-erythrocytic 1	37293.2	32140.7	42352	40372.3	29869	68095.5	53370	59046.5	45278.4	34116.9	67287.8	56005.4	56911.8	47294.3
RAB12	Ras-related protein Rab-12	15295.4	4761.6	64600.8	69769.3	53961.7	16772.2	7419.98	5221.33	5563.74	4977.59	7783.32	15989.2	5063.36	5737.33
BIP	Endoplasmic reticulum chaperone BiP	191637	177724	263942	165406	140563	285443	267869	324140	216775	271931	278323	248890	230755	226878
RAP1A	Ras-related protein Rap-1A	97828.5	78270	113930	83500.9	98806.1	225075	170442	145253	163468	112921	149041	149683	157482	97903.5
IF2G	Eukaryotic translation initiation factor 2 subunit 3, X-linked	140521	78909.2	43064.5	64235.5	83999.9	36822.6	46110.1	25831.2	27093.1	47773.4	50311.4	29419.6	55764.1	25162.7
E9QAE3	B-TFIID TATA-box-binding protein-associated factor 1	910758	876351	509736	3474333	2.55714e+06	152752	248961	250730	232963	341663	208590	256707	275604	328855
DCTN1	Dynactin subunit 1	39888.5	35326.2	28904.6	36300.3	33241.4	29505	29355.2	30723.6	24784.2	29092.8	31510.2	29175.9	30761	29591.3
PDK3	[Pyruvate dehydrogenase (acetyl-transferring)] kinase isozyme 3, mitochondrial	41302.8	76733.3	59093.6	42462.7	37700.3	62968.2	69825.1	93158	95541.8	73879.5	73480.9	81234.7	71015.2	111145
DX39B	Spliceosome RNA helicase Ddx39b	329863	145008	73254.3	223982	221361	64332.7	102290	51599.4	67924.8	143807	77225.7	81409	105177	71779.2
ZNFX1	NFX1-type zinc finger-containing protein 1	40406.6	9792.39	12839.4	34000	45916.9	12540.1	12691.2	5995.28	5614.88	10931.5	15815.3	12579.8	5950.65	5631.48
PFKAL	ATP-dependent 6-phosphofructokinase, liver type	62496.4	32516.2	18676.7	72379.9	43659.2	21439.1	23346.4	15478.7	16083.5	28533.2	22063.6	14052.3	29346.9	14436.1
ACSF2	Acyl-CoA synthetase family member 2, mitochondrial	70378.2	41165.9	48293.4	73536	76331.4	46145.3	48143.8	29074.5	25641.3	30715.1	26091.9	27891.9	60784.6	27077.5
TM40L	Mitochondrial import receptor subunit TOM40B	6607.22	27768.4	27669.9	10918.2	23015.3	6411.66	9560.74	10686.6	9284.02	5879.86	6867.9	6144.34	9560.37	9287.86
NOP2	Probable 28S rRNA (cytosine-C(5))-methyltransferase	154832	48706.4	80938.6	66776.1	98131.2	11545.3	30993.7	24464.2	31121	79612.8	46343.8	33630.4	48477.3	16267.6
TANC1	Protein TANC1	22273.6	10272.5	11242.4	17444	14128.2	7766.19	6585.42	6610.41	6273.11	8981.68	13859.4	11690	6602.49	6468.83
TMED4	Transmembrane emp24 domain-containing protein 4	25104.1	32502.8	17135.7	22015.5	27111	79492.9	69601.4	64486.3	61983.2	24349	40059.7	48261.4	48283.7	36312.2
GMPR2	GMP reductase 2	68637.8	37874.7	27321	49364.7	39498	69907.5	68164.2	57728.5	56221.1	82130.6	66551.2	78115.1	65296.1	55671.9
SMCA4	Transcription activator BRG1	74225.2	37080.2	32223.3	26824.9	36533.1	19313.6	18790.7	16697.2	17031	32738.3	14366.7	15605	23055.4	15283.1
CK054	Ester hydrolase C11orf54 homolog	92165.7	181732	95350.4	95518.7	80112.8	186744	145931	218093	191926	158480	191881	153966	121364	211676
PK3CB	Phosphatidylinositol 4,5-bisphosphate 3-kinase catalytic subunit beta isoform	16194	10404.7	7703.19	15168.5	8045.86	4418.41	6975.01	7878.22	5924.07	6563.76	8094.96	8929.32	5412.54	5809.9
AQR	RNA helicase aquarius	50221.6	20744.3	15985.4	43362.8	22277.2	11064.7	11894.3	7869.27	9927.14	18515.4	13998.1	15484.2	15208.7	15513.3
CNDP2	Cytosolic non-specific dipeptidase	84939.2	93626.4	46228.4	67168	58346.4	103803	88123.7	212567	168105	182386	184592	139694	75457.4	155313
A0A140T8P9	Immunoglobulin kappa variable 14-111 (Fragment);Ig kappa chain V-V region L6 (Fragment)	93560.4	12465.5	44858.2	119020	129272	39593.6	36497.8	14523.6	26537.3	7040.66	9849.31	5857.73	42604.2	9246.66
ATPA	ATP synthase subunit alpha, mitochondrial	471984	561653	617036	500055	407828	933332	808146	613750	658719	589558	692904	644848	673480	664843
BIEA	Biliverdin reductase A	70865.4	76285.5	35139.5	69365	66358.4	109106	78571.6	91142.5	92829.6	81352.5	86162	82969.2	72685.6	102421
RM04	39S ribosomal protein L4, mitochondrial	52708.7	43412.3	50614.1	29822.9	35286.1	57738.8	47689.6	46321	63155.3	64626.5	62808.2	63638.1	51658.3	60757.8
DPYD	Dihydropyrimidine dehydrogenase [NADP(+)]	55903.5	31769.5	28054.4	77734.1	57841.6	24457.8	22549.2	24312.3	26996.2	27142.8	27400.5	29023.6	33863.8	31804
S26A4	Pendrin	15137.9	34758.5	37053	39594	16730.8	9116.03	32066.9	7775.12	11835.7	7412.69	9090.74	6843.11	8475.06	7005.71
D39U1	Epimerase family protein SDR39U1	49159	85813.6	105452	58973.9	55284.6	101260	104081	120165	154376	80907.5	124221	104004	105224	105117
FLOT1	Flotillin-1	80045.6	21374.8	48770.8	32632.1	32380.4	10666.4	13495.9	14922.7	19105.1	31151.1	15534.3	12777.7	16396.5	17445.8
IF4A1	Eukaryotic initiation factor 4A-I	356854	177726	133043	224445	249726	98384.9	156046	89801.6	104571	192805	106324	103175	146582	114739
RPGP1	Rap1 GTPase-activating protein 1	55406.3	52285.8	29437	63034.2	51314.3	85060.9	84665.4	61337	75813.3	57521.2	64769.2	76102.9	69128.8	62376.4
TBAL3	Tubulin alpha chain-like 3	164616	137642	73252	101486	128790	216580	155889	155768	247690	136594	197338	172928	196513	189509
GATM	Glycine amidinotransferase, mitochondrial	50492.5	76734.5	100311	39222.7	40901.2	189638	150023	141742	113390	68058.5	112336	99196.5	141567	94515.5
NMT2	Glycylpeptide N-tetradecanoyltransferase 2	113430	52565.9	50564.1	58854.5	5793.16	10600.8	11739.6	14137.5	15802.3	30383.8	4919.41	5905.22	13709.8	15324.2
KCRB	Creatine kinase B-type	162693	167121	125995	105072	139486	67567.9	132841	99899.7	92341	130379	71420.2	74615.8	97605.3	71100.7
MAOX	NADP-dependent malic enzyme	54898.2	123109	42585.8	36272.9	28143.5	79769.2	93550.6	153924	122577	83915	125019	153316	105870	119542
ARP10	Actin-related protein 10	15620.4	18399.5	16587.2	16707.8	16207.1	26432.9	17461.8	21049	22004.3	26984.1	19795.8	26248.6	18194.7	27425.1
SVIL	Supervillin	25529	9358.25	32436.1	14575.1	19290.7	12746.4	12278.4	11308	9009.63	7540.34	4524.36	6127.61	12825.1	9180.36
ZNT1	Zinc transporter 1	25884.1	17849.2	47564.5	6944.89	25799.8	4371.66	12782	6485.7	10992.3	8437.92	9431.57	7089.55	5976.48	9595.58
ABCB7	ATP-binding cassette sub-family B member 7, mitochondrial	21101.2	34603.1	14701.8	19069.1	13773	14233.3	14025.4	10343.8	10528.4	10667.9	13226.4	9124.87	9401.81	7485.19
ANR17	Ankyrin repeat domain-containing protein 17	8930.23	11189.1	13564.7	5701.61	7522.48	35570.7	16737.6	14416.7	21209.8	24822.9	26997.5	9001.88	22239.5	21955
TBCD4	TBC1 domain family member 4	59679.6	37013.4	44902.1	67483.1	61728.4	31499.9	35697.1	35313.1	30338.4	47641.2	31248.1	39757.8	39056.5	9551.46
KMO	Kynurenine 3-monooxygenase	40192.3	104728	129492	52396.6	51465.4	25833.1	24965.9	23348.3	34925.9	35130	37297.9	33831.8	42070.1	36666.6
FGGY	FGGY carbohydrate kinase domain-containing protein	42528.9	42406.6	18735.7	29511.2	25512.4	48684.9	36208.1	32972	51063.1	52581.6	54166.4	59122.2	60619	54877
ARL6	ADP-ribosylation factor-like protein 6	18436	22335.9	23152.2	22635.4	15608.4	28664.9	36636.5	27848.2	29837.6	23463.5	31983.2	21429.9	30464.1	24613.9
AGR2	Anterior gradient protein 2 homolog	16130.7	10095.2	40303.6	18499.3	47246.1	14145.2	10560.6	10268.2	6084.92	8450.57	6333.77	5269.53	9873.7	5170.92
NCPR	NADPH--cytochrome P450 reductase	65298	101332	92285.2	44193	44504.5	133515	84912	132331	100071	84292.6	129005	145790	98147	118681
RT27	28S ribosomal protein S27, mitochondrial	53576	82013.5	75182.6	58184.2	52087.2	99523.6	106133	78270.7	100468	92134.6	84762.8	73319.2	70369.3	87883.9
CTND1	Catenin delta-1	97188.1	66746.5	168323	54611.9	96656.7	49210.3	47952.7	45452.7	44555.2	54695	53519.5	46411.7	48182.3	52804.3
LAMP2	Lysosome-associated membrane glycoprotein 2	786104	372670	429477	656748	535193	391588	352082	471815	303636	360488	365114	315693	374376	304487
Q3UNV2	Cytochrome P450, family 2, subfamily j, polypeptide 11	10523.1	10852.6	11564.4	13485.8	12570.1	14965	14406.7	10791.7	15615.6	15263	15059.3	13663.6	16935.8	15668.8
KPYM	Pyruvate kinase PKM	329678	193186	85514.6	265584	230173	117909	141629	80280.7	94831.2	135177	116786	118043	155765	93861.2
GTR9	Solute carrier family 2, facilitated glucose transporter member 9	32606.2	10387.3	16149.2	60623.5	53541.1	7863.2	9601.43	7527.25	11093.2	13386.8	11852.6	12016.6	14384.4	9109.13
MP17L	Mpv17-like protein	22461.3	34678.6	24985.9	18331.3	12258.6	42295.4	27640.6	30908.6	41891	25824.9	48521.7	46877.6	51957.4	37474.5
IQGA1	Ras GTPase-activating-like protein IQGAP1	119432	63145.3	66304.7	85267.5	76874.3	56762.7	61883.1	41622.8	40236.4	72767.1	59541.9	44232.6	55637.8	43292.4
EIF3B	Eukaryotic translation initiation factor 3 subunit B	168557	78497.7	66991.7	107625	123252	51138.2	68024.5	45546.6	54326.1	84673.3	75532.3	55606.9	69859.5	53623.1
OST48	Dolichyl-diphosphooligosaccharide--protein glycosyltransferase 48 kDa subunit	121797	149724	121284	91861.4	94926.3	49175.2	63874.2	43313.6	65218	102237	87720.1	89299.5	98761.5	79128.4
G5E895	Aldo-keto reductase family 1, member B10 (aldose reductase)	56405.5	59508.5	42703	42654.2	46658.5	85879.8	75977.9	69171	67820.7	50866.1	54914.1	66342.7	88501.9	87495.9
ELP1	Elongator complex protein 1	69770.3	10331	10823.8	40002.4	44294.2	7675.59	9360.75	7714.85	6214	10180.3	9050.05	9199.57	9666.12	6118.44
VAT1	Synaptic vesicle membrane protein VAT-1 homolog	189590	62037.2	50528.2	101854	102304	29257.6	47579.5	23784.8	33386.1	68251.3	29109.5	34742.3	51073	41720.5
SNG1	Synaptogyrin-1	115737	59403	133103	9247.33	140947	56083.3	65265.3	24589.9	16367.6	10140.2	12272.9	13523.2	4403.83	16878.2
NDUS8	NADH dehydrogenase [ubiquinone] iron-sulfur protein 8, mitochondrial	63797.3	88869.8	86628.3	97843	171572	183055	162844	204367	262960	102553	244355	211436	183716	138464
KYNU	Kynureninase	25553.8	11112.8	10503	40987.2	38008.8	11532.6	7298.23	7279.09	8368.09	11404.1	9508.95	8302.74	13743.4	10241.2
B1AUN2	Eukaryotic translation initiation factor 2B, subunit 3	85663.8	60344	29973.2	38821.8	71114.6	19804.4	48776.3	31609.3	25658.1	36678.6	20763.4	15147.9	35935.1	18254
FAKD2	FAST kinase domain-containing protein 2, mitochondrial	23920.7	37513.7	34711.4	22384.8	23223.7	23736	23292	13904.1	14791.1	23135.4	15758.6	12781.8	10081.5	20612.7
YTDC2	3'-5' RNA helicase YTHDC2	252372	79110.3	317250	339711	455213	9596.57	50189.7	28748.4	60705	335047	42793.6	52330.6	108875	55455.2
SYLC	Leucine--tRNA ligase, cytoplasmic	69680.4	46724.3	53764.6	65265.5	56065.4	44012.8	52212.9	47837.9	47689.1	49628.5	52452.8	42496.3	44210.4	45145
NU155	Nuclear pore complex protein Nup155	51473	22932.5	30969.4	41916.1	40951	22201.5	23792.8	18963.6	24138.8	29365.7	29990.2	28874.7	20548.7	25081.5
RM19	39S ribosomal protein L19, mitochondrial	72948.5	63710.2	73202	49740.7	59514.3	90824.2	83112.2	73568.9	85996.3	76421.9	90281.3	67649.2	76665.4	72899.5
NDUA3	NADH dehydrogenase [ubiquinone] 1 alpha subcomplex subunit 3	205939	306764	765323	461112	534611	147056	193492	148560	324593	286912	256588	153248	220240	75836.1
NOP58	Nucleolar protein 58	113357	63248.9	84852.7	74213.8	83266.2	44549.3	66065.9	35492.5	37463.5	89032	62196.4	28290.1	29846.2	40212.3
OX2G	OX-2 membrane glycoprotein	33458	10183.8	7976.33	49222	10596.8	51348.6	39751.3	47917.2	48415.5	42144.1	50287.9	47199.8	39810.2	29300.2
BCKD	[3-methyl-2-oxobutanoate dehydrogenase [lipoamide]] kinase, mitochondrial	22890.9	47091.3	51655.3	12585.1	11081	51931.3	50866.8	45020.8	50332.4	56736	47831.3	61309.6	40202.8	57034
GLO2	Hydroxyacylglutathione hydrolase, mitochondrial	42426.7	46686.1	34386.2	24529.6	25568.4	83473.2	56788.2	73246.6	65556.6	33026.1	63581.6	51858.1	57640.3	45739.8
CAH2	Carbonic anhydrase 2	292801	201987	76693.8	184743	117916	490429	368018	362806	279647	197435	317433	303736	295740	282902
A0A075B5T3	Immunoglobulin heavy variable 6-6 (Fragment)	171575	56071.8	6867.33	130165	123384	9318.32	14655.9	23856.1	20100.4	66864.2	23275.6	5957.52	38070.7	15182.4
RL22	60S ribosomal protein L22	347046	123739	262462	218202	252101	641839	690317	496731	426878	305349	415297	419002	410994	297526
Q5I0W6	Methyltransferase-like 7A2	43689.5	105304	46353.4	93995.8	58696	27102.2	34490.3	32056.6	40100.6	53390.8	40998.9	33535	47511.6	26371.5
MAT2B	Methionine adenosyltransferase 2 subunit beta	65813.8	75446.3	32036.4	57808.2	75560.8	108829	92962.3	127787	109782	65186.9	90252.1	69659.1	93623.1	113446
FXR1	Fragile X mental retardation syndrome-related protein 1	50342.8	39030.5	45764.9	39396.7	42289	23929	31556.3	31426.2	34796	43706.8	32657.3	36139.9	35064.4	37440.6
PLCC	1-acyl-sn-glycerol-3-phosphate acyltransferase gamma	34152.6	42559.9	44274.3	41333.1	34141.9	28458.4	31500.7	31184.6	32996	34948.1	29803.7	27086.7	38543.8	34129.7
Q91YH6	Vacuolar proton pump subunit B	320844	155913	139033	273012	178562	105116	178970	83369.9	98481.4	150736	102103	112350	135235	112908
M2GD	Dimethylglycine dehydrogenase, mitochondrial	37241.5	68708.4	46694.7	39590.2	24332.6	100251	39251.4	107778	88072	74407.3	133860	87295	64297.3	81989.7
RL32	60S ribosomal protein L32	263327	91044.2	124875	133531	167797	346744	411435	250895	295287	229137	329401	260029	235689	177077
THIKB	3-ketoacyl-CoA thiolase B, peroxisomal	70527.3	115488	154852	101206	105371	62004.7	67157.9	108736	53794.4	75524.2	50411.9	64746	78049.8	57680.9
2021-03-02	Mitochondrial amidoxime reducing component 2	135975	150349	177169	170859	174485	251384	200207	238698	274882	141608	193180	236073	282889	245004
RT29	28S ribosomal protein S29, mitochondrial	45280.1	38072	43632.5	28792.1	42922.3	53528.9	61875.1	55382.1	63102.7	40585.6	51592.4	43386.2	50278.5	54606.2
IF5A1	Eukaryotic translation initiation factor 5A-1	121846	38456.5	70138	123202	118391	237676	267525	227816	213906	98719.8	186995	174954	166831	108386
THTM	3-mercaptopyruvate sulfurtransferase	83928.8	138862	101460	102890	82747.5	165285	135049	171933	144169	113086	134495	153106	106862	165549
FBLN5	Fibulin-5	165058	98447	152662	330752	256440	100392	97063.8	20016	3102.77	176610	67845.5	60353.4	114709	65664
ADT4	ADP/ATP translocase 4	10999940	8962952	9575825	16160423	15077.9	2.45322e+06	2.78143e+06	2.49837e+06	3.05233e+06	4.26688e+06	3395762	2.5672e+06	3.78728e+06	2.46574e+06
ARC1B	Actin-related protein 2/3 complex subunit 1B	134043	49498.6	26592.7	70622.6	42053.3	18762.6	24010.8	15735	15762.4	36673.2	23075.4	12545.1	19253	12905.1
MIC10	MICOS complex subunit Mic10	181066	12958.9	297436	15445.9	5900.49	368062	337364	431124	451354	331150	335798	429279	337886	11349.3
ADIPL	Adipolin	4105.66	136773	365618	243373	273258	49130.3	30043.6	44805.2	13799.5	111444	35710	93388.5	63097.8	49962.4
RL10	60S ribosomal protein L10	116420	62582.9	74289.9	80852	90838.4	229274	242866	182111	182895	102507	145662	151713	127465	99001.3
UAP1	UDP-N-acetylhexosamine pyrophosphorylase	31970.9	39613.3	20507.2	29209.4	31666.3	33339.6	39524.3	41654.9	40509	39330.7	45487.8	48853.5	34893.6	40686.3
RMD3	Regulator of microtubule dynamics protein 3	34907.4	54771.4	64972	30490.5	36343.5	23727.7	22687.3	34889.4	29295.9	32858.2	29261.3	25856.7	22890.6	28578
SMC1A	Structural maintenance of chromosomes protein 1A	37724.6	33999.1	30460.5	37121.4	33277.2	31386.9	32010.3	33332.4	27997.3	27474.4	30774.9	27006.6	31451.1	26967.9
FCSK	L-fucose kinase	58618.7	16887.2	22737	35306	30179.6	10796.9	15394.8	14221.6	14439.9	17689	20901.5	15451.5	15522.3	17072.6
PRELP	Prolargin	85860.1	38240.3	73287.4	68326.1	56667.8	43092	35032.4	29225.7	23251.1	65861.1	38759	42399.9	33914.4	40484.8
PDLI5	PDZ and LIM domain protein 5	40887.2	32384.3	42179.6	44687	36210.2	24245.2	36827.3	15101.3	32227.7	22827.8	29599.8	26854.4	30593.4	7206.78
SUN2	SUN domain-containing protein 2	29043.4	14875	56482.4	50848.2	40364.6	14514.7	19220.3	9464.39	23285.7	30520.7	21809.4	16528.7	13691.8	20835.7
ACSL4	Long-chain-fatty-acid--CoA ligase 4	154866	23262.1	43901.3	55902.8	55478.2	15091.3	18355.4	15235.9	7648.56	17085.7	17103.8	7299.4	19275	7052.06
MTL26	Methyltransferase-like 26	87600.4	115430	64605.1	65125.8	97346.6	180451	170582	241179	203176	86353.2	214099	187158	104897	113048
S13A3	Solute carrier family 13 member 3	88109	155255	329987	112975	93143.5	45711.4	41743	43185.1	35845.5	79948	48545.3	47508	71641.4	38113.4
DHX30	ATP-dependent RNA helicase DHX30	42252.1	31935.7	39106.9	38433.3	44726.7	25455.9	25265.8	29803.3	30561	37744.8	37863.3	30234.9	27670.6	33521.1
ALDOB	Fructose-bisphosphate aldolase B	228184	223293	130242	208328	220562	381242	257461	373117	270110	201220	253575	297572	346499	304542
SNRPA	U1 small nuclear ribonucleoprotein A	90057.4	28309	60894.1	81779.5	54792.8	26879.5	46301.3	35234	38262.6	20718.4	48280.8	34053.9	34474.6	34649
MUCEN	Endomucin	10594.8	10051.5	15202.3	10593	8108.58	8996.36	5069.29	6120.32	9025.35	8061.93	6695.87	4416.74	7105.43	9306.94
NDUA1	NADH dehydrogenase [ubiquinone] 1 alpha subcomplex subunit 1	12752.1	14547.7	5062.13	4528.82	6751.01	327379	246274	423425	363745	4966.07	180839	5233.44	232417	186759
PH4H	Phenylalanine-4-hydroxylase	125374	281427	164638	138503	139027	299455	257922	330438	263885	154629	265982	286845	311517	242902
IF2A	Eukaryotic translation initiation factor 2 subunit 1	119740	53081.7	45272.3	69230	84337.4	41843.6	52896.9	30172.6	34489.8	54510.7	45561.6	31399.1	48449.6	28217.9
SORCN	Sorcin	61911.9	39575.8	30542	89334.5	64500.7	122630	99105.3	120764	99162.9	58961.3	79921.9	88493.5	132198	84982.5
RM47	39S ribosomal protein L47, mitochondrial	23567.5	19200.1	16265.5	10642.7	7473.82	90715.1	91979.9	88579.2	77782.9	15981.3	79910.6	54107	49997.5	8760.71
MP2K1	Dual specificity mitogen-activated protein kinase kinase 1	37211.5	45043.5	32953.9	47545.7	39451.4	60446.7	69089.6	54685.6	45850.9	52326.4	46602.9	45967.3	53658.8	49053.1
TBC24	TBC1 domain family member 24	67215	20905.2	9923.14	93105.8	54728.2	15662.8	12313.5	8987.22	18935.7	14592.6	11961.3	10724.8	14467.5	19791
PCY1A	Choline-phosphate cytidylyltransferase A	12925.5	19901.3	15343	15793.8	18652.8	20672.2	25307.7	29502.5	18507.4	19615	23117.9	20783.6	21601.4	20364.7
KPYR	Pyruvate kinase PKLR	62978.3	27946.7	24725.8	35308.4	44972	26156.2	17085.8	19563.9	17825.4	27598.5	21353.7	22044.9	29185.3	20042.3
HEM6	Oxygen-dependent coproporphyrinogen-III oxidase, mitochondrial	28486.9	37327.8	41420.2	28098.8	28324.9	43157.5	51708.2	63228.6	52136.7	35020	48432	50909.2	33059.3	49854.2
PPM1A	Protein phosphatase 1A	21171.2	18542.8	18192.1	27946	16813.5	22443	25419.3	23584.6	27425.1	26776.3	28306.3	25414.4	26413.8	25922.7
TM1L2	TOM1-like protein 2	32456.1	14212.2	38547.7	30701.9	41604.7	13734.1	20542.2	23499	26592.9	16738.3	20503.8	16129.4	19495.9	15451.4
SNTA1	Alpha-1-syntrophin	37568.8	36611.8	39416	34879	28890.9	34584.9	33324.4	25072.3	21612.9	22919.7	25172.7	22906.5	32972.9	20404.7
TMED9	Transmembrane emp24 domain-containing protein 9	58511.7	55397.9	73372.9	56484.2	66215.9	117863	113456	94421.6	136419	77265.9	98289	79765.5	89516.2	60119.1
GBP1	Guanylate-binding protein 1	143854	116537	7025.72	132598	5268.11	11657.3	13030.1	9550.94	17377.3	7161.61	6407.11	6046.74	9848.93	16851.5
TMM65	Transmembrane protein 65	57864.6	42493.7	180960	115172	73708.6	45960	44258.3	39802.7	15922.3	7816.04	47469.8	5540.45	57396.5	15440.6
PESC	Pescadillo homolog	126391	20174.9	8332.52	53780.6	64246.8	7355.91	5960.56	7792.6	6778.92	7580.43	7202.59	12238.6	7947.12	6573.82
NB5R3	NADH-cytochrome b5 reductase 3	82980.2	99373	113592	49473.4	51659.4	126218	96854.9	104374	122126	117229	115533	132244	91020.6	132181
1433G	14-3-3 protein gamma	59719.2	46670.1	30075.1	45909.9	35349.3	77147.1	86082.5	65339.9	76768.5	44498.8	66819.1	48056.8	77810	59332.1
S12A7	Solute carrier family 12 member 7	33947.2	70993.9	87025	20071.3	33188.8	14153.2	21160.1	26941.8	24322	14884.5	15315.3	14937.1	22885	20510.3
KT3K	Ketosamine-3-kinase	19957.2	20189.9	9987.15	15844.9	14294.9	44628	24933.9	25446	24819	18201.7	25162.6	32013.5	30359.4	23043.5
ITA1	Integrin alpha-1	83987	54770.6	165639	133403	102304	66571.1	60984.5	65071.8	52748.1	61536.6	73340.3	59067.9	74636.2	55456.2
Q8C9C9	RIKEN cDNA 4930507D05 gene (Fragment)	210761	422514	194295	15031.4	14701.1	214594	257496	454484	543259	520106	412235	656285	353499	591687
S6A18	Sodium-dependent neutral amino acid transporter B(0)AT3	12377.9	32111.4	15863.2	50282.9	19851.1	10972.4	8341.07	7578.16	9952.99	14399	10986.2	9572.1	10054.8	10813.8
SIR2	NAD-dependent protein deacetylase sirtuin-2	37706.1	47477.8	26480	28393.8	28460	57511.8	50210	43095.6	53355.5	35526.6	39450.1	44744.8	59679.1	51997
GALE	UDP-glucose 4-epimerase	55576.6	26498.8	15830.7	27009.9	35805.2	13772.8	19611.4	16021.9	14407.1	17463.2	15439.1	18600.8	17127.3	19358.3
MDR1B	ATP-dependent translocase ABCB1	324098	215330	245879	782336	735568	150518	123728	169444	174744	268946	153758	203555	164162	187882
CISD1	CDGSH iron-sulfur domain-containing protein 1	24160.2	36582	52657.1	28463.3	30955	123970	102938	139381	91151.4	19305	93721.4	70820.6	76345.1	59197.9
ODC	Mitochondrial 2-oxodicarboxylate carrier	30266.8	122185	92906.2	36030	41870.7	13493.5	26200.9	11994.2	24655	29034.8	34753.3	21348.9	24063.5	17144.3
SC5A8	Sodium-coupled monocarboxylate transporter 1	18216.1	44419.9	38447.5	88278.9	71823.4	9873.38	17422.1	22178.5	34101.3	32324.3	22487.8	27605.3	19708.3	12358.2
DPYS	Dihydropyrimidinase	18855.8	23488.9	11741.8	10308.8	8750.14	36382	15328.2	19014.2	24641.5	28170.3	34782.9	28017.9	41728.3	24976.7
RT18A	28S ribosomal protein S18a, mitochondrial	16375.6	12918.4	6402.6	24144.2	7056.49	24973.1	24632.9	18715	30944.1	19119.3	22174.2	26113.2	19404	19229.8
ALAT2	Alanine aminotransferase 2	12714.6	12154.5	12592.2	5122.5	11563.7	27253.3	20737.3	23882.3	11922.1	14094.5	20720.5	26185.3	22923.2	11524.5
SERC3	Serine incorporator 3	66510.3	10942.4	5196.14	55749.5	43679.5	8890.54	10218.1	12215.3	8047.43	6750.81	6729.75	3918.68	11549.5	11823.2
ECSIT	Evolutionarily conserved signaling intermediate in Toll pathway, mitochondrial	28254.1	32634.1	34423.2	25647.7	30283.6	45984.3	40933.7	51345.9	34351.3	31789.8	44133.8	38409.9	36696.6	34997.3
Q80X98	DEAH (Asp-Glu-Ala-His) box polypeptide 38	23273.2	7453.73	5315.89	12075.5	19607	6784.23	5411.54	4327.53	6760.43	5772.17	6025.4	6444.89	5958.8	3481.33
LIPT	Lipoyltransferase 1, mitochondrial	21447.2	22105.9	17289.3	10189.1	21127.1	30481.7	34255.7	22912.6	39292.3	14987.3	35672.7	26191.9	34869.6	35292.3
VCIP1	Deubiquitinating protein VCIP135	93360.8	85832.6	10908.3	86784.2	91467.5	6016.78	4828.19	8024.17	8969.09	13875.4	11961.4	10404.2	97511.5	8697.72
VAC14	Protein VAC14 homolog	22654.9	20147.5	22327.3	29707.9	21708.1	13363.8	16286.3	18977.5	17991	20613	18009.1	11428.9	18651.3	21405.7
PACS2	Phosphofurin acidic cluster sorting protein 2	13814.3	10319.9	12687	10527.1	11427	6945.71	8712.59	7047.05	9536.53	10827.1	8840.02	11356.6	9942.93	9310.84
GHC1	Mitochondrial glutamate carrier 1	102118	77057.6	100107	64328.4	76809.1	55909.9	64132.7	53426.5	65418.7	78420.7	61861.5	57923.2	71571	69113.2
RDH11	Retinol dehydrogenase 11	52924.5	31816.1	31625.6	20335.1	12839.5	70164.6	62849.9	46614.2	61151.1	51565.9	43693.4	29246.4	64737.3	50576.8
PCYXL	Prenylcysteine oxidase-like	36762.5	63219.8	72375.1	5839.85	26229.8	9018.58	28411.1	17449.6	5729.03	6403.68	17149.2	8540.14	6973.41	5555.7
CAF17	Putative transferase CAF17 homolog, mitochondrial	25131.4	39864	29607.6	27302.2	20182.3	42464.9	45588.7	43984.2	42048.1	30908.9	43769.5	30738.1	47455.8	61301.9
RELCH	RAB11-binding protein RELCH	22315.1	17472.1	24870	29277.5	42005.1	7825.59	12144.8	9083.7	12817.1	31296	16158.8	10877.8	10020.8	11898.1
EXOC2	Exocyst complex component 2	42090.8	38331	28493.6	30744.8	31922.4	29824.2	27538.9	30027.4	23049.4	23159.3	27769.8	22288.6	31727.3	26618
MANBA	Beta-mannosidase	218185	54807	47943.1	109693	87415.6	23239.1	34430.5	16254.5	23662.9	71711.5	34104.9	23310.4	32189.9	22438.2
CP4AE	Cytochrome P450 4A14	154416	14447.8	19167	114942	75176.4	14430.4	12725.3	12519.4	15405.9	13157.4	11885.3	14105.8	26028.5	14106.7
RNZ2	Zinc phosphodiesterase ELAC protein 2	56910.4	34949.6	33611.1	45944.4	46175.3	28456.7	39392.4	30822.6	25176.7	33134.1	40286.8	29029.9	28305.4	21974.8
MEMO1	Protein MEMO1	46902.4	31960.7	14892.3	21351.7	22254.7	61475.1	50099.7	54053.7	46207.1	41018.3	47497	39202.3	32699.5	36057.6
XRN2	5'-3' exoribonuclease 2	79181.2	18727.6	24828.4	55558.6	48637.5	19918.5	21968.4	23776	21030.3	25665.2	20477.7	20311	12927.6	18854.3
RL3	60S ribosomal protein L3	142259	81596.5	50766.1	73190.7	79210.9	37975.8	52205.2	33834.1	40029.7	62177.1	72210	42276.5	43524.5	40205.4
SH3L3	SH3 domain-binding glutamic acid-rich-like protein 3	134574	6461.14	22953.4	63260	49998.9	186864	317938	137834	223261	77852.9	144766	147042	136648	118769
SCRN3	Secernin-3	21354.7	40231.9	7990.62	17449.7	8739.56	74465.7	46486.7	63372.8	35532	22371.5	53661.3	29824.8	36191.2	52501
DHE3	Glutamate dehydrogenase 1, mitochondrial	123127	112717	131424	120707	97703.1	338042	206332	233631	174303	152205	190921	173372	184535	145972
FLII	Protein flightless-1 homolog	35546.1	14760.3	17081	18738.2	16209.3	12814.9	11216.3	8476.28	11925	13722.8	15049.8	10558.2	9635.93	9813.08
RHOC	Rho-related GTP-binding protein RhoC	143542	85406.8	153044	89955.1	114891	172722	180729	156009	185344	132477	143810	170969	134622	149483
HMCS2	Hydroxymethylglutaryl-CoA synthase, mitochondrial	576416	26808.7	41066.4	299972	373044	55624.8	67932	13637.8	10496.7	11785.5	11529.2	19912.5	64247.3	17842.6
GALK1	Galactokinase	84018.9	56816	33760.1	52876.6	75705.5	104329	101073	103171	84097	84174	79368.5	81162.2	74334.1	71470.5
NHRF3	Na(+)/H(+) exchange regulatory cofactor NHE-RF3	82056.4	180030	176645	129680	115880	243317	165645	201109	177333	168370	206177	193385	181272	175778
LDHD	Probable D-lactate dehydrogenase, mitochondrial	62469.8	197928	105968	28223.1	26735.6	127089	133620	353090	257739	214311	299539	352973	106683	268361
APMAP	Adipocyte plasma membrane-associated protein	37189.3	40569.3	39345.5	31715.4	24677.6	63132.3	55112.1	41247.9	42301.5	45281.8	40992.1	45668.1	71680.7	55356.1
GTR5	Solute carrier family 2, facilitated glucose transporter member 5	12647.8	26784.5	50493.5	30047.3	4428.02	13869	8973.23	4317.53	6728.42	6019.56	6436.04	4513.67	4186.9	6938.35
SCLY	Selenocysteine lyase	51420.2	56228	31413	72054.2	55897.7	86234.5	63969.3	76230	69001.2	65968.2	75580.2	62645.6	75291.4	66742.5
XYLB	Xylulose kinase	70979.5	102291	46694.4	83472.8	68272	99133.6	87793	122686	122607	94733	129310	111713	80738.3	100492
HIP1R	Huntingtin-interacting protein 1-related protein	57644	37283.4	40355.4	45841.8	53064.9	33917.1	47912.9	26925.5	32089.5	40113.6	37640.7	31022.6	32044.6	29963.5
THIKA	3-ketoacyl-CoA thiolase A, peroxisomal	44880.2	96005.8	160191	60635.3	41913.5	27345.8	32393.4	36152.4	33262.5	31076.2	22950.7	24207.5	35048.8	40762.7
NUD19	Nucleoside diphosphate-linked moiety X motif 19	67616	280752	130052	42798.5	31799.1	198110	255004	409979	401176	310697	301380	665659	192598	645695
AT2B4	Plasma membrane calcium-transporting ATPase 4	19007.9	12583.9	10766.3	21081	8238.34	8857.46	12581.8	8711.81	8554.78	5304.35	7697.46	5820.2	8242.74	8265.05
AAAT	Neutral amino acid transporter B(0)	57891.2	5611.51	41920.9	6805.4	33161.9	10416.6	5466.64	6036.86	5166.59	6619.38	4939.56	9929.46	5799.74	4992.18
CES1D	Carboxylesterase 1D	69312.6	95001.4	105064	36737.6	31442.7	39152.5	28473.5	28395.4	21727.2	36710.9	35312.5	28577.2	51002.7	23816.8
T176B	Transmembrane protein 176B	13560.9	21389.6	33775	9625.57	12140.3	4880.8	5338.19	6021.95	5169.67	8747.88	8308.17	15423	6452.3	6809.96
SRR	Serine racemase	13537.5	16961.6	11566.6	10824	14302.8	20600.5	16176.3	22491.8	17402.8	13264.4	15803.6	21575.7	25629.6	22267.7
PUM1	Pumilio homolog 1	30550.7	81418.3	31704.1	3097.29	18504.9	90599	56005.4	93131.8	119356	67865.3	42011.4	56667.6	78990.7	112470
ANM1	Protein arginine N-methyltransferase 1	182135	54478.9	21853.3	93366.7	80483	21155.7	29714	20991.5	14991.3	57979.8	20068.7	15635.1	26196.5	16341.7
Q91WT7	3-alpha-hydroxysteroid dehydrogenase type 1	15861.6	102260	11068.7	8548.01	9138.3	58571.6	64244.9	102329	100834	70807.1	77224.6	110425	56134.4	150450
NB5R1	NADH-cytochrome b5 reductase 1	22120.7	29759.7	24988.9	6034.74	9147.85	40950.4	24694.3	29456.5	39047	23307.4	35164.5	34285	32783.1	25922.9
PARK7	Protein/nucleic acid deglycase DJ-1	110594	91304.1	71762.8	125528	139528	216562	250280	183489	226192	111049	185409	157505	138867	131954
ARY2	Arylamine N-acetyltransferase 2	14479.5	16022.9	8041.81	8975.92	8426.66	12985.8	21682.6	28024	22226.9	20026.1	29057.2	22430.4	13390.9	13417.8
NDUS7	NADH dehydrogenase [ubiquinone] iron-sulfur protein 7, mitochondrial	50398.1	37770.3	72530	54816.8	42206.2	80278.6	62228.8	52603.1	86526.9	64458.5	66558.3	91187.8	82701.7	75873.1
2021-09-04	Septin-4	28181.2	17887.6	4890.43	16676.6	4920.29	41294.2	37635	19575.6	28976	27175.4	28913.7	20583.1	23896.8	26997.1
PRDX1	Peroxiredoxin-1	261527	212644	127086	214324	299765	489912	540370	462978	400265	217979	392835	399917	285517	270784
RU2A	U2 small nuclear ribonucleoprotein A'	136812	37160.8	98256.1	107727	117138	51159.4	67090.2	56217.9	76997.5	72534.5	60781.1	54570.3	51479.2	26948.9
U119B	Protein unc-119 homolog B	18917.1	19697.1	8557.44	14808.1	7649.55	51559.2	36686.5	33967.5	39661.6	25302.6	22787.5	11741.6	30101.8	24257.5
PNKP	Bifunctional polynucleotide phosphatase/kinase	72179.3	47427.4	12762.2	77695.3	57711.3	32446.5	38112	23828.4	23044.7	23207.4	37783.9	22561.1	18668.3	11154.9
A0A0A6YXQ0	Immunoglobulin heavy variable 8-8 (Fragment)	561314	283972	9751.22	426358	208197	73155.7	141656	123485	83409.1	9939.84	77261.1	4356.65	168083	12141.5
RS3	40S ribosomal protein S3	459362	220045	199992	217892	252516	102385	151826	97771.3	119029	282312	112459	109624	158603	111185
RAP1B	Ras-related protein Rap-1b	32899.5	45698.4	56807.2	48904.9	28515	102224	104416	80314.8	92432.7	49222.5	65096.8	51294	70090.8	53877.9
U520	U5 small nuclear ribonucleoprotein 200 kDa helicase	45462.1	11116.3	19191.5	67631.2	52483.6	16020	22680.3	13057.7	14214.1	21354.6	15098.1	11782.9	15387.7	11633.5
Q9JKY7	Cytochrome P450 CYP2D22	34137.5	17009.3	32119.3	95279.7	69406.3	24420.7	17947.1	13361	16114.1	17413.5	18866.1	12819	26569	12561.9
RHG01	Rho GTPase-activating protein 1	77637.7	62020.3	34986.1	50263.2	51403.5	79156.6	88951.1	81032	65759.3	77124.6	66226.9	71691	62443.2	79856.6
A1AT1	Alpha-1-antitrypsin 1-1	179903	119102	16068.2	41717	46626.9	127125	146550	264447	189009	188407	202240	175580	94952.1	175171
LIAS	Lipoyl synthase, mitochondrial	27722.7	55664.3	39708.1	31372.7	42091.3	52350.1	58092.8	68316.2	54391.7	76907.5	52242.1	78770.8	81453.3	37808.6
SUOX	Sulfite oxidase, mitochondrial	74870	141891	103417	86437.6	73241.8	172869	112866	174938	140780	109546	181002	167345	123672	119255
PTPS	6-pyruvoyl tetrahydrobiopterin synthase	17154.9	17734.2	29254.6	29763.6	3496.77	116390	111412	105760	33545.7	57650.4	84117.4	22767.4	83316.1	27519.8
GANC	Neutral alpha-glucosidase C	40446	29235.9	16142.7	79934.4	28464.3	14348.3	11656.6	12057	12441.3	16751.2	18723.6	17207.2	17286.2	12813.7
A0A2I3BRL8	Predicted gene 7324;RNA binding motif protein, X-linked-like-1;RNA-binding motif protein, X chromosome	187397	25437.8	129072	62124.4	48791.1	21203.8	67590.4	14313.8	11577.9	22084.2	26061.1	12182.6	8191.63	11163.5
KISHA	Protein kish-A	48022.2	53962.8	90106.2	57671.5	63830	31437.7	46345.7	35990.7	39500.4	64515.9	31735.8	32819.6	50474.8	25390.2
COX7C	Cytochrome c oxidase subunit 7C, mitochondrial	52939.3	189311	171200	132453	83350	284085	286332	322308	205204	108925	258548	178679	237855	199085
RHOB	Rho-related GTP-binding protein RhoB	12928.8	9708.53	7045.2	6941.4	7684.08	143043	73993	55774	141041	29820.9	55671	111301	43318.5	11477.8
A0A0B4J1J6	Immunoglobulin heavy variable 10-1 (Fragment)	187415	5297.51	9753.21	138654	256937	5379.68	5399.98	4831.08	39361.4	15518.6	10694.9	11954.3	4981.8	7776.74
PURA2	Adenylosuccinate synthetase isozyme 2	66523.9	52713.6	28060.3	50501.9	50909.4	80968	88793.2	68701	72102.1	55156.3	64144.4	61951.7	70276.6	61125
TC1D3	Tctex1 domain-containing protein 3	135115	13649.2	16216.4	148730	113873	8944.66	53816.4	12447.5	41962.2	9333.51	4150.87	4639.67	12835.8	12930.2
RAB1A	Ras-related protein Rab-1A	86191.4	67427.3	81899.3	74393.2	92909	64249.2	75300.4	45051.1	50761.6	76223.4	54211.5	53461.6	77248.8	48022.2
AP1M1	AP-1 complex subunit mu-1	80504.4	62669.5	38037.2	84670.5	71826	37515.3	44078	28105.4	36171.3	46491.4	55820.2	43359.8	63754.9	46285.6
WDR18	WD repeat-containing protein 18	19060	16307.2	11176.2	11800.1	10418.5	8222.89	11868	9362.84	10948.9	10746	7314.01	7054.84	7050.53	11070.6
HNRPU	Heterogeneous nuclear ribonucleoprotein U	210407	102016	100904	115938	100469	60403.9	77438	61668.5	67316.3	107817	89292.6	73859.1	75910	68708.4
TRI47	E3 ubiquitin-protein ligase TRIM47	47644.3	41817.6	31951.3	19766.4	16146.2	6477.11	19719.9	6059.93	14284.2	9274.63	22636	10135.9	26821.7	18779.7
COX2	Cytochrome c oxidase subunit 2	55641.4	79503.3	104397	73651	79038.7	191861	158219	174213	166551	78547.8	130298	119255	102259	93201.4
DYR	Dihydrofolate reductase	20933.9	26688	33965.3	34786.6	35137.8	55631.4	52291.8	74312.8	45032.8	30672.4	48805.3	53538.3	36378.9	40775.1
MTO1	Protein MTO1 homolog, mitochondrial	19232.8	17183.1	22367.3	15592.1	22552.7	9773.53	15150.3	11899.5	9564.51	13969.8	15570.7	17256.6	19493.7	13463.6
NOP14	Nucleolar protein 14	49764.4	22798.5	19862.7	25324.7	24555	6244.41	10586.7	10283.2	8666.78	10224.4	19243.3	19002.9	19294.7	23728
ABHEB	Protein ABHD14B	68102.3	104029	71937.8	114170	116514	185202	149703	186170	162866	90354.5	156594	141119	110824	120052
QCR1	Cytochrome b-c1 complex subunit 1, mitochondrial	247927	366457	367376	319907	289890	484085	457450	470874	438206	284302	455788	355125	479224	382025
PACN3	Protein kinase C and casein kinase II substrate protein 3	80206.7	28450.8	96503.2	74807	64214.3	37817.9	34514.5	41016.2	45384	51104.8	54357.9	43355.7	42220	36360.9
FAD1	FAD synthase	45665.7	44063.4	34035	34930.7	35575.3	41111.9	48525	47894.9	47617.8	44639.2	48415.7	41804.9	45751.9	43216.5
NAA35	N-alpha-acetyltransferase 35, NatC auxiliary subunit	47839.6	43675	37056.8	52784.7	60649.5	22181.4	29199.1	31453.4	38940.3	47390.5	38875.3	37422.7	35123	38604.9
RM24	39S ribosomal protein L24, mitochondrial	33210.3	8388.67	33520.2	14737.1	16762.9	106410	104249	85279.4	82289.7	37920	63347.8	44841.4	57038	10446.1
ACSA	Acetyl-coenzyme A synthetase, cytoplasmic	31128	63920.5	22300.5	31271.4	23795.1	43903.9	48824.4	67100.1	59529	42509.1	70106.5	60871.7	49417	56794.7
RAB6A	Ras-related protein Rab-6A	68042.5	47853.9	60691.7	47988.3	73704	118289	106901	77113.5	110630	60535.1	74032.5	106253	83596	71326.1
EFGM	Elongation factor G, mitochondrial	95352.7	102743	180417	88342.1	117855	71567.1	87031.4	67221	67274.9	77024.4	89607.3	85044.5	93969.3	71502.8
SC16A	Protein transport protein Sec16A	74192.5	72393.5	52743.5	31761.8	80026.9	22426.8	42476.1	43718.9	27720	44918.5	32428.2	53571.1	48330.9	32676.7
XPO6	Exportin-6	24195.9	11745.1	9626.29	16918.6	22078.2	7348.73	9769.14	10101.7	10724.7	12062.6	14232.3	9364.27	9944.69	9751.28
HEMH	Ferrochelatase, mitochondrial	32515.2	42950.6	44163.1	25286.5	25083.5	48195.8	55428.2	51623.7	44072.6	44123.4	41203.5	48750.2	37283.6	40832.6
AGT2	Alanine--glyoxylate aminotransferase 2, mitochondrial	28389.1	59908.9	68081.2	27603.5	26310.5	83988.7	51867.9	71795.6	69567.1	43590.8	67439.2	88853.4	72265.9	72714.8
BIRC6	Baculoviral IAP repeat-containing protein 6	12191.5	15415.4	10945.6	12624.3	11000.4	17863.2	21229.9	23366.5	15921.5	14327	25160.8	14193.7	17533.7	14463.3
HNRH1	Heterogeneous nuclear ribonucleoprotein H	441140	243156	221836	280364	253773	170783	269330	180607	157459	241831	143424	130924	198470	165421
RO60	60 kDa SS-A/Ro ribonucleoprotein	27188	18716.3	16686.5	25558	20126.6	16706.9	18096.6	14928.1	13568	18862.4	15448.8	17719.7	18988.2	15631.5
GSH1	Glutamate--cysteine ligase catalytic subunit	83667.1	77590.3	25054.9	93907.9	49495.8	119779	96184.5	101834	82577.3	82211.8	100539	107423	87683.4	97503.4
DOCK1	Dedicator of cytokinesis protein 1	29885.8	19553.7	18140	29558.2	24991.4	18421.9	17584	13260	16659.9	23172.6	20170.3	17348.1	18936.7	17245.4
CUL1	Cullin-1	59407.2	29359.8	24639.6	46907.1	39333.9	20784.3	29109.6	20705.1	21300.5	26817.4	32984.8	28303.1	25863.2	23703.6
PLAC8	Placenta-specific gene 8 protein	110301	34462.8	103561	125569	166060	16202.5	28461	18106.5	4391.34	150980	4869.65	23020.4	31960.5	3587.8
Q80X81	Acetyl-Coenzyme A acetyltransferase 3	72253.3	79266	59447.4	58938.5	63187	75371.1	75204.6	83438.6	71169.2	81455.2	75313.4	102678	96735.4	95343.4
LARP1	La-related protein 1	44118.8	20246.6	32335.9	24491.2	23341.2	16110.9	24998.4	20554.4	18253.7	23087.4	12993.5	10073.4	17178.9	17384.6
SODE	Extracellular superoxide dismutase [Cu-Zn]	22262.3	38145.9	24734.7	13136.9	24216.3	62048.6	39236.3	45157.4	40745.7	26426.7	35307.3	33109	36501.6	45297
THIL	Acetyl-CoA acetyltransferase, mitochondrial	81982.1	176853	185547	89432.8	64345.2	162068	180189	213897	218089	193117	182556	284633	131566	250664
CHIL3	Chitinase-like protein 3	250585	14826.8	98693.4	789648	832356	12078.2	48811.2	18294.3	19524.8	89808.5	20609.9	14454.6	19550.5	14165.7
SOX	Peroxisomal sarcosine oxidase	121710	344521	172949	126063	82369.7	192691	239343	340961	433166	377780	374680	533415	229270	501928
A2AT37	UPF2 regulator of nonsense transcripts homolog (Yeast)	32633.6	9623.9	18654.2	12839.5	18279.8	7699.73	9873.4	7983.57	12944.1	11559.7	4956.64	5199.66	7793.72	13588.2
AT5G2	ATP synthase F(0) complex subunit C2, mitochondrial;ATP synthase F(0) complex subunit C3, mitochondrial;ATP synthase F(0) complex subunit C1, mitochondrial	299570	172916	101705	153814	218357	76385.9	85643.2	118446	10356.7	186624	91977.3	6947.64	82167.4	123198
ITB1	Integrin beta-1	85005.9	69363	173118	97508.7	76291.4	63681.8	51434.7	64328.3	44207.3	65466.2	67440.6	51294.6	67210.1	54902.5
NSF1C	NSFL1 cofactor p47	78583.7	41212.1	46879.2	41508.6	36120.1	40406.9	37151.7	23225	26939.6	32611.6	37329.2	20600.4	29850.3	18407.5
F8VPK0	Tetratricopeptide repeat domain 37	25321.8	27499.1	14313.6	24014.8	23854.8	13597.1	19157	14995.4	17270.1	19176.8	20656.5	18476.7	17042	15531.6
GMPPA	Mannose-1-phosphate guanyltransferase alpha	51315.4	56539.5	23576.8	44886.6	37637.7	63383.9	69411.3	46114.1	63285.6	84415.4	47621.9	61846	57138.9	74056.1
F162A	Protein FAM162A	30110.6	34627.4	70801.5	57464.9	47739.7	71281.5	72253.5	94905.8	85622.8	54867.4	72986.1	59882.7	72108.6	58732.7
F210A	Protein FAM210A	87492.1	137089	5670.18	5123.32	4251.69	167061	125469	109349	181729	5617.97	190413	214621	179720	172805
SPTB2	Spectrin beta chain, non-erythrocytic 1	40304.2	34382.4	60997.6	43658.4	35640.2	78567.5	55986.7	72452.9	56598.4	42647.7	86091.5	65116.7	59664	54902.9
RL30	60S ribosomal protein L30	85502.1	40117.7	64813.6	62809.8	70182.9	47365.1	52916.1	41139.8	47744.2	55153.9	49593.6	44572.5	51665.6	37686.3
Q9CPN9	RIKEN cDNA 2210010C04 gene	358219	311996	916152	424790	363755	207176	174447	142774	165618	357723	217878	221789	174068	322612
F13A	Coagulation factor XIII A chain	53805.3	58724.7	25870.1	5922.59	11310.3	7755	6686.06	5280.48	6653.34	10086.8	13986	9348.06	7131.42	6452.04
XPOT	Exportin-T	49747.7	23384.1	15485	23249.3	23146.7	10871.4	14346.5	9846.49	14745.6	15083.6	21511.6	8897.22	13595.6	14457.8
NOL11	Nucleolar protein 11	47660.9	9439.29	12640.7	15591.1	23566.7	9617.18	8603.98	4502.82	6451.55	12190.5	5554.65	4327.93	4366.58	6652.83
SEC63	Translocation protein SEC63 homolog	34065.9	26060.8	24882.3	16732.7	19155.4	19094.5	14731.2	14543.6	11448.6	17481.9	17944	19954.6	17228.2	19325.1
DNJC3	DnaJ homolog subfamily C member 3	21972.7	29372.1	27185.8	16037.4	12394.1	33622.7	24819.6	30698.2	26398.4	29736.1	29495	28828.6	28801.1	27841.8
NLRX1	NLR family member X1	19212	31715.1	27590.8	19012.2	19038.7	14055.5	13448.8	13298.7	12750.2	15364.9	20933.2	20154.6	15485.8	20298.9
FA45A	Protein FAM45A	56112.5	31645.9	14532.1	46273.8	14677.5	13604.1	16717.8	16321.2	10167.4	20961.8	17113.6	6929.81	16366.5	10236.7
TIF1B	Transcription intermediary factor 1-beta	270877	51561.2	79781.8	100210	108549	36434.2	52184.9	43832.6	37609.2	55544.7	41418.2	28106.6	43876.1	27915.8
HDHD2	Haloacid dehalogenase-like hydrolase domain-containing protein 2	50929.8	62555.5	48989.5	46279.7	47881.9	76405.6	50507.3	59067.9	67700.3	58412.8	68564	67747.8	56624.7	65086.4
DHX15	Pre-mRNA-splicing factor ATP-dependent RNA helicase DHX15	109252	36703.8	30162.6	81746.7	58015	24130.3	33564.7	19249.3	25755.2	45823.7	32840.2	32365.9	36263.4	28292.2
AFAD	Afadin	25563.3	24533.5	29385.7	14153.3	18135.6	20011	17900.6	18938.2	13849.2	13563.7	16095.4	13058.6	14150.3	12912.6
ARF6	ADP-ribosylation factor 6	85420	41798.8	42631	75658.6	52076.1	145865	134584	68235.2	95276	63165.8	102953	107199	109224	80267.1
MUP18	Major urinary protein 18;Major urinary protein 6;Major urinary protein 11	16895.3	11168.8	12772.9	8876.2	10637.2	14808.6	121014	95589.7	184321	188251	148878	81759.7	13665.2	49764.6
S4A4	Electrogenic sodium bicarbonate cotransporter 1	54581	68239.1	117170	39920.4	61618.1	44083.9	27311.1	43457.3	40239.9	34035.8	36147.6	41396.3	53336.3	32945.6
BABA2	BRISC and BRCA1-A complex member 2	55292.1	47210.9	31194.3	63260.3	49373.8	23582.7	31128.6	23771.5	35259	48754.7	29614.5	5790.06	40017.9	31821.3
ECHD3	Enoyl-CoA hydratase domain-containing protein 3, mitochondrial	30553.8	39332.5	54355.1	39355.4	29875.7	74951.6	47358.5	92572.8	71744.1	36844	68739.3	55069.2	64420.7	51791.2
GABT	4-aminobutyrate aminotransferase, mitochondrial	63872.7	110125	114621	71200.8	69398.7	171143	112993	149713	132508	81546.9	125331	131662	127862	105609
SIGIR	Single Ig IL-1-related receptor	57854	74179.7	151382	84476.8	68299.9	53163.8	36968.1	69286.2	42965.9	47094.5	46515.3	51764.8	50869.1	57619.3
BGH3	Transforming growth factor-beta-induced protein ig-h3	28432.4	10510	73547.2	59231.9	27377.7	23351.9	22172.9	12520.9	10357.1	19232.1	12283.5	8600.78	15349.9	9154.19
D3Z5F7	Predicted gene 20521;Polyadenylate-binding protein 2	154661	60825.4	54431	125259	128658	54696.5	98948.2	54068.8	44020.4	77979.9	40171.3	42269.6	52179.3	30017.7
GOGA4	Golgin subfamily A member 4	22711.5	22845.6	9461	18521.8	17306.3	47745.7	41219.1	34124.1	29587.2	18489.4	44459.6	22185.7	28608.6	25632.7
RT4I1	Reticulon-4-interacting protein 1, mitochondrial	43096	59947.2	58192.6	21672.4	11829	71681.8	71974.8	68889	58433.1	43040.6	66549.2	89232.5	77459.9	49330.5
CMBL	Carboxymethylenebutenolidase homolog	40470.4	96014.4	60303.4	75173.4	75139.7	115171	102958	176568	133740	65033.1	119080	103305	95815.3	109320
S22A2	Solute carrier family 22 member 2	73108	173666	275881	58472.2	58227.2	23803.2	33044	37023.2	41637.9	54291.3	45647.9	40025.3	45436.7	21389.4
FERM1	Fermitin family homolog 1	46973.6	20688.9	6550.19	76848.3	29328.9	12419.7	10890.1	15090.8	10888.1	8216.68	7182.61	6000.26	14634.2	11068.3
S12A1	Solute carrier family 12 member 1	54873.9	65294.4	46297.3	172921	181474	39907	37573.5	22539.9	35929.4	58023.5	43536.9	34609.9	61999.6	23850.1
RNT2A	Ribonuclease T2-A;Ribonuclease T2-B	31491	7538.78	11237.9	14768.7	32161.5	37411.3	56402.1	63941	55013.8	23794.5	43240.7	27819.1	42749.1	23584.2
ADCK1	Uncharacterized aarF domain-containing protein kinase 1	35444.6	35285.6	41252.5	33644.4	22428.9	22500.8	28229.5	21838.8	20388.4	27223.2	32329.2	24731.4	28782.8	18699.3
FLNB	Filamin-B	62434.4	32056.2	44912.3	62652.7	30704	97716.1	84827.9	91396.3	61778.4	44110	94096.4	69703.5	77173.5	54430.6
RAB34	Ras-related protein Rab-34	13977.2	7404.42	12016.4	9109.58	16865.3	11330.2	9264.26	7178.18	7784.43	5922.56	6260.69	7450.52	7513.52	7473.02
MDHM	Malate dehydrogenase, mitochondrial	753851	1.07456e+06	1.14566e+06	782257	767680	1.94186e+06	1.33658e+06	1131155	1.29451e+06	986994	1.18121e+06	1.17734e+06	1231529	1.6457e+06
WDR61	WD repeat-containing protein 61	35539.7	30061.8	11781.8	20542.6	15829.2	42099.4	43840.9	34739.5	28974.2	38568	31399.3	23106.4	44102.4	35313.2
CY1	Cytochrome c1, heme protein, mitochondrial	179510	228870	306572	196900	176343	377883	277448	339442	323824	228981	292813	245661	280094	294382
ZO2	Tight junction protein ZO-2	103946	20951	64768.2	21249.1	35237.2	16129.2	22635.9	15277.2	16149.3	20024.4	14611.2	14823.3	13879.3	13898.8
ARBK1	Beta-adrenergic receptor kinase 1	19271.4	23591.2	19603	25798.8	19470.7	29264.5	29488	25791.1	29970	28424.2	31700.8	18121.5	27077.2	26382.1
A0A075B5T7	Immunoglobulin heavy variable V1-7 (Fragment)	498507	129663	11042.5	222503	104411	6090.83	60337.8	45036.4	9079.46	13706.7	12108.6	13534.6	7877.15	8804.76
DHDH	Trans-1,2-dihydrobenzene-1,2-diol dehydrogenase	14559	13536.1	13935.9	16123.1	9047.84	18455.3	18474.4	34555.4	19806.1	24384.8	18738.1	20346.6	34844.7	16491.1
CAPZB	F-actin-capping protein subunit beta	93991.2	60356.4	51541.8	54657.1	49541.3	129638	113448	85060.2	93524.8	78946.8	90952.7	71393.9	97976.5	70603.5
B8JJ69	RIKEN cDNA 2310061I04 gene	4158.91	3233.23	3599.65	2735.72	1703.86	7739.41	5857.31	5379.52	4496.03	4104.68	4539.92	5033.97	5133.59	2875.3
SCRIB	Protein scribble homolog	66344.9	22109.3	112562	22560.5	24069	20189.7	15900.7	11441.8	10682.3	12013.4	12078.3	8103.95	13687	8242.69
HCDH	Hydroxyacyl-coenzyme A dehydrogenase, mitochondrial	108870	154816	188932	92972.2	88486.1	205954	147538	186395	173364	159237	166686	188771	150813	193371
GALD1	Glutamine amidotransferase-like class 1 domain-containing protein 1	43160.5	41249.9	52319.2	50164.8	73596.3	68500.9	79019.4	68109.4	83946.3	49509.5	61148.1	79803.9	69484.7	71613
ARGAL	Rho guanine nucleotide exchange factor 10-like protein;Rho guanine nucleotide exchange factor 10	27663	10840	10961.6	16616.1	18517.1	8593.28	12940.3	4549.22	5084.93	15682.7	7589.13	7580	11874.9	6014.82
TEBP	Prostaglandin E synthase 3	144855	57900.6	70685.3	109222	156154	296542	342717	226844	232702	125084	168904	188613	171408	137170
CNNM3	Metal transporter CNNM3	19694.8	12604.1	32838.2	18384.4	35107.9	8712.2	11330.4	12584.3	5388.18	4820.51	11240	20178.1	18185.7	17771.3
SPS2	Selenide, water dikinase 2	63128.8	76471.1	36694.6	79932.3	71530.7	103379	85701.8	84382.4	102853	66370.1	88081	78048	92783.2	84907.3
TYSY	Thymidylate synthase	4727.02	15184.4	10186.2	12217.4	7637.96	35064.4	32154.3	29928.5	30105.6	13397	18084	19729.5	52270.1	11623
TBB3	Tubulin beta-3 chain	190064	117010	140120	156208	110573	211098	251545	171557	281952	172674	175098	198451	162806	199454
S22AI	Solute carrier family 22 member 18	60692.2	285036	271262	85106.8	78492.2	25788.5	32523.4	55938.7	61891.1	75137.2	51963.7	71752.2	48259.7	39357.5
CPNE3	Copine-3	109416	60917.7	25577.2	107712	77096.1	31593.7	35413	27504	37766.6	66857.5	34697.5	37879.9	56595.8	31406.7
A0A075B5Q4	Immunoglobulin heavy variable 5-12 (Fragment);Immunoglobulin heavy variable 5-15;Ig heavy chain V region 5-84	492303	141356	32761.9	255934	545065	19646.9	51769.8	55789	53193	232850	57019.6	85737.3	55865.6	75546.4
RBP2	E3 SUMO-protein ligase RanBP2	66451.1	35647.4	27924.2	37802	77336.8	25189.7	33388	25203.5	23054.2	34263.2	36327.8	22993.7	26623.5	27476.2
CDHR5	Cadherin-related family member 5	65459	84702.3	143653	63603.3	89650.4	70122.1	46298.4	67354.7	41818.5	51075.1	44701.2	49522	80081.2	34316.2
PSDE	26S proteasome non-ATPase regulatory subunit 14	80354.5	79684.7	63398.3	82703.2	68386.3	103700	99415.8	82370.2	92537.4	113302	84457.4	77612.1	79781.3	102977
TCO2	Transcobalamin-2	25700.7	27843.9	23461.3	7949.57	6456.03	30214.7	28653.5	27375.5	30271	30720.2	20660.8	39213.5	27364.9	31228.6
PBLD2	Phenazine biosynthesis-like domain-containing protein 2	86687.6	92185.5	52389.5	98454.4	67791	211272	94077.4	131192	124835	93079.2	116645	125048	117980	131930
ANFY1	Rabankyrin-5	38858.1	31682.6	20619.2	39410.5	27949.8	23707.9	21459.3	18386.6	21203.9	26498.6	27799.3	22666.6	26651.5	23519.5
CBPM	Carboxypeptidase M	35349.6	49329.2	44788.1	53229.2	39498.8	65277.8	50462.2	55178.9	54219	49637	47844.2	59942	66679.9	50532.8
Q3UJB0	Splicing factor 3b, subunit 2	176491	49406.6	71684.7	45826.8	41266	20933.1	31817.5	30751	19086.3	29156.6	30798.5	19826.4	20508.5	18902.3
PROF2	Profilin-2	19864.8	19208.8	29235.3	63023.7	30195.4	108781	88509.8	63484.6	66013.8	34341.2	49864.2	62334.7	71687.3	45358.7
DJB11	DnaJ homolog subfamily B member 11	20317.6	32384.5	25708.3	15864.3	10533.1	53356.7	54187.6	55478.9	32214.7	37109	29091.1	25589.3	29604.5	30044.6
GLYAT	Glycine N-acyltransferase	80477.6	188380	206723	54047.4	50082.1	199922	164183	312585	233214	143068	203148	215537	174420	263394
INT10	Integrator complex subunit 10	41743.1	5623.1	13368.2	31761.2	13282.6	4623.47	6283.19	6166	6892.11	4214.99	9191.53	13539.6	5979.45	6683.59
IPYR2	Inorganic pyrophosphatase 2, mitochondrial	55552.6	85033.1	90691.3	62879	58942.8	117260	86401.3	139005	109337	64364.5	99953.6	86885.1	101631	108603
OXA1L	Mitochondrial inner membrane protein OXA1L	26540.6	37551.3	51225.7	24190.3	32818.9	16716.1	20713.5	17848.6	21301	32325.3	31713	5456.7	8988.28	19778.7
ACOX2	Peroxisomal acyl-coenzyme A oxidase 2	42208.7	124814	32449.1	55099.7	42492.4	97888.9	83741.5	103045	95941.3	88369.1	117491	100087	80558.3	139740
CMPK2	UMP-CMP kinase 2, mitochondrial	37164.1	51330.5	20056.7	51279.4	31112.7	97582.8	52761.2	59981.8	53493.2	48806.3	48254.6	59647.9	60404.5	72404.6
MICU3	Calcium uptake protein 3, mitochondrial	6181.72	12951	13708.1	7070.71	7959.65	12645.2	15274.8	12531.8	13937.8	11432.4	12146.4	12173.7	13814.3	14106.8
AKCL2	1,5-anhydro-D-fructose reductase	41578.1	37527.8	16671.7	27504.5	20549.5	61785.1	36560.7	35007.7	36869.2	41328.5	49806	48029.1	36406.9	48079.6
VP26B	Vacuolar protein sorting-associated protein 26B	74532.9	65724.9	15835.6	56189.8	12164.6	12569.2	14826.1	13016.4	18307.5	39209.8	7783.37	6370.44	13422.5	17753.6
SYNE2	Nesprin-2	15836.9	12538	11801.3	15742.1	11673.6	20681.3	18597.9	17601.1	15619.4	13837.3	18977.8	15310.6	15200.3	16410.1
GBB2	Guanine nucleotide-binding protein G(I)/G(S)/G(T) subunit beta-2	145405	164713	138935	153756	123427	201797	159107	153630	173056	153336	206349	160489	201764	214048
SSRP1	FACT complex subunit SSRP1	90591	32090.8	35703.6	81528	73137.5	29521.4	39800	35723.3	38709.9	46556.9	49685.6	26598.9	31495.7	23438.9
TBC9B	TBC1 domain family member 9B	22336.2	19118.6	18308.9	22477.4	11636.3	13505.7	12512.9	15401.1	13528.4	17701.1	10936.7	8787.33	15786.9	13743.6
SYEP	Bifunctional glutamate/proline--tRNA ligase	110084	76747.6	93570.4	87813.7	78004.6	75991.2	79466.4	72749.4	70327.3	85632.8	81626.3	67920.9	66064.4	65916.2
CADH1	Cadherin-1	172742	118030	221575	94361	121589	115805	106564	97146.7	87921.9	82420.9	116666	92879.8	88193.8	74820.3
ERP44	Endoplasmic reticulum resident protein 44	27776.3	40779.2	27369.9	28502.8	28086.3	51648.3	60863.2	54362.8	37364.2	34957	33799	39241.5	38964.7	42641.3
S2542	Mitochondrial coenzyme A transporter SLC25A42	39453.9	86263.2	125424	37625	39506.9	19270	20670.4	23403	26133.2	36354.8	33145.6	31209.6	42891.6	26874.5
PHP14	14 kDa phosphohistidine phosphatase	28779.1	15757	13407.1	30191.4	11578.8	94864.9	99284.4	63883.5	48674.4	24549.9	47724.7	39489.4	52046.4	25560.6
B3AT	Band 3 anion transport protein	92535.4	77671.9	32585.1	377785	171447	20595.5	26876.1	27753.3	24298.8	28023.2	28469.9	28670.4	29163	29975.6
LRRC1	Leucine-rich repeat-containing protein 1	25929.3	27097.4	44246.9	23676.8	26200	24200	22373.5	22951.1	19865.1	19813.6	21376	17563.1	24481.5	18844.2
PON2	Serum paraoxonase/arylesterase 2	5986.6	5424.13	11573.3	6431.42	8160.75	18541	6711.23	13509.3	15806.2	11589.3	11787.4	13550.9	8099.4	16223.3
ARAF	Serine/threonine-protein kinase A-Raf	27562.6	15748.4	14224	11279.5	19702.3	10034.7	17267.9	8226.52	7531.51	11853	7880.48	9472.73	13138.3	11689
EFTU	Elongation factor Tu, mitochondrial	150062	203364	219630	104739	130849	230226	238833	246494	203768	167712	190622	212177	223151	228070
PPM1G	Protein phosphatase 1G	87021.8	5769.61	35432.4	129626	124936	4743.94	44610.7	6326.66	37457.9	59466.6	9431.01	13195.8	6135.24	4734.96
CDK6	Cyclin-dependent kinase 6	59244	19705	7562.35	3933.57	9172.58	43507.7	56907.1	48561.7	58160.9	71586.2	49999.1	9261.1	51067.9	60769.5
COX5B	Cytochrome c oxidase subunit 5B, mitochondrial	32286.2	49884.1	8792.06	7865.79	11725.4	1.10643e+06	1.02907e+06	1.16372e+06	577503	8625.22	390314	302085	778347	4631.87
TMM11	Transmembrane protein 11, mitochondrial	38107.5	19918.5	31743	22797	18687.7	35828.4	37211.9	33904.2	51889.7	25554	45789.7	38844.8	36588.7	38697.6
RABL6	Rab-like protein 6	36178.2	37886.1	29211.6	30469.8	28927.6	58657.9	49222.5	52782.4	53211.1	37260.7	45963.2	35814.9	38909	32024.3
ACY3	N-acyl-aromatic-L-amino acid amidohydrolase (carboxylate-forming)	50207.2	274098	63344.8	27712.6	25734.1	209844	180248	579410	353320	173261	291367	276173	136780	436958
HSDL2	Hydroxysteroid dehydrogenase-like protein 2	112863	104453	124408	91729.9	82858.2	88067.4	100875	68857.5	77211.1	60200.4	64233.8	80522.3	97823.7	82658.1
TBA1C	Tubulin alpha-1C chain	45363.9	35006	2404.84	3817.52	3188.42	102470	71236.3	81350	39623.7	67390.2	42773.2	2782.87	61125.9	56165.8
DFA20	Alpha-defensin 20	115968	6390.6	85423.9	32414.8	13936.3	10483.4	7166.48	7423.05	6470.65	7339.17	13470	5364.71	7902.36	5939.34
HSP7C	Heat shock cognate 71 kDa protein	146864	189909	126162	117786	132114	289794	269333	349204	204433	200386	264921	156054	161292	176976
HSP72	Heat shock-related 70 kDa protein 2	476821	630474	449274	428418	477983	668913	674644	647852	546093	637576	581604	496590	538380	606648
BROX	BRO1 domain-containing protein BROX	89288.8	52819.9	55308.8	107237	101613	4559.24	45012.7	23565.9	13102.5	82422.5	36110.5	51160.9	66720.3	54504.3
PSIP1	PC4 and SFRS1-interacting protein	28169.4	5007.59	82969	28653.2	28455.3	7886.34	4912.56	5491.07	5290.44	7323.05	16994.2	15203.8	5324.93	5455.5
DC1I2	Cytoplasmic dynein 1 intermediate chain 2	73273.5	47276.2	46361.3	54034.4	47505.7	42795	45480	37658.8	39010.6	50065.1	47065.6	36823.4	41073	36370
AKAP1	A-kinase anchor protein 1, mitochondrial	34616	8724.71	42021.5	14833.5	17608.5	6462.41	7460.05	7588.44	8514.25	18100.9	11728.5	12910.6	8896.98	9896.65
UBXN4	UBX domain-containing protein 4	34176.9	41059.5	48941.2	12428.8	24335.4	13573.3	20699.6	25114.5	20770.7	14635.7	19033.7	13423.5	21485.1	17498.9
ACD10	Acyl-CoA dehydrogenase family member 10	48070.5	71840.5	60673.8	58819.5	42832.6	82426	63472.7	95315.7	80134.4	59152.9	99750.9	79991.6	63254.9	70577.3
HDAC6	Histone deacetylase 6	84073.9	29109.4	12191.4	34006	29160.7	10157.8	14102.4	12265.1	9629.37	11536.9	11208.7	12719.6	24142.8	9196.96
HS90A	Heat shock protein HSP 90-alpha	232066	257984	99274	127125	88613.9	260639	261373	292995	198381	237180	314619	219194	209632	224556
LAMP3	Lysosome-associated membrane glycoprotein 3	15816.8	35933.7	7956.08	15642.1	5442.94	14424.1	11506.4	538271	562273	299552	397216	425346	24161.4	448012
CEAM1	Carcinoembryonic antigen-related cell adhesion molecule 1	59544.4	83330.8	107037	88357.9	100625	90450.1	48493.4	85361.6	55694.6	57639.7	64551.7	55482	57744.3	48466.6
PGES2	Prostaglandin E synthase 2	30897.2	48833.4	53387.4	32050.6	24841.4	82685.9	58357.3	88404.2	54354	45362.6	76068.4	49246.5	43882.7	55606.2
PUF60	Poly(U)-binding-splicing factor PUF60	56605	29477.3	22611.3	25205.6	29963.3	21311.1	22047.3	18389.1	21055.1	25497.3	19517.4	17172.3	19683.4	17091.4
SARNP	SAP domain-containing ribonucleoprotein	24161	15855.3	27383.3	34354.3	4710.7	13036.7	9546.09	17386.1	4536.35	6403.86	6049.82	4801.82	16860.1	4399.1
VATA	V-type proton ATPase catalytic subunit A	188131	208471	181560	159975	177146	338814	281010	270577	206924	195707	233156	210548	219153	228094
EIF3C	Eukaryotic translation initiation factor 3 subunit C	104223	64245.6	59225.2	80997.9	97823.2	40330.2	57134	50240.7	60308.2	71116.1	77547.7	57634	56993.5	60836.6
XRCC5	X-ray repair cross-complementing protein 5	118754	36274.7	20421	101784	62204.1	23874.9	36649.2	17339.6	32252.1	46719.4	28601.4	24907	27279.4	26087.7
TPRGL	Tumor protein p63-regulated gene 1-like protein	16021.9	130791	7435.16	5210.67	14974.6	4101.09	295304	254793	242212	4751.88	231330	189907	382705	180049
CO2	Complement C2	398706	1.58616e+06	1.00423e+06	420247	270080	1.16425e+06	1.13174e+06	2647247	1677634	1.28986e+06	1341828	1.94496e+06	957338	2.08172e+06
ASPP2	Apoptosis-stimulating of p53 protein 2	92186.2	8814.54	107538	4912.84	38315	10720.3	15481.8	8038.44	7191.56	5387.17	5392.47	7184.49	8289.23	7415.94
FBX6	F-box only protein 6	35992.5	18103.1	33986.7	40384.2	45030.9	9511.87	8873.48	9208	17474	38966.6	29246.1	13318.1	10608.2	27302.3
KLK1	Kallikrein-1	146392	80834.8	36778.4	12299.4	15855.7	157356	149172	90961.8	97799.2	86897.2	110207	109231	144070	115542
S15A2	Solute carrier family 15 member 2	19945.1	42320.2	8635.32	105444	58620.4	34671.5	6328.62	7328.13	6327.81	6937.38	7319.96	15889.1	10798.4	7904.74
NNTM	NAD(P) transhydrogenase, mitochondrial	72434.4	61142.8	50171	102992	10248.6	32927.9	35348.2	20384	21758.4	21098.4	26909.9	23970.6	46522.5	16157.8
TOM70	Mitochondrial import receptor subunit TOM70	82269.9	101987	149833	87974.3	80565.9	62761.2	66211.5	97631	66569.8	77168.7	72057.5	64395.8	67395.4	72169.3
A0A0N4SVP8	Predicted pseudogene 5580;Eukaryotic initiation factor 4A-III	159916	50566.1	40590.6	60925.5	78725.7	29097.2	41210.8	18626.3	25241.9	55020.5	26255.9	20945.3	51050.1	28686.8
MIO	GATOR complex protein MIOS	15223.5	14903.2	11582	12121.4	16796	17721.6	18115.9	21350.7	18967.3	15100.3	17608.5	14616	16182.4	16479.5
RL4	60S ribosomal protein L4	245152	183623	135142	130498	168181	232780	298919	244823	225253	226734	232013	193870	212827	194262
HNRLL	Heterogeneous nuclear ribonucleoprotein L-like	64577	22862.2	20542.3	49650	32118.1	15621.8	22431.5	15240.9	20430	24180.4	24350	21164.9	25402.4	17765.5
RS14	40S ribosomal protein S14	81462.4	49825.5	86919.4	80977.1	81565.9	177686	204113	131724	135771	80508.2	119049	117349	97924.2	90372.6
AL1B1	Aldehyde dehydrogenase X, mitochondrial	38846.3	22257	120062	73699.8	202403	38861.7	40387.5	25311.3	19096.6	19580.6	26713.4	16913.3	30723.5	23532.5
VDAC3	Voltage-dependent anion-selective channel protein 3	159949	162769	185565	112424	107442	85925.2	76081.9	65338.9	89365.6	133008	115558	118603	124216	120039
NPT2A	Sodium-dependent phosphate transport protein 2A	23603.1	96298	108968	57313.5	60583.1	38729.6	41571.7	45594	38622.8	44586.4	26516.9	33883.1	46143.7	26380.1
NU107	Nuclear pore complex protein Nup107	52752.7	20129.8	23672.9	33159.1	37289.6	20653.2	29009.3	20191.9	20869.5	20059.6	25420	19497.3	17681.6	16922.4
ERP29	Endoplasmic reticulum resident protein 29	67401.7	93601.8	139448	62654.1	51366.2	121838	134237	191269	152645	123060	96877.1	109198	123196	112877
ANS1A	Ankyrin repeat and SAM domain-containing protein 1A	16232.7	9312.3	12330.2	17144.6	12910.3	6081.18	4201.95	7121.06	2844.09	15635.1	10615.2	11723.7	6905.6	4206.75
RENBP	N-acylglucosamine 2-epimerase	45933.4	61132.9	48676.9	59414.5	51457	61175.3	71658.1	64278.5	75843.8	83864.4	56832.6	62315.8	53470.2	70863.8
CE290	Centrosomal protein of 290 kDa	399471	590324	1.43129e+06	667394	754081	381493	203683	275635	15321.5	438769	211844	828663	257611	313661
DENR	Density-regulated protein	29546	20975.8	15677.1	26209.1	22065.4	34001.5	29397.5	30552	33738.9	30066.5	23922.1	28341.6	26077.2	26389.1
1433E	14-3-3 protein epsilon	91912.4	69940.2	45887.5	72950.2	62297.2	160071	117067	110015	111869	79346	84974.2	86470.5	102398	80387.9
NUP98	Nuclear pore complex protein Nup98-Nup96	62302.3	28649	47762.3	51336.1	49413.7	33047.1	36510.6	39285	36385.9	42819.4	38127.5	23542.7	35201.9	32601.8
PTN11	Tyrosine-protein phosphatase non-receptor type 11	36768.4	39714	16146.9	27804.5	21160.3	49365.7	45178.4	45839.7	38874.6	38975.6	42947	34309.3	31072.4	33659.1
CTL4	Choline transporter-like protein 4	35300.8	49664.6	50463.4	24835.7	25833.7	19205.8	29864.7	22810.6	8330.02	34065	11909.4	23574.6	30646.8	8760.13
ITA3	Integrin alpha-3	74105.6	51091	162243	83932.3	57057.5	49964.7	41039.3	37176.3	42340	47950.2	51721.8	45464.2	55072.3	41421.9
NAA25	N-alpha-acetyltransferase 25, NatB auxiliary subunit	32039.4	17406.4	18653	18687.4	22903.4	11175.9	15399.6	12458.9	14394.5	20646.2	19397.8	14329.7	16543.2	14809.6
COX3	Cytochrome c oxidase subunit 3	50942.8	51102	7240.94	7605.51	29644.3	3710.13	5778.39	7141.7	6667.96	10226.8	14844.7	19824	7994.03	6799.7
GGYF2	GRB10-interacting GYF protein 2	25944.8	3301.63	46914.9	20705.8	20290.6	3210.64	2540.79	4153.63	5654.61	26731.7	6037.32	4739.23	3728.07	4997.64
A0A0J9YUD5	Nucleoporin 205	56617	14436.4	23782	41698.1	27846	13413.9	17482.4	13315.4	20129.1	22445.9	21773.3	14627.8	19009.4	18247.4
G6PI	Glucose-6-phosphate isomerase	157746	95372.6	56825.7	110176	87253.2	193412	193689	163446	124011	151205	154933	121422	117276	131519
CATA	Catalase	190201	383429	194532	218497	154294	357365	292197	616837	425356	293494	417313	388656	251753	395190
RM39	39S ribosomal protein L39, mitochondrial	46535.6	40623.9	30043.4	28649.9	45818.5	91650.6	91505	66257.3	60667.1	35041.6	50703.7	50286.3	59755.1	57137.4
DHB4	Peroxisomal multifunctional enzyme type 2	125671	170795	116864	123046	87664.8	89127.2	90607.8	97339.5	91462.2	93264.6	105152	98663.1	98476.3	111224
LYPA1	Acyl-protein thioesterase 1	61257.1	149200	123925	92690.8	123093	105768	151590	233624	224032	138766	199550	204406	118979	199508
SSDH	Succinate-semialdehyde dehydrogenase, mitochondrial	51844.5	101245	96855.7	44625.7	49578.4	87874.8	100871	109967	120574	68176.5	104072	117066	94928.9	96632.4
SCYL2	SCY1-like protein 2	38831.8	42542	28509.6	29698.9	32935.2	44024.5	39317.4	39094.1	46999.5	44816.6	42258.2	41979.4	33728.2	50838.3
ATP5E	ATP synthase subunit epsilon, mitochondrial	111764	161105	256986	162153	155486	415656	444839	412752	298719	143707	277353	216680	346323	210111
STX3	Syntaxin-3	9101.35	86320.1	22379.9	14555.5	10044.7	122471	20116.3	154335	122560	79652.9	91209.6	136855	119997	15473.8
PSB3	Proteasome subunit beta type-3	92267.6	52710.3	44771.4	74858.3	106564	155159	162231	110477	121329	90212.3	105254	104676	125279	72338
E41L3	Band 4.1-like protein 3	71820.1	72458.5	251464	53538.3	80396.1	29012	33891.5	18937.6	24971.2	33793.7	44721.6	38529.5	40680.8	39985
F6U5V1	La ribonucleoprotein domain family, member 1B	385782	578480	1.25997e+06	797572	910646	332954	358045	406042	545875	531317	301642	545180	542703	613947
E9QA15	Caldesmon 1	49016.3	15285.5	86709	13367.1	24008.6	10569.3	7935.5	8415.05	9948.99	17071.7	12262.2	12451.7	8225.05	8033.41
MTAP	S-methyl-5'-thioadenosine phosphorylase	76247	43331.3	18899.4	40084.7	33758.3	103393	71836.8	71578.1	74851.5	63153.1	80077.6	47963.8	71339.9	47547.2
SMU1	WD40 repeat-containing protein SMU1	61251.1	15721.8	17528.6	28829.1	21585.7	8807.71	11914	10709.5	11762.4	17754.5	13254.3	12093	15231.6	9488.47
ACON	Aconitate hydratase, mitochondrial	448155	543471	618996	505057	314018	815540	602438	753181	519897	512768	777006	623787	637733	626692
LYZ2	Lysozyme C-2	196784	61177.5	273825	320519	168950	154422	156402	108015	87776.3	72402.6	83261.6	80379.9	145769	71423.7
GDE1	Glycerophosphodiester phosphodiesterase 1	44794.6	35552.2	21398.4	26030.3	62590.8	14565.2	22019.6	16993.4	8433.39	25651.7	38806.9	21228.1	21686.4	8596.89
BACH	Cytosolic acyl coenzyme A thioester hydrolase	131345	38740	34989.4	87841.9	36019.9	42534.9	30020.7	19746.9	28221.6	37350.7	21120.2	16976.7	26912.3	20910.8
AP2A1	AP-2 complex subunit alpha-1	127568	129465	160126	104531	111096	112596	109397	88545.7	103196	108191	115137	109166	101681	101084
CBPB2	Carboxypeptidase B2	15407.2	30910.9	5159.79	6709.29	18526.8	23126	37632.2	23433.1	33466.6	41006.9	36976.3	22260.6	22837.3	19228.3
TCRG1	Transcription elongation regulator 1	89585.6	34267.6	36489.6	56109.9	49532.9	37189	40167.3	38323.4	31428.7	16669.8	33249.7	28207.1	30103.7	33443.8
GGT5	Glutathione hydrolase 5 proenzyme	16216.1	18868.7	26134.6	39723.7	34218.2	17111	16132.7	18912.2	13637.5	22810.6	15921.5	13774.9	22313.3	16870.9
RL11	60S ribosomal protein L11	210964	74726.6	162090	142112	153249	306814	411249	218346	267660	156904	240137	256206	249008	160983
PDIA1	Protein disulfide-isomerase	138765	154602	186117	148217	139162	176293	161408	254960	230343	202013	214428	178661	152593	208120
HDAC2	Histone deacetylase 2	87084.4	56816.8	43012.1	73733.1	71003.7	45308.2	61745.7	38256.8	43544.4	58184.1	46753.7	51628.2	53022.8	38092.2
TRAP1	Heat shock protein 75 kDa, mitochondrial	78614.8	117668	148194	60939.4	60588.1	154501	130466	154645	132198	119223	157733	122290	99517.3	135625
GBP2	Guanylate-binding protein 2	39656.3	38661.2	20752.6	57136.4	55251.9	27147	29537.9	16727.5	18260	37302.8	24765.9	19924.5	38509.9	25329.4
ATX10	Ataxin-10	81863.1	64188.7	32647.9	66613.9	76365.1	79618.4	71109	79236.7	99062.9	84189.6	92382.6	72435.8	103936	92539.3
CAVN1	Caveolae-associated protein 1	89889.8	30520.6	51062.7	32198.8	38330.4	21497.7	27701.2	25682.4	23353.6	23108.3	19671.7	24832.3	42317.1	23222.2
OXSR1	Serine/threonine-protein kinase OSR1	103463	42667	37488.1	46588.8	38240.8	35646.5	39253.3	29028.8	26254.2	28998.1	22628.5	22573.6	29700.6	21875.8
IDHC	Isocitrate dehydrogenase [NADP] cytoplasmic	339461	361394	266051	331287	295563	575182	466772	491288	387978	296751	403203	360943	568491	392842
DX39A	ATP-dependent RNA helicase DDX39A	326622	169830	14310.1	257665	303266	77769.4	125214	50897.6	21057.6	212059	107550	94290.3	15818.9	19005.4
ACATN	Acetyl-coenzyme A transporter 1	34424.5	53277.2	18223.9	15636.7	12247.1	10589.3	15017.3	11081	7649.93	14833	15312.4	11018.9	11492	7825.18
TBC15	TBC1 domain family member 15	80036.9	33486.5	19028.1	39623.6	50997.3	21782.8	32392.3	22177.1	23118.2	28576	23023.5	19414.9	25745.9	23240.2
NDUAA	NADH dehydrogenase [ubiquinone] 1 alpha subcomplex subunit 10, mitochondrial	73325.9	123533	102180	70625.9	63117.9	140197	111452	100781	100475	106402	103934	128343	112909	120393
SNX1	Sorting nexin-1	52678.9	53084.2	46231	57890.9	47479	54248	54518.6	86670.1	57116.7	57959.9	65477.1	77235.7	69297.6	84012.5
TNG2	Transport and Golgi organization 2 homolog	29260.8	48527.3	33312.3	28834.5	31506.1	64623.3	47924.1	57801.8	46780.6	32737.8	41786.6	49258.7	58190.2	38205.9
ASC	Apoptosis-associated speck-like protein containing a CARD	33290.9	11051.9	7413.98	15946.6	30816.6	7684.98	9747.37	11087.5	12804.5	5131.46	7215.81	6740.22	10924.7	11338.9
CPSF7	Cleavage and polyadenylation specificity factor subunit 7	181971	52294.3	187146	109211	136266	57796.9	85826.9	58258.3	109709	114956	48969.3	85852.9	79197.5	57190.8
ZER1	Protein zer-1 homolog	16603.9	16383.2	13494.3	21179.2	8248.59	21624.1	30602.4	20701.9	24017.6	20504.2	27911.6	13597.6	22198.1	20089.5
THEM4	Acyl-coenzyme A thioesterase THEM4	24406.2	43256.3	63329	7596.14	36608.5	18401.3	12466.8	8414.44	7682.33	32437.6	24308.6	6444.99	8310.08	7831.27
S22A8	Solute carrier family 22 member 8	36714.4	63649.3	115389	38453.2	26299.4	29138.3	23869.4	21746.3	22126.3	28934.4	16044.6	17711.5	41323.4	11729.8
MMAA	Methylmalonic aciduria type A homolog, mitochondrial	82408.2	109176	147909	70289.7	73547.6	127007	105265	153134	155138	100952	118218	167269	155812	158677
AOC3	Membrane primary amine oxidase	146734	30985	10382.8	45068.7	41798.6	9027.23	14530	9054.02	7658.17	10685.2	8140.68	10435.9	9064.22	8108.55
ACOX3	Peroxisomal acyl-coenzyme A oxidase 3	38988.3	130815	72332.5	48403	42166.3	15041.4	21787.2	35359.1	34207.1	47129.8	41119.6	34624	21271.7	34101.8
MIOX	Inositol oxygenase	18133.5	32465.3	21282.2	14336.9	16105.7	88456.9	43068.8	58920.1	43096.1	24285.4	36285.7	33201.2	35880.6	35371.2
PDCD6	Programmed cell death protein 6	4969.47	12001.6	8051.13	14896.3	6599.8	51037.7	70973.2	62900.2	77642.1	9171.85	54512.3	4720.76	51754.3	9514.82
BRAT1	BRCA1-associated ATM activator 1	7412.47	4751.35	7952.98	7625.54	7554.02	6189.33	6510.48	6377.23	4108.05	5838.64	6063.04	5236.28	4585.47	4205.66
SLMAP	Sarcolemmal membrane-associated protein	51724.1	33214.6	29152	20610.5	27982	26098.7	24280.6	20141.7	15136.3	17008	22998.2	25953.6	21369.4	21210.1
SSRA	Translocon-associated protein subunit alpha	166398	142578	169926	111361	143247	196702	166520	244816	166086	185745	167542	160956	173929	196526
STAG1	Cohesin subunit SA-1	59390.1	22720.2	50304.7	22580.3	15451.1	16817.7	17257.7	18236.4	20282.9	17555.9	14100.4	10877.5	19780.6	19005.6
A0A075B5S6	Immunoglobulin heavy variable 3-1 (Fragment);Ig heavy chain V region 3-6	1.26286e+06	251319	44425.8	645063	464741	66629.6	227665	130968	61754.7	253918	68659.4	82899	157896	84893.7
MEP1B	Meprin A subunit beta	105373	222646	137247	169368	136897	209745	153998	193137	208649	199659	291187	287919	197642	272526
M2OM	Mitochondrial 2-oxoglutarate/malate carrier protein	159414	183316	282490	189945	192650	98511	115389	69720.8	154372	143883	134410	158122	215422	148454
PDC10	Programmed cell death protein 10	85266.8	18426.8	47116.7	95615.1	95199.4	32386.7	34635.6	50768.6	47100.1	23650.3	45765.1	21876.7	45363.4	13736.9
EZRI	Ezrin	88570.5	102257	88695.3	119283	105066	176325	122275	150538	128738	91256.6	157237	128578	128785	113832
MAON	NADP-dependent malic enzyme, mitochondrial	50888.2	44430.8	35678.8	54755.3	48277.4	45295	43612.5	35357.6	38902.6	32026.9	39979.3	36588.3	41577.6	33443.1
IMA5	Importin subunit alpha-5	41894.7	64350.7	42923.5	43290.4	54699.3	63026.5	63817.5	68446.6	67653.5	60805.4	51049.1	58514.3	53028.2	58326.8
A2AP	Alpha-2-antiplasmin	59127	47607.8	12786	18644.2	18563.3	44335.8	47518.7	70430.9	54433.3	54288.3	69750.1	54606.4	35988.4	50397.8
GPDM	Glycerol-3-phosphate dehydrogenase, mitochondrial	44283.9	77419.5	69456.5	29602.9	32841.3	73974.5	70443	88482.6	70500.7	62238.6	71421	67999.3	60677.6	83582.4
ARPC2	Actin-related protein 2/3 complex subunit 2	88235.4	65749.2	47023	43435.2	41389.9	106110	79457.6	65861.1	71204	97197.2	78887.9	75566.8	70313.3	78269.9
MYH14	Myosin-14	18145	20082.4	30598.8	20541.8	23256.9	25338.3	29374	35442.5	33431.4	32518	55561.3	34585.2	25449.4	34880.2
TB10B	TBC1 domain family member 10B	97277.1	86388.4	13980.1	52271.8	78729.7	80059.3	67758.5	99722.7	128254	132173	101460	119386	91825.6	128502
PTMA	Prothymosin alpha	6707.13	8418.79	53104.3	110448	78669.2	6938.18	11518.9	25337.1	7959.75	10856.3	12428.7	11941.8	15330.1	11960
CUBN	Cubilin	22191.6	14511.1	11094.5	11592.3	13092.2	23400.4	22270.7	23344.4	19866.6	15218.4	35780.6	23511	28041.5	15454.6
A0A075B5Y6	Immunoglobulin heavy variable 1-85 (Fragment)	541343	5054.44	7534.54	212872	199598	7813.25	4958.52	5542.44	5241.4	7391.56	8261.99	15062.9	5374.75	5404.93
PGM2	Phosphoglucomutase-2	148496	59880.6	28721.7	99716.6	89047	35558.2	45116.6	28591.5	35218.8	69747.2	48766	39937.4	51533.5	45326.9
RS15A	40S ribosomal protein S15a	126584	67360.5	136929	99085.5	99386.3	378073	441821	331299	217283	118557	219414	191854	160572	137095
NDUAD	NADH dehydrogenase [ubiquinone] 1 alpha subcomplex subunit 13	31229.7	36891.7	82186.1	62008	50580	98746	78627.7	127190	119467	50144.5	123960	68417.4	79269	67938.4
TTL12	Tubulin--tyrosine ligase-like protein 12	43269.9	32517.7	22378.4	34200.9	26831.4	51056.5	48956	41873.8	36185.2	41577.9	47967.5	35481.5	34391.3	39380.5
A4	Amyloid-beta A4 protein	13859.8	22522.9	21909.8	11935.8	11281.3	10259.5	14460.2	12975.5	8478.5	11166.7	11189.3	12715.2	9671.67	7615.24
EI2BE	Translation initiation factor eIF-2B subunit epsilon	41536.1	22994.7	26445.1	31252.5	31953.7	22354.5	29472.9	24075	22162.2	23692.2	28216.5	23340.2	20516.4	20059.8
CAH15	Carbonic anhydrase 15	76474.7	62940.1	41992.8	56395.2	84183.7	166726	145783	71483.6	83730.4	99134.2	71041.4	102069	172704	107051
SF3B1	Splicing factor 3B subunit 1	90340.4	41848.9	46010.5	58125.6	70192.4	39752.8	47698.2	42099.4	38642.8	47870.7	51858.3	41384.6	42024.6	43407.7
NU133	Nuclear pore complex protein Nup133	50804.7	12967	14509.6	21848.1	21288.6	11165	10652	8833.96	8830.71	17207.5	13866.3	9653.41	8776.29	8318.63
GSTM5	Glutathione S-transferase Mu 5	63692.8	78133.5	55380.5	99419.6	98048.1	143232	132285	127334	132855	71614.4	109536	99915.8	102255	88135.5
SNX14	Sorting nexin-14	31025.2	43312.5	75704.6	40910.1	51704.5	26202.4	24563.5	28119	32424.1	42313.4	33287.8	33184.1	30579.2	41513.1
ERGI1	Endoplasmic reticulum-Golgi intermediate compartment protein 1	129300	100652	112330	64533.5	66077.7	117773	145274	120878	148566	151485	99162.9	106926	120107	139950
ELOB	Elongin-B	79228.1	53870.8	92904	175399	111221	179425	181058	170674	197234	121858	148414	143154	141866	108649
PM34	Peroxisomal membrane protein PMP34	14600.6	8193.77	9090.49	12518.7	10202.4	5321.85	7353.41	8036.6	8578.39	7213.21	6963.31	11495.5	8115.41	8514.49
ACOT8	Acyl-coenzyme A thioesterase 8	45675.8	75035.4	23327.5	7223.14	21234.6	16604.9	12067.2	10084.8	11086.2	8280.66	17270.4	7165.74	12814.5	10408.9
ARFP2	Arfaptin-2	20246.1	20300.7	38611.5	1347.12	2008.12	35551.4	29910.4	86591.2	64589.8	52735.2	3156.83	50743.1	43376	64533.5
PP4P1	Type 1 phosphatidylinositol 4,5-bisphosphate 4-phosphatase	132862	75383.7	99996.2	121124	140086	64651.4	74136.3	64471.4	79740.1	109357	70231.6	81792.5	101682	6261.29
SMRC2	SWI/SNF complex subunit SMARCC2	50701.8	25873.2	30612.2	35174.7	27444.8	26190.3	28937.6	26878.6	23420.8	26450.9	27736	18542.9	19637.7	22272.8
SGK2	Serine/threonine-protein kinase Sgk2	24293.8	42431.8	22682.8	33458.6	20508.3	54305.4	40747.6	50394.5	41924.9	26726.5	34007.8	45399.2	34284.9	48115.6
THNS1	Threonine synthase-like 1	12531.1	20009.6	22087.1	5770.92	8144.99	29127.9	26771.8	21870.7	23575.9	13542.6	26973.9	30508.5	15963.4	18775.1
AGK	Acylglycerol kinase, mitochondrial	58383.2	59079.4	61277.3	50032	49382.5	81315.3	82495	72899.2	68631.3	47295.2	78602.9	65889.2	70719.9	59912.8
K319L	Dyslexia-associated protein KIAA0319-like protein	95520.9	63355.7	120242	132214	153438	64503.6	34066.3	72774.6	61638.7	119563	49457.6	91412.3	84205.9	17236.9
BGLR	Beta-glucuronidase	163854	38629.8	44678.1	61534.5	61646.4	14552.2	34457.2	17227.2	18693.9	68179.8	21026.4	17740.6	23428.1	24875.9
RAB7A	Ras-related protein Rab-7a	106223	85793.9	134956	94494.3	120015	162066	165863	123826	148904	107517	129347	142654	146214	113564
ACAD8	Isobutyryl-CoA dehydrogenase, mitochondrial	71008.9	64991.7	83521	76413.9	77186.6	49930.5	56288.3	48435.7	53475	71991.5	54043.1	63750.1	82703.3	60142
AL9A1	4-trimethylaminobutyraldehyde dehydrogenase	157190	244458	152114	146001	150329	200139	195192	241191	237935	171438	206414	270724	230875	223956
KCRS	Creatine kinase S-type, mitochondrial	104737	90092.1	101579	113919	70618	130605	141712	106429	123421	142415	85164.2	116407	119586	129020
PRP8	Pre-mRNA-processing-splicing factor 8	35420.3	14601.8	23811.1	48073.9	35403.9	14294	24368.6	13744.5	16981.8	23095.9	25203.8	20574.2	21702.7	16449.9
RL23	60S ribosomal protein L23	154032	61289.6	140408	123767	140813	208550	258608	157198	195216	135824	183131	191276	184763	119720
PSD12	26S proteasome non-ATPase regulatory subunit 12	79498.4	63377	47542.4	60470.3	77618.4	37550.6	61811.2	38936.9	47497.3	56405.9	46627.5	57677.8	59676.5	47950.9
UCRI	Cytochrome b-c1 complex subunit Rieske, mitochondrial	97941.7	97983.2	147769	114330	123196	188836	199035	158343	156678	102771	142814	150026	181444	126866
NOG1	Nucleolar GTP-binding protein 1	97713.9	13997.5	16303.4	34096.8	67576	9004.09	11557.8	9189.37	10599	36934	18845.8	6119.89	8940.92	13462.3
TXNL1	Thioredoxin-like protein 1	54170	39255.6	21465.7	53672.9	47950.1	52873.8	64833.6	64231.3	57623.8	48547.8	53502.8	54458.2	61527	51619.5
HVM57	Ig heavy chain V region 6.96	100809	27786.4	4055.12	58588.4	39983.7	11149.8	10413.3	15345.4	10720.4	26803.1	31576.6	4966.12	6702.5	8222.64
RS4X	40S ribosomal protein S4, X isoform	271693	164789	148905	131620	151188	328981	321097	240865	315878	202749	241742	203243	275788	173915
DHPR	Dihydropteridine reductase	59736.4	65442.4	53433.3	56356.6	53789.6	163876	84113.6	123799	92709.1	62923.8	74139	81702.3	91984.7	76253.9
PANK4	Pantothenate kinase 4	30496.9	12069.4	16520.8	21290.5	20927.4	13374.8	12758.6	10022	13187.1	16802.6	14420.7	14128.5	17516.8	13677.2
XPO5	Exportin-5	45734.1	36259.6	19542.1	30168.9	42123.5	20243.7	18924.7	23507.2	23820.8	35233.1	27509.3	25693.7	21876.8	23000.4
TPC12	Trafficking protein particle complex subunit 12	20732.7	21021.1	19847.4	16959.8	22250.2	18389.1	16887.7	17653.4	13075.2	13589.2	20779.8	10643.7	18551.3	14277.1
ST38L	Serine/threonine-protein kinase 38-like	55627.1	29781.9	5868.89	34924	38264.5	20541.4	14581.3	7392.42	11500.4	12893.9	11896.7	19333.9	32332.5	6801.04
CP2D9	Cytochrome P450 2D9	19927.8	34959.3	13287.8	8182.64	5737.19	15887.4	21714.2	41764	46673.2	36429.1	52872.4	32975.8	23325.3	32053.3
SMAD2	Mothers against decapentaplegic homolog 2;Mothers against decapentaplegic homolog 3;Mothers against decapentaplegic homolog 9	215778	108887	82627	120765	163168	79574.1	114031	64460.9	92933.6	130261	84334.3	6564.24	59370.5	71035.1
COQ3	Ubiquinone biosynthesis O-methyltransferase, mitochondrial	21147.4	23089.5	46345.9	27659	43021.3	21856.3	20604.4	22331.8	19109.5	23126.9	20577.2	25240.4	24224.3	23416
RTCB	tRNA-splicing ligase RtcB homolog	64557.7	40092	23508.2	39595.3	28588.9	79351.9	62599.6	84239.8	64212.2	56121.4	68342.7	49510.3	43104.9	42526.2
MAPK2	MAP kinase-activated protein kinase 2	21658.9	25044.4	14953.4	20890.9	10338.8	25496.3	33486.2	22937.8	26755.2	24204.5	20200.4	23548.5	22816.9	27197.4
AAMDC	Mth938 domain-containing protein	5368.92	7509.74	4275.46	3825.03	5701.88	15512.2	17615.4	19137.4	23539.2	4879.01	5453.57	14297.7	13875.9	5402.95
FNTB	Protein farnesyltransferase subunit beta	48638.3	30896.7	18547.1	34631.2	29650.4	35437.7	60230.3	38711.7	52946.3	59391.6	42037.6	39927.1	43914.2	44915.4
NDUF3	NADH dehydrogenase [ubiquinone] 1 alpha subcomplex assembly factor 3	15269.1	13059.7	30667.6	25461.5	27729.7	50934.8	33925.1	30890.7	40176.6	18975	43732.8	39730.8	32756.7	27035.6
CBR3	Carbonyl reductase [NADPH] 3	199788	33098	20536.1	181300	194202	76005.8	85710.6	31676	30373.8	46505.4	37453.2	32445.3	57275.8	10920.3
SMRD2	SWI/SNF-related matrix-associated actin-dependent regulator of chromatin subfamily D member 2	8431.95	9929.11	13111.7	10785.8	7817.16	32955.6	36483.8	34575.3	32373.3	11368.3	15929.8	8595.01	27337.5	11828.8
S2551	Solute carrier family 25 member 51	37905.9	47063.5	63003.9	37103	32248.4	18302.9	22794.8	16012.3	34633.2	31822.5	31366.1	31131.8	40334.8	37492.8
S22AD	Solute carrier family 22 member 13	6618.85	40342.5	8508.06	36829.8	18871.8	6857.65	9687.62	8064.67	9138.15	9488.91	11322.2	10609.6	8033.76	8881.05
Q6PDB7	Carboxylic ester hydrolase	55214.1	152091	171847	47079.7	50713.4	23871.6	26571.8	44038.6	38661	59386.7	47104.2	55285.2	37753.2	51063.1
RALB	Ras-related protein Ral-B	37809.8	28213.9	25638	21105.4	16165.7	56102.7	50282.5	41996	41821.8	26658.2	49542.1	25410.2	47758.3	27934.4
NUDT4	Diphosphoinositol polyphosphate phosphohydrolase 2	102851	25068.5	2690.46	70268.4	102234	138268	135511	109489	136632	69066.9	94487.7	98004.7	97956	90206.3
CAP1	Adenylyl cyclase-associated protein 1	160504	84948.9	56953.2	100119	95578.4	52553.2	67582.7	39867.7	50317.7	111763	61617.3	40751.2	60133.7	47005.4
PDZ1I	PDZK1-interacting protein 1	127535	116528	922531	198300	179777	31418	35800.1	29078.2	4185.72	64318.4	19444.5	12343.8	4824.6	4316.31
EMC9	ER membrane protein complex subunit 9	45851.5	31705.3	49300	73767.5	55646.6	12340.8	26930.5	15032.5	55419.2	28908.8	37679.4	5553.62	49578.5	8536.96
SPCS2	Signal peptidase complex subunit 2	95936.8	43745.1	83692.6	68811.6	29385	18705.2	22337.3	18103.2	14117.1	96106.4	15757.6	12320.6	23643	8138.33
CHDH	Choline dehydrogenase, mitochondrial	89892.5	125870	87006.6	86150.8	71290.8	116775	119800	125074	111683	99070.4	165523	127293	104203	111806
MIC13	MICOS complex subunit MIC13	63277.2	68963.5	380202	135677	9190.85	6681.86	4347.61	8911.13	9960.5	12494.3	25931.3	9368.63	8641.52	9659.14
ANO6	Anoctamin-6	42531.5	16118.4	80385.2	13761.8	17612.1	7956.45	6509.66	8141.46	11237.8	19208.8	8133.48	7126.59	13476.1	10015.5
NAT10	RNA cytidine acetyltransferase	39765.3	9839.97	14702.2	13528.1	13932.5	8446.11	9659.03	10387.5	7890.91	7621.39	7419.94	6518.1	9255.32	7068.54
A1AT5	Alpha-1-antitrypsin 1-5	22024.6	57314.8	16381.5	17098.3	14262.6	20790.2	67480	290882	134733	121678	101248	159952	41585.5	131437
G3X9Y6	Aldo-keto reductase family 1, member C19	110934	43516	26380.4	69679.6	63933.5	33582.5	34656.5	20676.8	30825.2	23244.7	23945.3	26070.8	65649.2	32304.1
CERU	Ceruloplasmin	193498	35734.9	22171.9	109084	136164	28661.7	32398.2	32603.5	37630.7	64649.5	48808.5	36274.8	37368.2	35353
GTR1	Solute carrier family 2, facilitated glucose transporter member 1	14721.2	10674.4	17347.3	11078	20688.7	7818.73	12186.2	9695.49	9220.86	16393.1	8441.21	10375.6	8936.73	9470.48
HTSF1	HIV Tat-specific factor 1 homolog	16797.5	9576.19	4818.86	12264.7	5560.4	4126.49	3384.85	7267.28	4240.56	7152.13	5865.92	7833.33	3025.92	4069.39
RUXE	Small nuclear ribonucleoprotein E	5282.48	8197.75	11383.2	10932.8	16297.2	55142.9	72777.3	76052	41398	11988.3	47772.9	9287.23	31502.6	14276.2
CD34	Hematopoietic progenitor cell antigen CD34	26345.2	18585.3	31633.7	26716.7	16411.7	25506.4	15094.7	18048.2	14306.7	13129.1	19080.6	11951.2	19319.3	15602
STK39	STE20/SPS1-related proline-alanine-rich protein kinase	33691.2	26812.5	15727	28616.6	36447.1	21141.3	24785.2	18787.3	20870.7	21893.5	23902.9	17330.3	22890	16461.1
GPDA	Glycerol-3-phosphate dehydrogenase [NAD(+)], cytoplasmic	149645	207699	122362	158993	129449	216528	172670	255468	168287	165743	184313	198802	212567	265765
MK01	Mitogen-activated protein kinase 1	43823.6	34263	20298.6	31810.2	26903.4	50593.5	58793.7	35266.1	40410.5	49585.2	37658.6	40267.4	35894.2	39924.2
KLH40	Kelch-like protein 40	17529544	6554032	5854.83	22283348	19408140	4.67911e+06	8995.5	3.95496e+06	6.44961e+06	8394501	6253888	4889415	6.23366e+06	3799338
PLS1	Phospholipid scramblase 1	26396	68881.8	22717.3	1388.81	3513.58	107974	101141	111262	180276	2280.71	119213	2389.24	110513	112064
FMO4	Dimethylaniline monooxygenase [N-oxide-forming] 4	23280.2	40442	31553.7	18472.1	17140.4	13826.4	11583.5	13227.8	19749.3	19422.4	25092.4	16517.7	17762.1	14640.6
KAT1	Kynurenine--oxoglutarate transaminase 1	65835.2	66463.8	28192.7	82868.3	44451.1	64560.4	95124.4	85478.2	100303	77575.2	82196.2	76849.1	58045	89258.2
VPS16	Vacuolar protein sorting-associated protein 16 homolog	22116.7	28339.9	22468.6	17677.8	16074.7	11914.4	11913.2	15928.8	19333.2	20221	15807.8	14118.8	16278.5	19044.1
SGT1	Protein SGT1 homolog	51956.6	30875.7	20412.9	23327.3	24478.8	44848.6	58847.1	40198.2	40492.6	39960.8	50292.4	39220.6	42677.5	34857.6
TGM1	Protein-glutamine gamma-glutamyltransferase K	12940.1	26403.5	56026.8	28420.8	19585.6	12433.9	10000.6	14480.3	14338.9	19259.3	17832.7	15496.3	16564.7	13360.6
TOM40	Mitochondrial import receptor subunit TOM40 homolog	97791	72898.8	54414.7	43035.7	52351.9	37937	37286.1	26747.9	30781.7	55752.5	53123.1	48120.6	45182.2	50797.8
RM13	39S ribosomal protein L13, mitochondrial	12942.5	5891.21	12637.8	6276.42	8889.15	44146.8	58394.6	31039.4	22161.1	13106.5	32467.5	24767.6	16758	7669.58
FA9	Coagulation factor IX	33893.8	22952	6650.79	14842.9	19541.9	27994	21574.7	23597.1	30358.5	31231.8	33251.9	38011.9	27061.9	36055.9
AP1S1	AP-1 complex subunit sigma-1A	21180.3	17713.9	15491.3	19516.7	20997.2	16616.6	15576.4	16346.3	17923.9	18219.5	14414.5	16981.3	17448.1	14014.1
KLH22	Kelch-like protein 22	59398.1	30200.7	52848.6	8088.58	5426.11	11317.9	10995.8	9837.39	16871.3	7376.4	5252.18	5870.67	10144.3	16360.8
ECM29	Proteasome adapter and scaffold protein ECM29	44181.4	27185.4	21075.9	40650.9	40696.5	20901.3	22608.7	23023	23133.3	32233.2	31610.3	26753.8	22140.9	25526.2
NIPS2	Protein NipSnap homolog 2	67454.7	74846.2	77424.2	86236.3	99924.7	133528	149594	123081	134288	72425.2	115403	86145.8	109098	88351.5
ADDA	Alpha-adducin	70013.2	56338.6	202104	52011.6	55807.5	31453.8	28358.1	24454.2	24070.8	43254.2	34714.2	43619.6	38466.3	39007.6
IPO4	Importin-4	111418	61130.6	30504.3	83308.1	111304	47077.2	46851.4	52956.3	46166.8	68286.9	56412.3	39841.2	47822.8	43492.6
CAN2	Calpain-2 catalytic subunit	79981.4	48489.1	27134	74187.9	49209.9	101491	84617.1	79784.3	67815.7	68512.9	82402.3	73353.6	68472.9	69844
LRC47	Leucine-rich repeat-containing protein 47	68469.3	50922.8	27580.2	50586.8	79211.5	33714.4	39578.1	54375.1	31301.3	42852.5	43183.7	21497.1	20589.7	26788
HHATL	Protein-cysteine N-palmitoyltransferase HHAT-like protein	41478.4	21215	16734.6	4366.35	22580.9	7006.79	5470.45	5951.97	7295.55	17058.2	15261.1	10875.3	8763.8	7074.82
NCEH1	Neutral cholesterol ester hydrolase 1	46153.3	66094.1	53621.4	44541.4	34783.5	38262.7	40885.2	24317	28945	41768.3	35303.1	32626.8	49365.2	35493.1
NDUB6	NADH dehydrogenase [ubiquinone] 1 beta subcomplex subunit 6	22268.3	21267.4	35745.4	30049.1	28379.5	48294.1	36318.1	74783	64824.7	23460.5	63113	47818.4	29022.6	42368.5
SRC8	Src substrate cortactin	150090	14235.1	131056	6720.52	19396.4	10480.7	8704.08	6864.22	6847.6	8151.24	7242.03	7042.96	6787.51	6464.66
SAR1B	GTP-binding protein SAR1b	52802.1	69771.3	69505.2	43071.9	72586.4	80882.5	98456.2	108335	104265	70572.4	88688.6	109103	61523.3	57876.7
FKB1A	Peptidyl-prolyl cis-trans isomerase FKBP1A	11736.5	20876.1	27388.6	23738.1	11101.1	140379	171505	189561	111584	29680.9	72703.7	55484.4	30585.5	25522.8
RLA1	60S acidic ribosomal protein P1	78292.7	3909.93	347820	185273	269035	30821.9	73281	38534.5	113727	13020.3	80295.2	74107.8	78355.8	20321
DDX5	Probable ATP-dependent RNA helicase DDX5	260978	150123	110812	164400	199436	125581	159653	148636	115947	134649	127167	107427	114527	109747
FUMH	Fumarate hydratase, mitochondrial	63213.1	69301.6	75857.7	74028.9	62040.8	125608	107433	132359	113405	67822.6	109307	61889.1	100231	71285.1
RAB14	Ras-related protein Rab-14	117665	97443.1	102538	111968	122889	77999.4	77108.3	58131.4	75357.4	110280	101151	94038.6	115527	73170.9
PLPL7	Patatin-like phospholipase domain-containing protein 7	23148	7486.44	22343.5	5784.38	16132.4	16307.9	4255.02	6827.27	5674.62	6342.86	4579.98	8459.03	7040.28	5502.93
CYTB	Cystatin-B	44931.3	13850	14377.6	31171.5	13399.6	166184	166996	110245	69733.6	19039.6	54177.7	77739.4	76874.8	28384.9
ASPG	N(4)-(beta-N-acetylglucosaminyl)-L-asparaginase	10378	2878.26	15899.5	8891.36	2699.65	11400.2	15902.3	15426.4	12784.2	26095.9	14155.6	23282.4	12861.6	10052.7
DHX36	ATP-dependent DNA/RNA helicase DHX36	40658.4	49987.8	30573.1	43972.5	52924.8	16135.1	24073.9	29362.9	29093.4	41193.5	33633.6	42988.2	38734.1	28633.6
GUAD	Guanine deaminase	100007	51991.6	41748.8	81380.9	140067	51752.1	55452.5	67285.3	38021.3	49643.4	38246.7	57321.1	45494.6	41056.9
CALM1	Calmodulin-1;Calmodulin-2;Calmodulin-3;Calmodulin-like protein 3	56686.6	14072.4	398924	366195	6530.47	12022.1	13805.4	15431.1	8064.82	4803.84	6047.27	5410.17	14964.3	8316.44
RER1	Protein RER1	40820.8	23231	16571.8	18785.3	39539.7	27015.2	14825.4	18247.2	15505.1	18008.5	12077.9	16341.3	18739.4	2904.53
PSA6	Proteasome subunit alpha type-6	89949.8	61427	43420.3	78663.7	87323.6	182488	192206	140867	134541	76060.2	113021	82880.9	127004	71274.3
DCMC	Malonyl-CoA decarboxylase, mitochondrial	42060.1	76455.2	82990.6	38338.9	37601.2	71902.8	72444.8	92422.3	84276.2	56969.3	78346.4	93088.5	69471.4	80575.8
TPK1	Thiamin pyrophosphokinase 1	31602.9	53289.9	34510.9	63581.9	56536.8	74356.6	85194.4	126195	104974	42994.7	88854.6	69554.7	68332.7	52456.3
SCO2	Protein SCO2 homolog, mitochondrial	8534.07	9710.32	7872.25	7156.71	5501	39996.2	64898.3	69101	61524.8	7492.53	70447.3	6292.31	20031.2	13785.4
RL19	60S ribosomal protein L19	343306	268616	213031	191718	324912	518380	682387	454899	366745	368845	398416	286159	385379	295927
RCC2	Protein RCC2	271508	54515.9	26555.4	120755	130809	30780.7	54375.8	18969.4	34921.1	86245.8	43528	29226.7	47661.9	23649.9
PIGT	GPI transamidase component PIG-T	25836.6	14441.1	29436.9	22716.8	32479	14067.8	21584.7	11523.9	11099.8	30722.8	8811.35	14125.2	16112	6676.35
LICH	Lysosomal acid lipase/cholesteryl ester hydrolase	48864.8	37728.3	22796.6	16466.9	17158.5	44232.4	35974.7	43389.7	44344.3	57494.6	38718.7	37933	42010.1	36134.6
CALR	Calreticulin	167142	271796	126028	116980	114944	353722	344840	370361	229670	185023	273335	210112	235280	158663
SPA3N	Serine protease inhibitor A3N	134616	22542.6	15964.5	147257	275329	18709.7	31315.9	38701.1	29682.3	58560.3	48120.4	19522.3	23649.4	22230.1
LACB2	Endoribonuclease LACTB2	53251.2	179378	129465	56489.1	48824	151710	136672	243924	145131	150683	169374	145759	96525.9	204322
DFA22	Alpha-defensin 22;Alpha-defensin 21	653620	19753.3	213053	104065	86976.2	44611.8	6639.37	8108.08	7603.36	6079.5	6387.06	4674.99	10337.3	6897.63
PGRC1	Membrane-associated progesterone receptor component 1	30463.5	32376.5	34343.4	33791	31100.1	51078.9	47210.3	63620.8	53250	34655.9	43531.6	26019	42774.3	40798.8
ABHD5	1-acylglycerol-3-phosphate O-acyltransferase ABHD5	29085.4	15151.3	11635.2	15566	10586.7	22074.1	29932.3	26294.4	21480	25185	16351.4	29448.4	30368.3	19781.9
GCSP	Glycine dehydrogenase (decarboxylating), mitochondrial	30049.4	22887.5	32264.7	33413.6	36893.8	36245	18350	21097.5	17082.7	15579.7	24424.1	21050.3	28143.7	23338.5
EST1E	Carboxylesterase 1E	8406.28	39914.9	28480.7	7602.1	15647.7	8361.06	6130.05	7755.27	8673.47	8922.96	11401.8	13228.6	6296.96	6313.72
ILKAP	Integrin-linked kinase-associated serine/threonine phosphatase 2C	22416.2	11475.8	12645	17849.1	25691.9	37168.9	22544.9	22133.2	28428.5	26212.6	29351.3	22587.9	20521.6	22497.4
A1AT2	Alpha-1-antitrypsin 1-2	120767	61757.8	13374.9	35132.9	43904.3	79238.1	80817	163167	123156	107814	105738	93711.3	58877.7	103511
1433Z	14-3-3 protein zeta/delta	180166	160494	122046	175309	161474	336474	279633	292227	280536	136221	246732	161716	232821	176245
RPAP2	Putative RNA polymerase II subunit B1 CTD phosphatase Rpap2	733960	244535	1.12647e+06	527515	648153	319116	358510	289425	258569	458293	243778	253623	705256	246276
CN37	2',3'-cyclic-nucleotide 3'-phosphodiesterase	68681.1	20034.8	17630.9	31544.3	26883.6	16026.3	25726.1	11267.5	13276.4	18595.2	15604.9	8666.19	19534.1	9635.01
PDE12	2',5'-phosphodiesterase 12	58992.8	39423.3	16176.9	32009	33818.4	18607.8	21163.4	10697.1	12765.8	28293.7	34066.1	27838.2	18679.8	17549.8
TM186	Transmembrane protein 186	83538.7	334829	199024	4677.18	13441.4	4568.87	66704.4	6093.18	6810.71	4265.36	9082.97	13701.4	5908.83	6604.65
LIMA1	LIM domain and actin-binding protein 1	103066	28207.4	370198	59401.9	64824.3	18414.9	15786.9	18853.7	15273.5	12198.3	10734	10673.6	16186.6	9107.54
TBB4A	Tubulin beta-4A chain	135454	67559.5	57563.2	63256.6	77301.6	162720	153054	110789	51459.8	130682	239103	142508	119537	179382
DCAF7	DDB1- and CUL4-associated factor 7	85593.8	60402	6841.75	42610.1	69354	82460.1	106561	74512.6	82767.9	92250.5	63370	79108.4	72207.6	73336.5
TOLIP	Toll-interacting protein	42633	18339.4	19063.8	24047.9	41371.8	61363.2	53640.4	33506.1	52134.1	30905.5	41046.3	49485.7	38615	36561.4
COPE	Coatomer subunit epsilon	42248.8	34375.3	18138.5	27782.3	27492.4	55641.4	46189.7	38923.8	38829.8	41774.1	36791.1	41974.1	27395.2	42000.5
SMD3	Small nuclear ribonucleoprotein Sm D3	112538	48109.9	93109.7	118503	80719.7	128113	171633	113639	173761	113815	116344	110760	133056	94926.9
THADA	Thyroid adenoma-associated protein homolog	38890.7	17450.8	16032.1	36693.3	48653.9	13003.4	20875.7	13504.9	34890.5	14520.1	19607.3	8401.86	15357.2	17120.7
E9Q545	Olfactory receptor	451165	397123	357301	371888	276911	375250	450064	636463	563812	664183	461459	450188	362126	552770
MESD	LRP chaperone MESD	12516.2	10032.4	12821.5	13747.5	8630.32	36761.1	25628.7	19275.1	16487.1	14178.2	16720.9	15712	18710.3	14762.5
GOGA2	Golgin subfamily A member 2	33790.7	29045.8	32374.6	18624.5	34751	27108.9	24509.5	21586.3	17495.6	25003.5	29453.7	13217.2	21680.9	16658.1
LIPL	Lipoprotein lipase	14958.5	12886.5	12601.7	7755.22	12276	14713.3	20948.4	15681.3	14255.4	11519.1	14560.4	17373.5	15178.8	16714.6
MBB1A	Myb-binding protein 1A	130167	54918.4	57361.5	63742.3	99757.8	39729.6	50914.5	50679.1	48783.2	70315.5	75971	42948.7	34275.4	46408.7
JAK1	Tyrosine-protein kinase JAK1	29512.1	6734.19	33089.1	5049.52	14511.4	4231.97	12035.6	7563.02	6308.5	4604.92	8413.21	9403.95	6332.87	6117.64
LAD1	Ladinin-1	29838.4	25205	150587	26163.1	33637.3	11368.7	8126.13	8398.13	8048.71	15096.9	8954.95	11102.9	8178.21	9630.19
NELFD	Negative elongation factor D	32343.4	12890.7	7234.85	49904.1	17232.2	13672	12055.4	9220.9	9357.6	8257.85	8319.58	7912.38	13079.7	8863.36
AMACR	Alpha-methylacyl-CoA racemase	42459.9	196536	139952	35942	34089.8	75041.9	131809	315048	218910	208788	213935	355309	102321	305832
AMYP	Pancreatic alpha-amylase	13910.1	10967.6	7352.61	50975.1	60315.7	11186.1	11811.2	10610.9	8235.52	5926.58	6799.51	6392.01	10840.5	8266.31
S27A1	Long-chain fatty acid transport protein 1	18083.7	24770.5	11735.2	72739.5	17020.8	8381.86	14791.3	6708.31	8068.4	8224.77	11010	8695.64	7038.61	8068.85
P3H1	Prolyl 3-hydroxylase 1	22760.7	33970	22605.5	25504.7	20697.8	19067	14247.8	15109	10394.5	27273.6	13189.5	10214.1	23788.4	21576.8
NALDL	Aminopeptidase NAALADL1	16041.2	4368.81	35809.3	81717.4	178106	9039.42	4285.91	4790.62	6063.97	6388.91	7141.27	17426.8	4645.67	6253.16
ACNT1	Acyl-coenzyme A amino acid N-acyltransferase 1	63665.9	76600	47414.9	68384.4	42372.4	43176.3	33207.5	30751.9	39607.7	48582.2	35937.1	41469.6	68617.6	44366
UBE4B	Ubiquitin conjugation factor E4 B	33447.1	13303.2	21201.8	16880.3	15425.5	14875.9	12359.7	12676.3	10694.6	18162.9	14092.1	12199.1	12713.9	11659.5
DGUOK	Deoxyguanosine kinase, mitochondrial	41598.5	33617	46347	40238.5	30314.7	76912.2	71233.5	65755.8	58147.1	44223.5	51430.9	48682.3	72276.8	26288.7
SODC	Superoxide dismutase [Cu-Zn]	30259.8	17886.4	30675	16217.8	9861.34	114316	117944	169822	64309.3	18972.3	65012.6	45208.2	83423.1	16107.2
SUSD2	Sushi domain-containing protein 2	54518.4	75659.7	96628.7	54802	38033	140884	104143	130486	77663.9	73004.7	80372.1	83625	92427.5	83460.1
RRP44	Exosome complex exonuclease RRP44	56101.4	13354.4	8252.91	16946.9	28274.2	8960.71	8427.84	7606.83	9773.69	13985.9	9980.46	9357.06	8969.13	7927.23
GPA33	Cell surface A33 antigen	20820.2	5950.99	47929.3	50586.2	132349	6763.78	7484.55	7507.36	9750.9	11118.7	11740.9	21059.3	23141.6	14331.3
ARMC1	Armadillo repeat-containing protein 1	55205.1	59382	93686	55446.8	33002.1	17468	24090.3	64334	9276.85	64953	22734.5	38798.5	6774.79	18497.1
SAC2	Phosphatidylinositide phosphatase SAC2	56456.8	45984.6	35529.9	38828.4	39304.9	35469.2	33777.8	31492.2	26941	29966.9	37607.3	28406.5	45806	37164
TMIG1	Transmembrane and immunoglobulin domain-containing protein 1	27360.4	52095.9	39972.3	1947.94	5236.97	40284.5	37630.7	34574.3	46372.5	56424.6	45916.2	49741.3	36975.2	49071.7
DDX56	Probable ATP-dependent RNA helicase DDX56	126971	11316.8	16869.7	15092.4	128022	14949.4	11102	12409.4	10028.6	16549.6	4318.08	6727.56	12034	10341.5
ECI3	Enoyl-CoA delta isomerase 3, peroxisomal	41992.1	127664	68707.1	37635.5	32594.1	92216.7	70247	302241	195320	88035.3	152057	142150	111787	161901
TMEDA	Transmembrane emp24 domain-containing protein 10	59370.6	32430.1	65961	47081.3	50961.7	90604.9	86289	74227.7	78361.5	47645.7	69749.9	80710.3	69076.1	45195.1
NAGA	N-acetylglucosamine-6-phosphate deacetylase	14454.1	27615.8	16887.2	19723.5	13258.9	21600.3	23487.3	26215.6	23454.5	25367.2	24768.2	22692.4	18680.1	29080.2
PNPH	Purine nucleoside phosphorylase	69330.5	43352.4	28712.3	51968.1	42206.6	61774.7	55279.6	56976.4	54753.7	57051.4	66885.9	68797.5	67657.3	55181.7
H2A1B	Histone H2A type 1-B;Histone H2A type 1-C;Histone H2A type 1-D;Histone H2A type 1-E;Histone H2A type 1-G;Histone H2A type 1-I;Histone H2A type 1-N;Histone H2A type 1-O;Histone H2A type 1-P;Histone H2A type 3;Histone H2A;Histone H2A type 1-F;Histone H2A type 1-H;Histone H2A type 1-K;Histone H2A.J	253943	145638	1.88852e+06	577652	394475	38801.5	59344.3	49387.8	67730.4	150591	77305.5	141298	139804	129550
SIR5	NAD-dependent protein deacylase sirtuin-5, mitochondrial	12733	23526.5	16138.3	13104.3	10346.1	54188.1	32667.6	41042.2	24767.6	17733.7	38793.6	24960	19255.2	15657.6
ERMP1	Endoplasmic reticulum metallopeptidase 1	36007.4	10359.5	11084.2	13365.4	14895.4	9840.67	8098.16	7884.45	8009.83	10879.8	8800.03	7278.41	8776.88	8682.18
CP2S1	Cytochrome P450 2S1	50552.4	29138.8	44647.5	69890.5	60369.7	28030.3	49401	24306.5	32588.1	36576.6	39950	29237.2	43936.5	38787.9
A0A140T8N9	Immunoglobulin kappa variable 6-32 (Fragment)	480829	8672.16	38465.6	299519	560837	44760.9	43313.3	60451	110716	226091	85754.1	5348.39	22353.7	10878
OGFR	Opioid growth factor receptor	52318.3	28261.7	42781.5	62132.1	76784.3	32703	29725.3	9249.14	34102.3	41484.4	26642	9026.25	48116	47715.4
CAV1	Caveolin-1	107649	20189	37381.5	18911.5	29603.2	13553.8	13459.8	13804.2	12389.2	17274.6	11059.8	8940.83	20224.4	12247.3
CAD16	Cadherin-16	165858	227277	549372	199389	165047	147202	105733	143341	104990	106929	159200	141302	159356	119318
FMNL3	Formin-like protein 3	18958.1	18110.3	39435.2	21132.8	20508	14311.7	16967	15997.8	14575.7	15604.9	17163	14516.1	19326.2	18987
GALT	Galactose-1-phosphate uridylyltransferase	19770.3	21072.9	11699.3	27845.9	15173.5	50547	26172.6	26985.4	33271.5	31621.4	24950.3	17628.8	26206.9	35768.8
TBA1B	Tubulin alpha-1B chain	669308	422064	253939	379650	373490	566826	575604	705887	558994	592401	555675	457964	498443	532131
Q3ULL6	UPF3 regulator of nonsense transcripts homolog B (yeast)	24712.2	30042.5	7597.45	16380.4	30846	13774	25162	12464.1	9240.07	4192.84	14808.2	5591.7	10650.4	9528.35
SO4C1	Solute carrier organic anion transporter family member 4C1	21140	46161.8	28766.4	51632.7	44548.2	9395.49	20931.7	29524	30111.9	31509	42464.7	4068.18	8996.4	9153.65
EGLN	Endoglin	52591	46416.6	63243	63771	16310.4	8632.68	27549.1	23428.4	12619.3	38397.1	27995	16514.4	54557.2	32312.5
GSHR	Glutathione reductase, mitochondrial	115429	67978.6	57131.8	85094.1	69750.2	53364.5	50518.4	41535.2	43182.8	76116.3	66449.9	61851.6	62880.1	62288.7
SAP	Prosaposin	41470.1	26500.7	105678	21811	25956.1	15709.5	28884.7	21954	8664.3	17400.8	19507.3	13727.6	10624.1	8423.03
LMA2L	VIP36-like protein	27796.7	35389.5	44561.1	7720.73	8507.72	48589.2	41825.1	38528.1	44061.3	45535.9	30272.5	26992.7	43359.6	37830
NPHN	Nephrin	9020.47	11538.5	22496.8	10331.4	14553.5	7227.65	7888.43	7903.19	9489.4	10443.1	11924.1	9909.46	7764.36	9296.03
HUTU	Urocanate hydratase	131846	89219.6	41926.3	44856.7	41465.7	41385.6	37729.4	24993.3	25658	43065.3	30542.8	23205.4	66553.2	23842.1
PXL2A	Peroxiredoxin-like 2A	95339.2	126472	176400	73451.2	93372.9	65353.8	84900.9	55902	69999	90192.5	68187	85704	108608	64619.6
K2C8	Keratin, type II cytoskeletal 8	212364	62537.9	331440	155287	199698	84831.2	125836	87017.6	72189	124449	76124.8	62100.3	212506	50157.1
HNRPL	Heterogeneous nuclear ribonucleoprotein L	127995	60777.7	62841.5	77568.9	77485.3	55715.2	77438.6	54661	56512.6	63463.8	50415.1	52370	63672.4	48980.5
GILT	Gamma-interferon-inducible lysosomal thiol reductase	4690.4	41651.9	68339.1	108265	259110	4277.42	9057.36	13740.1	12292.6	13501.6	9217.37	8246.29	58340.3	32875.3
PODO	Podocin	7166.26	7734.42	61467.2	35563.9	16154.5	7143.59	5846.98	7963.53	7853.51	9091.36	8385.14	7949.69	7752.72	7680.95
SYVC	Valine--tRNA ligase	211903	88593.4	60975.7	125896	138523	67555.8	93979.9	61269.3	68264.6	108856	88876.9	64593.1	80304.8	60557.4
ARHG2	Rho guanine nucleotide exchange factor 2	17951.2	15949.7	22319.4	11732.5	12975	14405.5	14192.1	12974.7	11456.3	11221.5	14475.3	11280.5	10497.2	12217.2
SUMO1	Small ubiquitin-related modifier 1	257061	171423	228604	306429	311739	132938	161719	243708	208710	255878	179450	181715	144866	208018
MPRI	Cation-independent mannose-6-phosphate receptor	16245	8023.07	13169.9	8258.33	11198.2	17333.6	13952	14122.4	23522.1	15692.8	18135.5	37493.8	18703.6	18639.7
PYRD2	Pyridine nucleotide-disulfide oxidoreductase domain-containing protein 2	29454.9	60085.9	58971.3	65728.2	65697.7	49300.5	38518.4	41117.3	40206.3	30425.5	45238.4	51229.1	45632.3	40428.7
CTF18	Chromosome transmission fidelity protein 18 homolog	63077.4	112095	173701	105262	176514	48277.7	65038.1	48500.2	68268.8	99217.9	53980.5	78074.8	135237	98123.2
A0A075B5X7	Immunoglobulin heavy variable 1-69	111915	31437.9	6411.52	36776.4	29943.5	15552.3	12377.2	17078.4	8419.96	14988.6	6543.5	15034.5	10871.9	8466.46
SYN2	Synapsin-2	12411.1	7717.65	9418.06	8425.84	12560.2	24766.6	21382	15163.3	14001.8	9967.63	11982.3	11731.8	21243.1	13757.1
RT09	28S ribosomal protein S9, mitochondrial	27617.8	25805.7	22934.7	24442.9	21825.4	32441.3	35914.5	37559.2	33143	22569.6	25185.2	26633.7	31521.1	27727.3
PGS1	Biglycan	173951	70860.6	232642	79719.3	74223.6	58365.8	47968.9	45518.5	37726	133918	62958.3	54153.4	58572.3	59743
SMAP1	Stromal membrane-associated protein 1	23717.7	18554.5	19840.6	24894.8	18599	31937.8	38098.4	22084.1	44867.8	23476	36193.4	27100.2	20278.3	28847.7
BYST	Bystin	81123.8	33773.6	36378.8	48538.2	91059.4	25482.1	35055.6	28047.3	39837.2	57789.4	35499.7	29105.4	29743.7	37788.9
CD9	CD9 antigen	71918.4	45350.9	120764	63789.9	50490	44525.5	63457	48720.2	34989.7	54729.2	24842.1	29894.8	55737.7	32382
A0A075B5V0	Immunoglobulin heavy variable 1-26 (Fragment)	350761	69897.2	23252.3	177411	115975	26474.8	31565.2	33288.5	46297.3	105791	56689	41455.9	22837.3	52210.1
EXOC5	Exocyst complex component 5	26152.8	27812.1	23881.2	24836.9	23634.9	18614.7	22837.5	19637.4	19216.6	22938.7	29461	18896.2	20789.7	18796.7
VPS51	Vacuolar protein sorting-associated protein 51 homolog	63478.3	69608.1	50208.5	56499.2	61525.2	40884.7	46121.7	49077.1	43937.4	56488.2	65582.3	51250.1	53756.3	46746.7
E9PV38	Carboxylic ester hydrolase	50756.8	104782	101406	36692.3	18466.3	13036	14156.1	30475.9	25435.3	35393.2	43699.6	47121.4	22826	36973.8
TLN2	Talin-2	30695.6	24119.1	34893.1	47205	37182.8	31608	28636.6	25990	22180.7	21766.3	28391.3	23743	34861.6	22163.5
SEM4D	Semaphorin-4D	11837.1	15334.1	14495.7	9398.27	9582.63	9512.45	9177.27	10094.2	8903.13	9697.45	9833.5	6986.47	11869.2	10393.6
A0A0U1RNF2	Leucine carboxyl methyltransferase 1	41710.9	24287.5	8509.77	37774.4	43880.2	103973	95000.6	71073.7	35063.6	38337.7	66142	44533.8	47866	43952.7
PAPS2	Bifunctional 3'-phosphoadenosine 5'-phosphosulfate synthase 2	53045.7	86023.5	29783.8	62746.1	61776	121830	71180.9	86253.9	78331.9	63482.7	92822.4	77104.9	87109.2	68875.8
PK3CA	Phosphatidylinositol 4,5-bisphosphate 3-kinase catalytic subunit alpha isoform	12388.5	14088.4	5526.33	6514.68	9241.16	7616.72	8848.14	4789.08	7868.66	7082.67	5612.57	5258.4	4482.3	4435.38
MGAT3	Beta-1,4-mannosyl-glycoprotein 4-beta-N-acetylglucosaminyltransferase	147679	170800	108954	201148	153681	190319	201730	162908	215399	293785	138644	241633	257217	308530
MYPT1	Protein phosphatase 1 regulatory subunit 12A	155547	5464.68	485926	7287.86	134925	7226.69	5360.98	5992.29	4847.92	7991.5	15572.7	13932.1	5810.99	4999.18
FUND2	FUN14 domain-containing protein 2	23847.5	59181.1	162890	86606.6	79713.5	12268.1	73620.1	70464.9	6650.99	55442	47176.6	4457.7	13023.6	9525.13
DCTN2	Dynactin subunit 2	79005.4	50103.5	41814.2	41823.8	70908.5	30689.7	50742.3	47345.2	38115.5	45384.6	34960.9	30208.4	54032	24558.1
ABCB6	ATP-binding cassette sub-family B member 6, mitochondrial	48332.5	19695.2	9240.94	82152.6	11856	12669.4	19679.2	8865.95	9392.09	9913.43	7700.16	5880.62	8835.43	9660.35
MAP7	Ensconsin	67806.3	7740.05	207542	48641.9	15385	9209.46	11098.5	7058.55	4839.48	6205.82	7222.99	8276.27	7278.77	8598.76
RACK1	Receptor of activated protein C kinase 1	314074	251906	122845	166695	214193	311817	292793	253196	261555	336179	311873	243385	245579	271386
F8VPP8	Zinc finger CCCH type-containing 7B	30743.1	13865.7	38408.5	15902	6974.68	8804.99	14134	12644.9	13125.4	9481.56	8482.65	4567.23	13039.4	12728.3
GNAI2	Guanine nucleotide-binding protein G(i) subunit alpha-2	99886	61519.4	97075.7	75545.5	74698.1	43419.3	57634.9	38579.3	55247.1	88265.8	46556.6	65571.2	84408.8	55477.4
PODXL	Podocalyxin	24361.2	33735.4	120457	46261.1	40942.9	31026.1	22055.8	29694.3	18200.9	24429.7	22586.7	20353.5	24391.2	19071.7
ARL1	ADP-ribosylation factor-like protein 1	128797	55995.3	74900.5	94499.5	113965	45571.7	70832.5	41597.7	53734.5	106856	57295.6	51527.3	81821.1	47969.8
PAIRB	Plasminogen activator inhibitor 1 RNA-binding protein	187603	19320.3	59091.5	29456.8	33967.4	14851	18381.5	10943.2	9598.82	19525.4	9119.18	8411.32	14814.6	10921.8
RT22	28S ribosomal protein S22, mitochondrial	35259.5	38639.6	48022	50204.4	48506.3	39391.1	52014.8	88944.6	59587.6	68405.9	54815	58566.9	59641.4	53931.5
PTPRF	Receptor-type tyrosine-protein phosphatase F	36676.9	15336.2	28095.2	18747.6	20283.4	18444.1	16064.3	19165.3	16510	16483.2	19249.5	17992.6	16019.5	13255.5
TOP1	DNA topoisomerase 1	41313.7	47850.8	80472.3	43652.3	50679.1	34374.4	35219.5	37151.9	40358.6	49383.2	48493.7	34291.1	31572.6	40188.4
A0A286YCX6	Trafficking protein particle complex 8	10616	12991.3	11484.8	7472.89	11139.7	7953.9	7760.97	7248.83	8019.82	8194.4	11069.9	11054	7334.18	8270.04
ANXA7	Annexin A7	96158.1	76291.4	60632	74371.4	69120.1	109419	119834	130639	89257	86693	84421.9	75257.3	97429.6	84638.3
HM13	Minor histocompatibility antigen H13	46861.5	18855.8	16524.7	14304.9	7752.35	8981.01	13042.6	8672.1	10856.5	8048.09	8647.65	5797.76	8473.32	10621.6
BSND	Barttin	103676	67264.1	281921	114624	70848.8	56653.5	78153.2	51347.4	56235.3	57593.5	50594.7	56274	87354.2	33881.9
AK1CD	Aldo-keto reductase family 1 member C13	83347.8	30034.2	22876.5	60509	68874.6	36371.3	36345.6	26883.5	31862.7	24676.4	26624.2	26963.7	49632.8	27475.2
PI3R4	Phosphoinositide 3-kinase regulatory subunit 4	28141.9	16095.9	10138.5	17074.6	23770.1	10825.3	13567.9	9929.67	14225.4	17784.9	16201.2	11521.6	11606.4	11898.2
LRP1	Prolow-density lipoprotein receptor-related protein 1	15877.4	10465.4	14588.7	14442.8	8477.92	24834.3	19647.4	21378.6	15369.5	12366	19499.1	13703.3	22668.9	13561.7
WLS	Protein wntless homolog	36094.9	48449.1	24494.5	8056.93	6126.34	6268.01	16088.5	6407.14	13813.6	8431.39	9373.29	13321.9	12915.4	7235.47
AACS	Acetoacetyl-CoA synthetase	22390.2	130977	30436.1	8215.57	12310.7	50871.4	66287	107966	100513	89322.9	94886	149530	60259	179594
ABHDA	Mycophenolic acid acyl-glucuronide esterase, mitochondrial	12778.3	14478.5	16131.5	17438.1	10430.5	41994.5	32118.1	24950.5	24288.9	16324.7	21645.4	16129.4	30171.4	12032.6
CYBP	Calcyclin-binding protein	45658.5	56324.9	28036.8	23596.2	38901.5	81466.6	68135.8	53432.9	45579.5	44191.9	60106.1	50600.7	49893	43800.9
PKHG3	Pleckstrin homology domain-containing family G member 3	10598	7215.33	14838.1	10494.1	6014.51	8197.54	7333.9	9118.77	5439.33	5863.04	6553.47	6228.37	7899.42	5177.88
IIGP1	Interferon-inducible GTPase 1	24248.6	20428.1	16799.8	73421.2	54147.2	25602.4	17731.9	11734.4	9551.39	10282.2	9701.1	6433.71	40990	9164.83
TGTP2	T-cell-specific guanine nucleotide triphosphate-binding protein 2;T-cell-specific guanine nucleotide triphosphate-binding protein 1	12636.5	14119.4	9533.43	24635.2	42107.9	11125	8431.29	6338.52	12806.3	14314.4	5173.73	4456.18	13364.3	12418.8
MYO1E	Unconventional myosin-Ie	53887.9	37541.2	40275.4	27687.4	40493.5	29901.6	40457.5	20913.2	24416.5	32753.5	32604.5	27809.7	37276.4	27203.3
MTMRA	Myotubularin-related protein 10	24104.8	18809.3	4180.39	11244.9	15646.2	5380.03	7719.8	6791.91	6507.21	6183.83	17769.1	7775.58	6193.9	6118.6
RPP40	Ribonuclease P protein subunit p40	201360	134724	7993.87	182950	182914	10245.5	12146.8	10867.1	15272.7	8148.5	137275	5314.41	199439	14810.6
E41L5	Band 4.1-like protein 5	72536.6	68616.5	109960	63074.8	72167	57245.5	49773.6	41228.7	59921.4	62256.5	72018.9	71103.1	62798.2	62643.9
SNX4	Sorting nexin-4	31677.8	44894.5	21242.1	27999.5	18275.5	42956.5	39295.4	48177.3	37974.4	38268.1	31749.9	35797.4	30191.7	48186
RPB1	DNA-directed RNA polymerase II subunit RPB1	14295.9	14347	23021.3	47146.2	20666.2	12922.5	13304.5	14161.5	9704.54	11325.6	17732.1	16357	13796.6	11030.5
ODPX	Pyruvate dehydrogenase protein X component, mitochondrial	40893.1	37526.9	57572.4	44036.6	31731.6	53893.2	53365.1	71063.5	52324.3	48238.3	51745.6	47944.2	50066.6	47395.5
MAIP1	m-AAA protease-interacting protein 1, mitochondrial	20789.2	48995.5	31837.3	26869.9	35014.2	44670	53378.4	56773.5	55593.9	37786.6	47822.2	28430.8	36697.8	49416
2021-03-01	Mitochondrial amidoxime-reducing component 1	8521.83	9320.29	8736.05	67042.8	63974.8	7562.9	7864.25	6426.27	7512.73	8711.65	9579.51	7740.86	10779.5	7747.12
GLE1	Nucleoporin GLE1	20600.1	8139.99	15027.7	8239.66	12282.7	6391.91	6061.13	6774.88	4287.92	9035.19	13773.9	12322.7	2992.18	4421.7
SERHL	Serine hydrolase-like protein	34200.2	39315.9	46810.1	32182.1	38798.5	81245.6	42606	48418.8	59920.7	36958.2	51146.3	58670	52260.8	43245.9
VA0D2	V-type proton ATPase subunit d 2	106109	32563.8	37651	75708.2	80074	27182.7	61390.3	18496.2	27559.7	36899.3	29393.1	44197	61745.2	37601.2
ZFYV1	Zinc finger FYVE domain-containing protein 1	7376.8	21518	9087.16	9269.29	6979.56	25269.2	26959.9	28654.5	29089.2	9557.86	24418.4	25502.4	10182	9438.56
ENTP1	Ectonucleoside triphosphate diphosphohydrolase 1	39049.1	24460.7	20228.1	77598.2	31943.3	29410.4	23878.8	20584.4	13185	23249.2	25763.7	14580	20415.8	12828.8
GALM	Aldose 1-epimerase	122749	92408.4	43479.7	93127	87613	149133	131659	106133	106041	86565.5	112432	130522	161145	104678
RS3A	40S ribosomal protein S3a	150181	112984	102930	89646.2	103318	217268	177898	199659	150862	145887	156262	110555	114440	121672
FAHD2	Fumarylacetoacetate hydrolase domain-containing protein 2A	43884.9	81095.2	91981.2	40830.4	38168.3	88683.5	60558.4	87158.5	94709.2	74396.1	82827.5	83203.9	68997.1	105839
CUL4B	Cullin-4B	34768.1	22742.3	15906.1	28159.5	23207.9	20227.7	22049.7	19139.7	18251.2	18361	20355.2	18159.4	21461.4	16959.1
BCLF1	Bcl-2-associated transcription factor 1	19842.5	13374.9	6690.7	7449.34	24237.5	8373.65	6614.83	8586.99	8344.18	7577.3	10912.4	8796.3	8554.23	8604.51
GPI8	GPI-anchor transamidase	107911	86236.7	98497.6	64926.9	85446.8	53303.4	20291.8	19169.3	57477.6	103406	25897	79725.5	88266.9	34750.3
PSA4	Proteasome subunit alpha type-4	106798	73671.8	51647.1	84946.6	84552	169780	142026	112496	122307	92067.3	103925	82317.2	136935	77998.7
PPIB	Peptidyl-prolyl cis-trans isomerase B	61586.9	44224.8	95057.3	62267.7	55007.3	137985	131409	97908.2	99038.5	59767.6	90436.5	83304.2	85569.5	66247.8
AGM1	Phosphoacetylglucosamine mutase	46648.9	55940.3	22245.7	56710.4	53973.1	32854.8	35792	28302.2	32619.3	33399	35735.1	40114.1	40644.3	40011.9
A2BIN1	Major urinary protein 10;Major urinary protein 1	16006.5	9193.36	7000.11	6262.62	4015.34	28859.8	198774	41891.6	100248	151966	88080.9	46968.5	17854.1	12251.2
NDUB1	NADH dehydrogenase [ubiquinone] 1 beta subcomplex subunit 1	50470.1	144864	221828	134141	113039	293570	321296	522603	265053	92853.8	204115	172764	341436	214598
PARP1	Poly [ADP-ribose] polymerase 1	54532.6	26124.2	39435.8	31523.7	23450.8	30594.5	29660.7	20957.6	19248.2	21227.5	32730.2	16871	20945.1	23867.6
TIM29	Mitochondrial import inner membrane translocase subunit Tim29	36364.4	45247.3	51652.7	42658.9	35637.9	62456	49734.5	56148.4	72790.3	55246	48914.1	54959.7	33605.4	56463.6
FKBP5	Peptidyl-prolyl cis-trans isomerase FKBP5	83672.6	22207.6	14365.4	45889.6	57047.3	10806.8	24175.3	17940.7	22119.9	31411.7	22693.3	30534.2	18935.7	27014.8
PPCE	Prolyl endopeptidase	73262	24345.2	22113.4	63920.7	46048.1	23344.1	28726.8	19917.8	25270.8	36045.9	31625	32019.6	30731.3	25350.9
SAFB2	Scaffold attachment factor B2	192247	16350.3	192612	6809.56	4568.1	13443.7	9257.1	4185.13	4677.97	6209.99	6238.68	4656.46	17386.4	4536.44
TM109	Transmembrane protein 109	27934.7	16554.6	50654.6	51134.7	25636.2	77478.1	69265	61601.6	55196.8	41322.6	46269.1	30186.6	62880.8	42563.2
FKBP4	Peptidyl-prolyl cis-trans isomerase FKBP4	67470.6	83775.8	47632.3	43640.2	46275.2	69519.3	70791.1	81315.4	79359.7	74419.5	67779.6	74815.1	66083.1	64091.7
ECHM	Enoyl-CoA hydratase, mitochondrial	206324	291330	370379	346281	330238	616954	552900	527452	533219	242693	414248	354668	463960	316904
FUBP1	Far upstream element-binding protein 1	338904	24730	55245	63508.2	79365.1	13958.9	19051.2	20537.1	22914.7	24486.7	13900.4	10026.6	14298.3	15331.1
U2AF2	Splicing factor U2AF 65 kDa subunit	102117	62322.6	65288.8	110052	92638	46197.3	93309.2	40777	70081.6	87099.4	63909.4	55421.9	38542.8	45424.7
SCFD2	Sec1 family domain-containing protein 2	21565.4	19907	31637.8	17452.3	24887.3	23788.5	30017.4	27882.7	25628.1	32747.3	27078.5	26749.8	27968.9	30679.5
ARPC4	Actin-related protein 2/3 complex subunit 4	252560	90914	321645	329858	273299	144967	209187	99412.6	178029	198379	128280	189119	228930	151636
DHR13	Dehydrogenase/reductase SDR family member 13	32472.1	4212.34	38687.3	5617.7	8374.18	9375.21	4132.4	4619.03	6289.23	6160.08	4715.87	4219.04	4479.28	6485.45
AKAP8	A-kinase anchor protein 8	63850.1	6181.31	9214.34	8243.58	68600.7	6388.87	6064.01	6778.11	4285.88	9039.49	10104	12316.9	6573.03	4419.6
RHOA	Transforming protein RhoA	134087	80818	74368.7	86172	109540	222476	163510	137763	141851	85360.7	154319	122707	146563	102339
KC1A	Casein kinase I isoform alpha	22985	26433	23639.1	24926.3	22269.1	25096.6	27316.9	28542.7	28905.3	28548	26761	26682.4	30538.9	21387.9
HMGB3	High mobility group protein B3	5222.36	8292.11	12360.9	11058.6	16484.8	82766.3	60887.8	96998.5	63605.5	12126.3	13554.3	9181.54	81904.8	14113.7
H1BP3	HCLS1-binding protein 3	26209.3	18975.3	20611.3	11504.7	26864.3	15635.2	18796.8	15287.1	9506.64	19052.5	10319.8	7489.98	19416.1	13030.1
PIPNB	Phosphatidylinositol transfer protein beta isoform	40417.8	31163.7	23794.4	33266.9	32420.1	52339.6	48594.3	48364.8	40732.7	30586.3	31085.9	36768.8	41361.5	41935.5
GNMT	Glycine N-methyltransferase	22286.2	16122.9	11856.7	50666.2	48703.1	19314.3	14641.1	14408.5	16653.4	14852.9	17917.5	13677.6	14818.5	18930.7
VDAC1	Voltage-dependent anion-selective channel protein 1	438641	659999	484685	252606	232599	705157	443287	542066	547763	537192	632599	586506	479852	699564
PEPL	Periplakin	17166.8	8254.43	13052.7	27634.3	16862.4	9417.49	8705.06	10592.5	8569.99	12327.6	14216.8	10351	14595.1	7766.66
RGN	Regucalcin	26537.7	20084.6	9939.66	17080.4	16348.6	41845.1	19690.4	32024.1	29707.3	20028.9	27917.8	20006.7	25032.6	24295.1
LRRK1	Leucine-rich repeat serine/threonine-protein kinase 1	50976.4	56582	73587.7	36188.4	45283.8	102473	73280.5	67113.1	35522.5	82033	63364.5	87820.6	76726	81890.3
PPIC	Peptidyl-prolyl cis-trans isomerase C	41688.9	37191.4	64742.1	45536.6	32457.8	114156	83462.1	66692.2	60287.7	46267.8	83524.8	58001	67388.6	41982.6
OFUT1	GDP-fucose protein O-fucosyltransferase 1	17742.5	14065.2	10377.2	5049.71	5614.68	38360.8	41694.4	22436.7	5825.42	28602.6	21790.4	24620.4	5499.56	28526.5
PLPP3	Phospholipid phosphatase 3	12206.2	56251.4	25026.9	151540	17609.5	5364.24	7017.84	8153.35	9278.88	28094.9	5180.75	3084.74	7895.43	8523.02
HIG1A	HIG1 domain family member 1A, mitochondrial	5533.31	10671.4	27508.3	6379.37	19739.8	6328.46	6704.16	7057.4	8848.6	7130.71	7188.48	4234.34	6580.03	8003.63
VPS45	Vacuolar protein sorting-associated protein 45	21895.1	28516.3	20749.2	21743.7	18707.7	17564.8	19959.6	17286.9	20258.6	19919.2	19106.9	19352.9	21194.3	19170.6
PSB7	Proteasome subunit beta type-7	54946.1	39753.4	31692.8	61216.4	33610.3	68097.7	65719.8	64106.8	70409.7	36089.6	67476.9	46825.4	67221.4	53372.3
SODM	Superoxide dismutase [Mn], mitochondrial	91851.7	179179	191445	121490	141384	275245	319283	337719	245509	138938	307394	170010	151133	157242
HSP74	Heat shock 70 kDa protein 4	110578	64011.4	41787.8	61601	59719.9	49837.1	51500.8	42089.5	37062.5	46883.2	57221.2	47387.3	54793.5	40311.8
GMPPB	Mannose-1-phosphate guanyltransferase beta	31494.8	27260.8	21085.1	21920.7	25948.7	30528.5	42985.7	29227.1	34752.6	32932.1	25522.1	29113.2	27725.1	32232.7
NECP2	Adaptin ear-binding coat-associated protein 2	95989.2	29894.6	11772.3	22649.3	29771.7	113482	118848	107894	70573.4	28726.4	70689.1	64908.6	75889.6	49581
EHD2	EH domain-containing protein 2	79771.5	62015.5	48478.4	67268.2	67144.5	44042.8	51571.4	59910.2	44474.3	55577.5	44736.7	51042.9	68216.9	58017.9
SYHC	Histidine--tRNA ligase, cytoplasmic	118061	93993.3	46312.1	88865.4	106838	123953	149482	126447	104832	121339	118640	106065	106814	94694
MON2	Protein MON2 homolog	40869.6	29938.6	24218.4	36513	36599.4	21360.6	25802.5	20596.4	20967.1	31208.3	35771.4	30158.9	26543.8	25422.5
QCR7	Cytochrome b-c1 complex subunit 7	15237.8	25045	49759.4	8354.17	26385.8	46892.7	59780.5	122234	63410	13350.3	70348.9	41124	60264.9	41563.5
KC1G3	Casein kinase I isoform gamma-3	16460.8	20407.4	22425.8	16359	14999.4	36146	23354.2	22845.3	23548.3	19613.6	20298.3	23839.4	19886.8	24459
S22A4	Solute carrier family 22 member 4	117665	183075	21436	180717	201002	89170.7	71963.9	59407.3	102559	8679.13	73850.5	98521.4	127318	55750.1
PTBP1	Polypyrimidine tract-binding protein 1	336926	117651	139932	154762	171000	106457	159602	101747	65524.5	153833	97578.8	104101	126791	103301
CAD17	Cadherin-17	18120.8	14611	38187.8	185674	375252	11628.9	12751.4	12873.7	10806.7	22336	7724.06	6244.26	14692.5	10931.8
IGH1M	Ig gamma-1 chain C region, membrane-bound form	468925	135685	18497.8	131569	109556	38665.6	64629.6	29945.3	30609	71607	47912	45578.3	44050.7	41240
CPSM	Carbamoyl-phosphate synthase [ammonia], mitochondrial	11453.1	11002.6	12239.2	18756.6	25963.4	11627.7	11850	11903.9	10440.9	12409.2	9465.3	9056.57	11560.1	10811.8
TM10C	tRNA methyltransferase 10 homolog C	30384.5	23497.7	20080.7	11780.2	16996.6	32464.9	46167.4	30552.7	31326.6	17583.6	20157.2	33428.2	28792.4	34090.6
DLG1	Disks large homolog 1	51462.5	38923.1	86772.8	36410.2	41372.3	45317	36455.8	35770.4	31710	33901.4	33627.9	32978.5	35010.2	31878.4
TBA4A	Tubulin alpha-4A chain	643215	666650	427176	441297	432914	538795	533436	681715	836271	665820	769109	900460	545752	1.00725e+06
GDIR1	Rho GDP-dissociation inhibitor 1	66020.3	53608.2	29544.7	51718.1	39217.4	76892.4	76354.8	65518.2	57363.3	53070.7	74956.7	45307.6	70255.4	54635.4
DAG1	Dystroglycan	23300	27826.9	40707.2	16974.7	23094.3	20628.8	17257.5	22594	19312.1	14818.4	19902.8	19057.8	22874.1	17808.6
MECR	Enoyl-[acyl-carrier-protein] reductase, mitochondrial	46194.9	65749.1	102916	62717.6	73335.5	78368	70328.3	102684	106117	82639.1	89019.6	97725.2	96027.6	84192.4
NEK9	Serine/threonine-protein kinase Nek9	9140.58	7543.19	9225.73	9005.79	10843.9	5369.32	6222.96	6989.81	6926.75	9449.88	10274.5	6880.39	7097.21	6967.4
PDS5A	Sister chromatid cohesion protein PDS5 homolog A	42733.1	23431.7	17437.2	31020.8	29485.6	23906.9	17753.7	23498.4	17927.9	23281.9	27890.6	17560.5	18918.5	17343.8
UMPS	Uridine 5'-monophosphate synthase	82398.3	40150.8	21213.2	43740.4	49436	74125.8	86342.8	73696.5	66194.7	76699.4	65435.9	54086.5	56902.2	52842.2
GDIB	Rab GDP dissociation inhibitor beta	136348	130856	57061.5	122766	98581.1	63679	77553	55855.7	74668.1	85617.4	84033.6	89045.2	110121	84627.9
CH082	UPF0598 protein C8orf82 homolog	38949	24292	54215.3	48223	48556.8	117355	92243.8	70379.8	83151.1	42505.4	75262.8	60009	45505.5	44160.3
MTMRE	Myotubularin-related protein 14	18006.4	18374.1	8525.26	10235.6	12923.4	12474.4	12660	6617.19	10620.9	9771.09	9978.99	7270.36	7811.5	10069.4
CYB5B	Cytochrome b5 type B	35717.1	38956.8	121316	39874.9	39495.1	95231.3	115437	180033	144615	51979	116365	84422.7	76289.4	71558.4
ENASE	Cytosolic endo-beta-N-acetylglucosaminidase	26385.1	11482	9030.72	49350.8	16192.5	8594.09	11088.9	8437.14	12472	15196.2	7769.45	6594.69	11680.8	10441.3
E9Q5Z6	Alcohol dehydrogenase 6A (class V)	10415.7	4157.61	123702	128640	378956	9498.62	17473	4559.02	6372.01	84731.5	4777.95	4274.57	4421.09	6570.82
UD3A1	UDP-glucuronosyltransferase 3A1	32220.8	90923.3	65749	32174.2	24555.8	61071.3	78254.4	83585.1	80167	53412.2	74263.1	101904	58407.9	82500.5
NU188	Nucleoporin NUP188 homolog	33421.2	6380.75	11697.9	14049.8	19582.7	6971.13	6279.36	3759.48	12463.4	10385.4	9328.77	12092.1	6915.73	11944
FEN1	Flap endonuclease 1	228904	8493.78	10986.4	323492	16885.7	4649.47	8332.6	9313.84	13361.8	12421.2	10019.1	8963.55	9032.05	13778.6
AL3A2	Aldehyde dehydrogenase family 3 member A2	46626	91824.3	100455	34573.5	36796.3	67270.5	79850.3	128315	85692.4	88652	98292.4	109714	68612.2	115451
COT2	COUP transcription factor 2;COUP transcription factor 1	16344.5	6811.98	49052.8	31407.1	14679.1	18035.9	16154.7	5579.44	6236.47	4658.11	8317.14	9296.57	18025	6047.78
CZIB	CXXC motif containing zinc binding protein	5160.86	5811.46	8676.84	9563.85	11367.6	40496.1	50197.3	49072.4	24563.4	13544.1	34083.7	8988.95	8589.18	7185.38
EIF3E	Eukaryotic translation initiation factor 3 subunit E	76760	80767.6	51730.1	76787.2	82022.2	79466.5	88229.1	80775.4	89089	86640.1	88444.1	78485.7	76996.9	87218.5
DRS7B	Dehydrogenase/reductase SDR family member 7B	25921.9	35241.7	37325.9	24586.4	26167.9	34008.1	33137.5	27966	38458.1	41101.2	43066	44089.6	31349.3	40082.2
AAAS	Aladin	293252	230777	4746.32	6120.56	9123.78	8604.95	4502.31	6452.28	6004.42	6711.5	4328.42	8950.65	6653.58	5822.75
MP2K4	Dual specificity mitogen-activated protein kinase kinase 4	15215.1	11921.2	10642.9	13404.7	17012	15129	25422.7	16128.2	16364.7	15101.5	17120.7	18417.9	20270.5	14521.6
CHRD1	Cysteine and histidine-rich domain-containing protein 1	40655.1	30174.5	21046.5	21432.1	14194.4	17221.4	21816.3	16701	11860.1	21140	16162.3	12711	18480.8	19900.2
CP2J5	Cytochrome P450 2J5	17310.3	58291.6	50189.2	18570.5	15384.3	34130.4	31656.7	63617.4	55416.6	53797.9	76531.1	73871.6	36834.5	80134.1
DPOD1	DNA polymerase delta catalytic subunit	55419.1	8167.64	35750.1	13631.6	9144.58	6715.67	4325.73	8956.22	10010.9	12431.4	13350.8	9321.46	8685.24	9708.01
PLPHP	Pyridoxal phosphate homeostasis protein	44250.2	44818	43644.5	48540.9	50086.7	64718.3	67598.8	84293.2	71749.4	41294.1	81845.2	47092.9	55162.9	47066.7
RFIP5	Rab11 family-interacting protein 5	69773	53730.4	48188.8	20981	30314.7	68353.9	66377.2	48087.5	50555	54199.2	70723	63228.6	57255.4	75705.9
ODP2	Dihydrolipoyllysine-residue acetyltransferase component of pyruvate dehydrogenase complex, mitochondrial	122825	206471	209729	130784	149683	216891	207488	228211	201818	172981	177898	214031	188743	187486
SDHA	Succinate dehydrogenase [ubiquinone] flavoprotein subunit, mitochondrial	235151	335017	370419	234543	256762	225017	205745	188301	201167	243039	279438	239179	254428	253315
MPI	Mannose-6-phosphate isomerase	73269.5	49480.9	17976.3	60778.3	27613.3	28418.4	34003	20772.6	19857.8	38058	30478	20579.6	31878.7	28525
RMND1	Required for meiotic nuclear division protein 1 homolog	38610.1	35341.8	39870.4	25854.2	16916.3	48488.4	36299.4	40424.1	41031.6	33827.2	52978.7	36251.1	36022	42518.8
MARK2	Serine/threonine-protein kinase MARK2	77251.1	23737.1	10442.3	14157	12659.9	6253.81	6460.2	13343.8	6991.53	6940.74	6813.14	7399.8	4136.81	6410.93
MERL	Merlin	6101.97	25952.3	4280.79	34878.5	2121.88	38440.4	31977.9	31900.9	51785.6	43616.3	31212.6	19239.1	34821.1	5305.01
UROK	Urokinase-type plasminogen activator	32217.7	8131.37	5565.75	10423.6	3940.31	33962.5	21833.3	13983.6	29806.7	41095.3	29966.3	5596.94	31045.2	24960.1
H3BLK7	Predicted gene 20695 (Fragment);Clusterin-associated protein 1	1.37934e+06	1.37285e+06	640230	1.23986e+06	1.39893e+06	998304	1.18486e+06	1.62745e+06	1.82802e+06	1.9717e+06	1.54392e+06	2.17974e+06	1.63697e+06	2.19352e+06
APOE	Apolipoprotein E	103324	55592.6	45608.3	32384.1	42272.5	86616.6	75590	109760	65894.1	99331.1	79273.9	71938.7	70186.7	69841
3HIDH	3-hydroxyisobutyrate dehydrogenase, mitochondrial	88026.1	133400	140642	104222	98049.3	166548	112779	217529	150040	134279	183377	140518	108372	149397
APEH	Acylamino-acid-releasing enzyme	50335.9	73248.6	50246.3	56557.5	43997.2	64310.1	53512.1	68810.1	64065.7	55417.8	83739	79128	67397.6	75224.5
T176A	Transmembrane protein 176A	54510.1	60946.1	104167	30363.8	8395.02	6239.53	6328.75	4145.24	4963.06	85383.8	6662.15	6998.57	3792.63	2966.84
TMED2	Transmembrane emp24 domain-containing protein 2	12471.3	11445.7	14284	18767.1	17677.2	23014.3	15753	15368.4	19216.1	20495.5	16715.8	27636.7	17787.8	19509.5
G3BP2	Ras GTPase-activating protein-binding protein 2	30263.3	26544.2	41579	17200.3	17469.4	12507.1	25422.7	22424.1	15606.8	25570.7	11831.5	14614.3	12001.7	16480.4
CBWD1	COBW domain-containing protein 1	13992.9	10944.5	6327.48	10371.6	15738.2	13653.1	20316.2	16001	14975.2	14301.4	12137.2	14428.4	17251.4	12832.1
DNPEP	Aspartyl aminopeptidase	98961.7	80912.3	42174.7	71382.5	75019.6	121254	127605	111626	91564.1	80371.5	87542.3	89551.3	95215	73409.2
GLT11	Polypeptide N-acetylgalactosaminyltransferase 11	25564.7	26760.9	17505.5	41169.8	32832.9	24999.7	20502.7	19873.9	21922	26046.9	22975.1	15880.8	24177.7	11669.5
UPP1	Uridine phosphorylase 1	183887	87637.3	52171.1	56426.6	36979.4	58914	60526.7	35118.9	25185.6	23064.5	50808.1	34747.5	40638.9	12539.5
PSMD8	26S proteasome non-ATPase regulatory subunit 8	90937.3	70873.2	47141.9	71003.2	62508.6	86888.7	88469.9	96850.7	92908.9	76721.5	75713.7	72929.4	88094.5	70969.9
DAAM2	Disheveled-associated activator of morphogenesis 2	4984.25	4573.77	5431.48	6067.04	4381.53	10612.8	12036.6	7220.58	6917.73	7118.3	5159.35	4615.8	7082.49	7059.36
ASM	Sphingomyelin phosphodiesterase	32910.3	6602.54	12918.9	6488.68	3311.87	33936.5	49302.4	35230.6	31434.3	25126	28394.1	3552.28	35670.4	13415.2
PGAM1	Phosphoglycerate mutase 1	133625	130157	60747.9	123381	76556.3	277587	321727	252207	184811	73938.1	232711	95144.7	198893	115870
SPRE	Sepiapterin reductase	81442.6	101927	82352.4	134677	131687	151695	162746	215029	210902	90610.9	170463	110129	156433	115090
S35F2	Solute carrier family 35 member F2	9232.4	4723.27	3724.94	48183	45437.6	7471.57	6684.42	7946.33	4977.26	5689.96	4827.38	5435.42	7000.37	4761.5
GSDMD	Gasdermin-D	68387.9	22621.3	31415.8	8050.96	61695.6	6541.72	5922.32	6619.73	4388.42	59108.6	9867.88	12611.6	6419.45	4525.34
SF3A1	Splicing factor 3A subunit 1	82130.7	26174	35962.5	42482.6	40176.2	23072.7	33107	28182.3	33065.6	38961.5	33964.5	21893.8	26507.1	19829.6
RGPA1	Ral GTPase-activating protein subunit alpha-1	3253.75	5846.69	5708.92	5524.06	5018.39	6691.21	8499.22	6669.51	6564.55	5661.58	6388.08	4530.42	6158.02	6161.8
CO9	Complement component C9	9836.04	8789.08	9157.28	7051.39	8558.38	8674.62	13976.9	22236.7	13432.7	10649.3	13588.4	14124.8	7252.67	13468.9
RL38	60S ribosomal protein L38	61506.9	43800.7	69711.4	59718.8	55001.3	105673	155008	97722.2	82748.2	54730.1	75107.6	70029.5	109229	59847.3
A0A075B5X0	Immunoglobulin heavy variable V1-59	240311	40580.4	4129.02	89830.9	10487.8	7485.8	5175.42	5613.1	5021.74	7714.88	16131.1	10288.8	5788.23	5178.42
ODBA	2-oxoisovalerate dehydrogenase subunit alpha, mitochondrial	40533.5	59077.1	65956	57105.9	37836.1	68149.4	75496.1	80116.5	71637	52875.8	75265.9	57252.5	56819.2	54571.9
IGHM	Immunoglobulin heavy constant mu	435734	33799	15552.8	247456	93486.3	38400.6	35736.6	38198.9	32371.5	55117.2	43010.8	36264.7	39969.2	34176.3
SNX12	Sorting nexin-12	51742	23076.1	62505.8	109676	67143.6	155920	145178	126342	113401	58399.2	102062	87527.3	81445.4	64772.3
ITIH3	Inter-alpha-trypsin inhibitor heavy chain H3	63524.1	10455.9	10536.3	24034.4	30722	8339.49	14632.3	9155.48	11833.6	19650.6	14703.9	10742.8	9842.41	8195.24
ARF2	ADP-ribosylation factor 2	54151.6	4112.46	25537.1	40574.3	52942	91867.8	43540.6	26168.2	59585.5	76507.9	42237	87532.5	81569.7	56693.3
RAB2A	Ras-related protein Rab-2A	88573.5	79444.2	87629.2	72685.6	85293.4	55879.1	64214	51278.8	63799.9	96346	71351.6	64176.1	82587.7	63190.9
TT39B	Tetratricopeptide repeat protein 39B	61905.9	8056.18	5404.37	76760.4	108519	9797.97	49146.4	45050	5273.31	5894.29	4928.53	7860.8	7576.06	5113.76
PTBP3	Polypyrimidine tract-binding protein 3	200793	32300.4	55073.9	65744.6	73050.9	35093.2	59593.2	28550.3	22531.7	49742.2	27129.8	31045.4	46406.2	30514.1
LMAN1	Protein ERGIC-53	38331.1	38323.8	30659.2	28722	32214	44642.4	43848.1	37136.3	37967	35106	38094	34487	39637.1	35433.8
PALD	Paladin	21207.2	7102.73	6302.14	19711.1	30265.3	8428.29	6494.01	5523.51	5654	10546.3	17709.9	10895.1	7255.01	5830.4
CHID1	Chitinase domain-containing protein 1	12602.9	30589.3	19765.6	15756.9	14186.7	20859.1	25381.4	24803.3	25432.5	37742.9	23514.8	31365.2	35906.4	17925.8
NH2L1	NHP2-like protein 1	93527.1	21601.5	68508.3	80313	71002	32152.1	66249.7	53696.7	52863.8	45198.1	42866.9	40610.3	26111.4	38323.3
CISD3	CDGSH iron-sulfur domain-containing protein 3, mitochondrial	23076.5	42928.6	136038	64707.7	45444.1	109168	113854	175141	138924	50374.8	127193	91061.1	90379.3	90128.4
5NTD	5'-nucleotidase	31288.1	42962.6	78668	41124.9	36912.2	72631.1	68958.2	66738.4	48938.2	59122.1	60857.2	61360.7	60572.7	53147.2
SFRP1	Secreted frizzled-related protein 1	19942.5	11794.1	23520.3	15296.5	10756.5	88935.2	28523.2	41356.3	34594	30827.4	19806.3	20972.8	33213.7	36815.9
C1QR1	Complement component C1q receptor	70851.1	26607	12398	12896.1	103198	22833.3	22649.7	13110.9	16419.7	16731.5	16486.7	11315.4	12242.7	16170.6
ORN	Oligoribonuclease, mitochondrial	12194.6	14879.7	17997.7	25963.9	45252.2	55804.4	85698.5	73268.6	79568.2	58209.6	35442.8	7019.78	35283.5	29262
IMDH2	Inosine-5'-monophosphate dehydrogenase 2	30643.5	21178.4	15640	22823.8	20890.3	38470.4	38239.8	32122.6	25715.9	28666	27120.2	24145.7	22854.6	25520.3
VPS52	Vacuolar protein sorting-associated protein 52 homolog	31177.8	21265.5	17853.1	27459.6	41188.2	18019.1	18764	17013.7	20409.8	24165	19813.1	26331.6	21775.7	20014.7
T3HPD	Trans-L-3-hydroxyproline dehydratase	43053.1	44187	14998	52337	32631.3	27584.6	28136.6	14955.9	22237	32091.4	29548.8	20645.4	33603.1	21683.3
ST1A1	Sulfotransferase 1A1	53941.5	11850	18243	80400.6	172041	12198.8	12550.1	13338.2	24749.1	25137.6	21694.8	22126.1	13185.5	41017.7
PHS	Pterin-4-alpha-carbinolamine dehydratase	35872.6	75056	70878.6	65830.7	36245.9	130678	135012	181803	92737	58206	95348.7	47546.8	72454.1	94489.7
LAMP1	Lysosome-associated membrane glycoprotein 1	138576	98262.1	62833.6	123174	84857.9	93058.8	76205.8	85150.7	62889.5	94849	68475.1	67595.4	81732.7	63428.5
VINC	Vinculin	156013	111333	96691.2	158671	134467	109402	101897	117070	91948.2	113105	130596	101769	113804	104333
RS12	40S ribosomal protein S12	37848	12915.6	45164.6	64976.7	14970.5	68660.8	136320	212454	114952	37121.1	76204.1	50327.5	101030	40891.2
PEPD	Xaa-Pro dipeptidase	101856	116620	64776.6	91514.5	87513.5	53245.7	67068.3	64982.4	71634.4	98305.4	70762.2	82304.1	83991.2	72348
SRBS2	Sorbin and SH3 domain-containing protein 2	132168	10150.8	169580	7708.13	10871.7	22189	17660.3	7657.57	7689.3	9907.96	9080.51	7460.25	7861.95	7575.27
SLK	STE20-like serine/threonine-protein kinase	25388.5	21443.4	21191.1	28981.3	26877.2	44564.2	37703.2	37367.8	25228.1	22583.7	30104.1	30731	33171.9	27151.7
FYCO1	FYVE and coiled-coil domain-containing protein 1	170920	59354	110329	37635.9	73763	45755.8	51980.9	52840.9	59726.4	61280.9	67942.8	38074.9	61574.7	15145
PTN23	Tyrosine-protein phosphatase non-receptor type 23	62196.6	27855.2	19395.8	34645.7	24208.6	20501.5	24925.1	19625.1	24205.1	23347.2	25428.5	14542	21609.5	16938.2
A9R9W0	Major urinary protein 15;Major urinary protein 1	13375.8	8323.83	5583.92	6241.48	4187.01	14667.3	8484.84	314709	538318	490642	446279	271352	7827.77	4949.32
TF2H2	General transcription factor IIH subunit 2	47675.5	8041.18	6425.39	6029.55	44551.6	15182.8	8196.72	4726.54	5283.14	5498.66	7045.75	7875.46	4583.54	5123.29
XPP1	Xaa-Pro aminopeptidase 1	83886.9	69181.4	58288.8	71992.1	67843.5	117048	79137.2	75323.9	74130.9	70989.4	88999.9	92100.8	100321	79467.2
SF3A3	Splicing factor 3A subunit 3	72057.7	62222.9	29729	76649.9	63209	42706.8	63218.8	49324.1	42828.4	35053.4	55660.2	43763.8	23904.7	32736.3
PARI	PCNA-interacting partner	26092.9	66851.1	77475.7	41603.9	57106.2	105610	101330	105542	66228.6	76468.4	113983	47534.4	42039.6	99012.6
PRS10	26S proteasome regulatory subunit 10B	68377.1	61923.1	37520.6	47014.7	43767.9	69708.8	72770.6	91520.7	60558	70823	54948.3	61203.6	52007.3	64818.6
A0A075B5W5	Immunoglobulin heavy variable V1-54 (Fragment)	129264	21559.8	4191.85	134379	37784	4560.77	5097.85	5698.51	45747	58997.7	16376.5	10134.6	5876.3	6592.95
SYSM	Serine--tRNA ligase, mitochondrial	23977.6	18409	22561.6	16183.7	26106	30604.7	38966.4	25159.4	21669	25281.4	27170.3	28306.8	22795	25711.3
VRK1	Serine/threonine-protein kinase VRK1	46988.4	31100.9	86759.5	12837.8	4467.14	4102.51	9443.52	10555.6	11789.9	14077.2	30860.5	7909.09	10236.2	12157.7
1433B	14-3-3 protein beta/alpha	173993	157246	107332	161622	149165	310186	279707	298994	247715	131810	197535	135408	241958	151521
SHC4	SHC-transforming protein 4;Breast cancer anti-estrogen resistance protein 3	12047	15399.2	6059.83	4793.89	7146.15	101835	169457	107402	133275	286941	5526.27	4944.06	331372	7599.94
2ABA	Serine/threonine-protein phosphatase 2A 55 kDa regulatory subunit B alpha isoform	71078.8	47889.3	23047	37164.7	41476.3	63262.7	84946.1	58011.2	53539.4	66907.2	63304.8	47438.2	63387	47644.5
SEH1	Nucleoporin SEH1	40128.5	15267.2	13044	16874.1	10194.6	5381.48	7176.43	11138.7	12896.3	8616.26	13176.9	9957.69	11186.8	12623.7
SYNE1	Nesprin-1	35453.5	31375.2	61820.4	49824.3	52838.9	59189.7	42398	55785.9	76378.6	63992	44819.4	68141	63859.7	76920.8
YTHD3	YTH domain-containing family protein 3	30929.3	20919.7	24975.5	19794.7	23117.6	27975.3	45559.7	30058.2	30583	24818.5	40761.9	26550.7	30996.1	26532
UACA	Uveal autoantigen with coiled-coil domains and ankyrin repeats	22044	15307.4	22876.9	12113.9	19059.7	17738.6	12129.4	12671.5	9906.66	14233.8	19792.7	14147.6	12957.6	10037.6
CLPT1	Cleft lip and palate transmembrane protein 1 homolog	129255	106328	8831.73	11074.3	142291	55925.7	10599.3	12127.6	11884	14880.9	8737.52	95408.7	12881.4	3571.39
INMT	Indolethylamine N-methyltransferase	43289.7	210840	120355	72185.3	30632.4	81459.7	137125	272309	264363	117127	290567	200253	116953	207058
DAZP1	DAZ-associated protein 1	110183	28369.1	36629.4	48692.8	50668.3	35766.4	55905.8	33581.8	23648.1	27363.5	27243.3	21128.2	25272.1	18545.6
MUP3	Major urinary protein 3	43076.1	27269.2	9579.56	8099.89	5583.19	27941.9	65971.6	36408.8	100192	182587	63085.7	66294.1	29328.3	41465.6
SNTB2	Beta-2-syntrophin	36499.6	37849.3	88478.6	24593.8	30723.1	26314.7	23427.2	19183.1	26103.7	28993.8	27794.6	22321.8	29761.9	25054.2
BAP31	B-cell receptor-associated protein 31	43870.7	46504.8	75876.1	46961	53125.6	26091.9	32871.4	31742.4	52243.4	51353.3	34119.7	31609.5	50953.1	45548
CASP7	Caspase-7	28561.8	8139.18	26138.8	37100.8	60254.8	15000	29652.9	26669.5	5219.53	5565.67	14149.2	7780.63	26829.5	11166.2
CCAR2	Cell cycle and apoptosis regulator protein 2	67638.6	31215.3	28365	38684.9	41636.4	34144.8	33737.5	36066.1	25645.6	31994.2	28193	24333.4	29125.4	25566.6
KCY	UMP-CMP kinase	55286.8	44730.4	26421.7	56065.3	81869.9	74174.5	109387	92412.1	100820	39558.1	81784.3	75466.5	77971.9	54633.4
VATB2	V-type proton ATPase subunit B, brain isoform	169891	136643	153573	132795	103796	110104	102469	95407.6	115548	131626	132729	127215	123648	121965
PELO	Protein pelota homolog	35218.3	24435.4	11774.3	9084.65	19384.4	35613.1	38645	25143.8	33011.2	21701.7	23903.7	31040.1	23881.3	30852.1
LCAP	Leucyl-cystinyl aminopeptidase	50058.6	30147	26822.6	31337.5	27528	27861	28401.3	23344.8	19249.7	25846.7	29467	23760.1	30545.6	19809.3
PG2IP	PGAP2-interacting protein	140198	12299	4279.67	130576	5707.49	13755.5	12065.6	13486.5	9227.71	4198.46	4692.87	6190.28	13078.4	9515.61
NSUN5	Probable 28S rRNA (cytosine-C(5))-methyltransferase	41156.6	11394.5	15722.6	25332.5	51945.5	6653.82	14858.2	4989.26	7765.12	32607.8	16569.7	26636.7	5144.92	7530.18
RAB5B	Ras-related protein Rab-5B	27238.1	19445.6	24707.8	20464.4	26999	42773.9	37092.1	29456.7	27900.6	28324.9	28588.1	27968.2	47716.9	21587.3
NASP	Nuclear autoantigenic sperm protein	4262.68	13692.8	9185.6	13548.3	6887.67	35851	58860	37269.2	74632	14856.4	46256.2	4624.92	12876.7	12889.1
S22A7	Solute carrier family 22 member 7	9317.25	15903.1	5788.75	8859.94	5261.59	11130.9	15089.2	18330.4	16940.2	15492.8	21639.2	7170.41	14645.3	9110.79
SBP2	Selenium-binding protein 2	5821.73	56534.7	4363.32	7752.98	5200.98	54069.3	7993.79	103566	62265.4	25356	66648.5	131705	8703.42	80162.1
ARRB1	Beta-arrestin-1	106186	76709.2	22958.3	103334	66344.5	38607.8	43237.1	37013.9	35743.8	89425.4	56299	42920.2	40943.8	25713.5
BTF3	Transcription factor BTF3	16849.2	12772.5	11034.5	21529.9	9382	47559.9	50960.4	41573.2	29067.9	11287.4	33910.6	16841.2	21034.7	12589.8
ACTN4	Alpha-actinin-4	124841	148228	143245	136165	138147	118053	106507	118692	94949.9	119292	167015	107806	107519	116180
GLYG	Glycogenin-1	47935.1	37976	23173.3	36038.7	30874.6	47434.9	48159.5	45069.2	45375.1	44876.5	29750.8	43336.8	47764.6	41044.8
SNX29	Sorting nexin-29	10700.4	17172.7	23098.4	7013.37	12173.2	21576.5	12359.4	19882	27522	21264.1	18748.6	14204.1	25616.3	23841.9
ERBIN	Erbin	231605	208300	517734	191552	285711	175271	188083	189860	222709	62543.5	207593	187328	202013	212431
SNX7	Sorting nexin-7	23724.2	32688.7	33034.9	25688.2	7132.33	48321.4	36924.4	39905.2	19424.2	23616.8	32603.3	39302.5	43392	43252.2
RM27	39S ribosomal protein L27, mitochondrial	11912.1	9346.66	5527.94	7008.43	4701.51	76538	81444.4	75476.6	55745.7	6391.35	53271.9	6775.47	8789.64	4407.71
CWC22	Pre-mRNA-splicing factor CWC22 homolog	109438	49869.8	62701.6	89124.2	108729	37068.3	65832.6	54522.1	67801.2	88392.2	70966.1	51349.1	56895.3	49941.2
PHYD1	Phytanoyl-CoA dioxygenase domain-containing protein 1	13350.3	9512.65	10093.3	10684.3	9553.34	14535.3	13635.5	13951.1	17256.5	8770.24	14817.6	14489.6	9234.64	16299.8
RDH16	Retinol dehydrogenase 16	102267	120122	115545	81937.3	88837.2	82089.1	39574.3	35047.6	53323.3	74033.7	65586.6	58916.7	139783	76318.9
CDC5L	Cell division cycle 5-like protein	92294.2	26594.7	30001	18448.1	21738.4	12980.7	18463.8	18233	16947.8	11815.6	20269.1	14095.7	19363.5	14457.9
L2GL2	Lethal(2) giant larvae protein homolog 2	63968.2	22122.3	20959	31854	31847.3	28821.4	23274.1	17473.8	22060	20231.2	21735.9	17313	20309.3	23188.6
INT3	Integrator complex subunit 3	52152	18747	18123.1	23797.1	29913.8	17874.5	15134.3	15114.2	16863.6	23270.4	21982.5	18135.4	16934.5	20705.3
PAOX	Peroxisomal N(1)-acetyl-spermine/spermidine oxidase	39390.7	25074.6	16701	42349.5	32658.4	30621.6	30007.3	23277.9	21176.3	19802.2	21647.4	17630.2	21784.3	17590.4
PDIA4	Protein disulfide-isomerase A4	78229.1	68905.2	78828.4	66580.7	52401.1	86258.1	82436.5	81429.1	69228.6	110329	91953.1	79479.2	77868.8	69897.3
PLOD3	Multifunctional procollagen lysine hydroxylase and glycosyltransferase LH3	11926	18086.7	15595.6	14903.5	12661.8	41277.3	49635.5	19433.5	20172.4	22161.5	25542.6	14166.4	25901.1	17318
WDR5	WD repeat-containing protein 5	116083	61189.6	47420.6	74070.2	80703.6	77084.8	58253.3	39131.5	22104.4	68633.9	55918	43162.8	62472.8	23109.6
GNAO	Guanine nucleotide-binding protein G(o) subunit alpha	23026.5	2706.65	3385.61	3361.7	3826.29	29267.5	32024.1	19144	41909.4	14640.1	4252.77	18178.6	25510.9	3742.39
XRP2	Protein XRP2	53183.9	27213.4	77378.1	61149.5	53628.9	23587.4	35867	25068.2	34074.8	49957.1	22030.1	34403.8	67221.4	28529.3
GPX1	Glutathione peroxidase 1	122548	172984	243490	161802	160147	321057	359707	324937	261407	126482	249957	227713	191632	196293
XPO2	Exportin-2	64395	65930.6	30675.1	63802.8	67271	33165.2	39765.5	40831.6	44148.4	55759.6	54900.5	42455.7	50124.4	48610.7
CHD4	Chromodomain-helicase-DNA-binding protein 4	35755.8	16260.2	17956.9	26662.3	23486.9	19113	24340.4	16439.5	16955.1	18655.2	18606.7	15030.8	17315.3	16350
GNL3	Guanine nucleotide-binding protein-like 3	53738.8	11383.4	13774.3	10472.5	46436.1	12750.4	14452.9	9826.32	9951.25	14980.4	17188.8	10113.8	12238.8	10557.2
MGAT2	Alpha-1,6-mannosyl-glycoprotein 2-beta-N-acetylglucosaminyltransferase	26137.2	24902.5	24404.1	19319.7	19598	27149.5	31352.1	30343.1	33813.1	25310.7	24286.5	20515.1	26626.1	26553.6
SPN90	NCK-interacting protein with SH3 domain	10967.9	10966.2	44470.3	17066.4	19077	5565.61	4319.8	4960.43	14740.7	18552.2	11067	12616.8	11538.3	4371.17
PSB5	Proteasome subunit beta type-5	115991	59935	65019.2	74544.4	90477.1	131292	145678	96484.6	117994	80078.1	91909.3	119031	108156	81292
S2546	Solute carrier family 25 member 46	19798.8	25811.4	35573.3	22253.6	3163.62	14021.3	6360.24	7310.61	5390.16	5720.8	17215.8	4575.58	6685.24	26825.4
RASK	GTPase KRas	41220.8	31825.8	58030.7	39642.8	45232.6	64058.3	62719.5	44710.3	60813.7	44422.4	54192.2	59447.3	45976.3	46131.6
SE1L1	Protein sel-1 homolog 1	21756	13053.8	19691.3	19285.4	17804.5	16851.7	16255.9	11494.6	13118.8	18815.6	17017.9	13360.1	12357.4	15960.5
THOC2	THO complex subunit 2	45901.7	30202	23057.5	31824.8	32590.4	30051.8	33284.4	28581	18618.9	26869.7	26364.2	17078.5	20342.4	23430.5
S35F6	Solute carrier family 35 member F6	13603	17022.8	4681.51	20370.6	8824.96	5953.91	13983.3	7738.09	6942.72	10142.6	5664.84	7596.82	6766.2	6414.2
CDC73	Parafibromin	35653.5	15730	7082.43	7731.45	9345.33	7971.81	9330.73	5835.99	7041.56	7924.36	6763.82	5101.32	4923.53	6305.14
PEBP1	Phosphatidylethanolamine-binding protein 1	102697	72797.8	51800.8	111336	144249	174167	256486	261946	250986	66065.1	195489	140630	128885	79773.1
ANX11	Annexin A11	122265	116778	83218.9	133675	116359	162172	204204	150548	128468	120166	133007	111540	183606	129287
NRIP1	Nuclear receptor-interacting protein 1	858543	16275.8	5663.47	84951.7	80884.8	51750.2	1.15259e+06	1.69354e+06	1.52427e+06	1.68695e+06	1.41638e+06	836297	45937.8	73345.6
BAG5	BAG family molecular chaperone regulator 5	97102.5	330600	83142.1	13529.4	112437	211750	193248	665326	464543	406668	403019	7504.77	195380	622458
IPO9	Importin-9	65640.3	43369.5	16628.5	36848	41541.9	20763	35699.7	25691.4	16709	24080.9	31707.9	21135.1	36959.9	30841.8
FUT9	Alpha-(1,3)-fucosyltransferase 9	11636	14036.2	10834.8	5607.85	4932.61	26106.3	16412.7	24999.9	20244.6	4849.66	13446.4	12296.2	15393.5	13370.1
OPLA	5-oxoprolinase	122431	114076	41990.3	70982.5	57519	118736	100207	133154	104065	92581.4	130780	113426	90889.1	102986
OMA1	Metalloendopeptidase OMA1, mitochondrial	23917.2	23832.2	39501.5	17223.8	16815.6	24494.8	22303.9	40410.1	40775.2	28327.5	31649.8	44145.9	58979.7	41553.3
PCNA	Proliferating cell nuclear antigen	39099.5	38814.8	27412.9	29426.8	39488.2	80365	122479	57049	51549.9	65516.3	43555.3	22785.2	69032.5	46906.9
LGUL	Lactoylglutathione lyase	98483.6	87259.8	49270.4	112918	114867	169045	175927	175197	152768	86434.1	139549	112003	102750	83700.9
NUDT5	ADP-sugar pyrophosphatase	45038.8	32350.9	13690.8	22237.1	31902.3	52982	75378.3	56839.4	43003	31991.5	33764.7	31411.2	43262.4	37071
MDHC	Malate dehydrogenase, cytoplasmic	511807	695481	339403	624258	520429	1016299	688336	734966	652878	515301	645710	561149	745422	786332
CP39A	24-hydroxycholesterol 7-alpha-hydroxylase	37315.5	12897.3	4487.86	54228.8	49040.7	10604.5	11735.5	14142.5	8799.64	39031.1	4921.16	5903.12	13714.7	15329.7
TM143	Transmembrane protein 143	13006.2	24890	30244	12246	6137.4	10373.6	10243.3	11268.1	9580.83	7986.43	11670.2	5994.4	15192.7	8949.95
CAD11	Cadherin-11	12984.9	17317.1	6025.79	6429.39	8036.18	9769.54	8740.28	4432.6	6553.75	5863.29	6607.58	4396.49	4298.49	6758.23
MPRIP	Myosin phosphatase Rho-interacting protein	31075.8	22790.6	81375.5	21289.6	30563.1	20902	27480.6	17697.1	17459.1	21841.3	19923.6	18775.6	22172.8	15218.5
TCPD	T-complex protein 1 subunit delta	208620	160575	182849	179099	150620	157064	165259	162869	160672	180155	159041	134535	128325	144048
ADRO	NADPH:adrenodoxin oxidoreductase, mitochondrial	47662.7	45512.2	40431.1	38735.5	38110.7	75699.1	63947.1	49661.8	51694.4	37442.1	56724.5	41643.6	75149.5	47563.1
RGL3	Ral guanine nucleotide dissociation stimulator-like 3	63621.9	17452.6	24884.9	26395.3	45432.5	16138	28079.1	17412.8	25014.3	28266.6	23004.9	18689.1	18404.4	23931.7
PRP6	Pre-mRNA-processing factor 6	48209.5	26015.3	28403.1	29757.2	32934.3	26577.4	25713.6	23208.3	24399.2	34405	29616.1	20301.4	20923.9	26835.5
E9Q912	RAP1, GTP-GDP dissociation stimulator 1	25685.4	14242.3	12975.6	16399.7	17058.8	21602.3	23340.4	25170	20868.8	20983.3	22928.8	20926.6	18224.5	17809
PRP19	Pre-mRNA-processing factor 19	176453	54835.8	39220	84418.4	67922.2	42302.8	63677.1	30236.8	30687.3	68021.1	54169.3	38435.7	51289.1	30851.2
DDC	Aromatic-L-amino-acid decarboxylase	30525.6	28683.6	16354.3	42043.7	32345.8	23924.8	15803	17001.3	17893.4	13076.1	22132.6	18667.9	37993.6	19532.1
UQCC1	Ubiquinol-cytochrome-c reductase complex assembly factor 1	74669	74189.9	116037	73076.4	105230	63084.6	100615	52473	74803.5	58126.9	69524.1	66063.1	79135.7	39160.9
CD81	CD81 antigen	59343.8	51734.6	177021	48816.8	51903.3	41892.1	48806.4	41350.2	38268.3	45858.3	43524	31680.8	40664.6	22191.3
A0A075B5S2	Immunoglobulin heavy variable 7-1 (Fragment)	94838.9	24926.9	23406.6	79632	23620.3	19352.6	12937.2	15891	37195.2	22313.4	44094.4	22009.1	14842.3	23430.9
PUR8	Adenylosuccinate lyase	96289.9	83011.3	37487.4	81198	77612.9	101263	124660	90140.9	89838.2	74906.5	94526.9	101354	100057	81478.4
RAN	GTP-binding nuclear protein Ran	709026	214704	157590	400407	381073	170586	250318	126562	174282	355152	241079	178546	242995	183412
UB2V1	Ubiquitin-conjugating enzyme E2 variant 1	67107.4	31327.9	71373	88792.5	76234.9	82451.9	91578	95467.6	122805	75026.1	87646.5	85710.6	82405.1	67055.5
ST1D1	Sulfotransferase 1 family member D1	126554	121875	100209	325351	291981	112276	94697.6	171193	126913	93949.8	156310	97891.2	85181.1	104193
ACINU	Apoptotic chromatin condensation inducer in the nucleus	80040.4	27351	41383.8	33735.1	39940.2	26448.2	49139	34796.9	25094	28326.4	21938.4	17647.8	29651.8	14929.7
RETST	All-trans-retinol 13,14-reductase	38634.5	61234	48778.4	38070.4	47812.1	42034.5	40201	42617.9	36141.4	19005.3	40747.1	43103	34352.9	37798.1
ELP3	Elongator complex protein 3	63968.6	34032.8	37968.9	18593.8	60219.7	28740.4	40941.9	17109.7	32933	26160.1	31282.5	28991.5	31717.1	13481.6
LA	Lupus La protein homolog	91765.9	42994.3	46495.7	85129.7	76672.5	43283.3	60663.9	57345.4	51008.2	60056.1	49219.3	42332.7	55222.3	50514.8
UBE3C	Ubiquitin-protein ligase E3C	36908	23073.7	14641.7	22166.1	19872.7	13526.1	16691.8	18077.8	18255.6	18931.9	21904.7	13773.1	18769.7	14724.9
CIAO3	Cytosolic iron-sulfur assembly component 3	6349.2	6230.4	8067.69	7461.72	5530.53	8108.35	7627.05	14259.9	7846.99	13069.5	11617.3	7275.43	7424.91	7632.59
MP2K2	Dual specificity mitogen-activated protein kinase kinase 2	25248	30053.9	21420.8	26307.3	29042.1	35923.9	34365.7	40457.5	20470.8	31926.5	27597.1	29633	43999.1	37092.1
NBEA	Neurobeachin	4757.01	5463.43	15700.9	35485.8	30210.2	5216.3	5569.11	4982.39	7775.82	16004.7	10370.1	11591.2	5137.83	7540.56
GLSL	Glutaminase liver isoform, mitochondrial	1562.02	14028.2	5262.76	5611.86	21515.1	14483.7	17795.8	16744.3	19160.6	36860.2	23060.8	7627.73	15812.9	18144.4
MMS19	MMS19 nucleotide excision repair protein homolog	26429.8	28717.5	13359.1	26177.5	31959.6	19503.3	19768.7	23191.5	18152.8	17522.9	24062.5	18423.8	21897.8	18016.2
SRGP2	SLIT-ROBO Rho GTPase-activating protein 2;SLIT-ROBO Rho GTPase-activating protein 1	41896.9	35411.6	67475.5	56025.1	56409.6	28929.6	38791.3	36978.2	31569.9	57104.6	34006.1	36760.1	45908.7	45962.6
HXK1	Hexokinase-1	191088	186322	169785	210617	193182	189832	157448	159203	149716	154989	196668	182993	170543	181327
ARGI2	Arginase-2, mitochondrial	46402.6	10751.6	24706	137858	212162	50390.7	32093.9	9096.91	12588.7	11876.3	15812.9	15446.4	69577.8	12823.7
VPS25	Vacuolar protein-sorting-associated protein 25	14886.8	12264.3	11817	9056.62	13500.5	10817.3	12164.8	12383.4	8696.21	6780.81	6507.08	6183.98	12534.6	8900.89
GSK3A	Glycogen synthase kinase-3 alpha	23608.4	20685.7	12675.6	16855.7	17839.2	13825	14991	13092.9	14114	12282.4	13323.6	13831.8	19979.9	17370.9
DAAF5	Dynein assembly factor 5, axonemal	40830.3	31419.1	12694.4	41195.1	54047.1	15302.2	15180.8	21536.2	26226.9	32193.8	23848.2	17388	33503.3	29452
ARLY	Argininosuccinate lyase	96021.1	138494	79956.5	163275	141818	219491	165037	202506	193382	101732	197946	126350	164576	137979
A0A075B5W2	Immunoglobulin heavy variable 1-52	73287	4943.87	4979.95	35211.8	8538.17	5346.51	4653.48	5481.08	5464.95	4669.46	5150.34	9114.25	5223.75	5276.99
DHRS1	Dehydrogenase/reductase SDR family member 1	88880.9	130746	128309	78306.3	80223.2	119130	110639	123236	134915	108117	109066	133900	123593	161689
CLMN	Calmin	39932.8	24176.5	151142	31201.9	25741.5	16479.1	9543.6	19499.8	17327.9	20379.6	18796.2	19633.4	18757.8	21902.7
NUDC3	NudC domain-containing protein 3	45823.3	39643.4	64060.2	21149.3	32272.9	15738.5	26021.6	28077.2	23683.9	54425.5	16576.6	23006.6	24219.1	13565.4
GDAP2	Ganglioside-induced differentiation-associated protein 2	75187.3	28945.7	43836.1	46671.7	6113.94	30357.2	12924.9	26125.9	8614.27	4497.44	22299	31650.7	35666.3	8883.03
ACBD5	Acyl-CoA-binding domain-containing protein 5	11599.3	16238	52209.4	18871	16463.5	13793.6	14485.5	14618.7	8155.13	11781.6	8842.71	10492.2	11869.3	12813.3
ADIPO	Adiponectin	23854.4	18516.4	7329.23	8249.74	11993.2	15158.4	8095.47	7467.01	9027.87	8286.38	7122.84	7140.57	7483.24	8939.36
XPC	DNA repair protein complementing XP-C cells homolog	17498.6	10341.2	15265.1	43125.6	22810.7	11589.1	12683.2	12125.5	16291.8	15798.7	14393.3	7705.94	14735.6	11625.9
TEX10	Testis-expressed protein 10	23998.1	14581.8	15335.8	22429.3	21257.9	14572.9	20001.4	14899.6	13701.9	16727.2	19970.2	9972.02	13672.9	15106.2
CX7A2	Cytochrome c oxidase subunit 7A2, mitochondrial	27529	89967.6	94514.9	70242.2	61096.2	141913	136884	211006	89921.6	35242.6	118988	92879.1	125328	99862.7
PECR	Peroxisomal trans-2-enoyl-CoA reductase	56106.9	371777	278244	47430.2	37462	203502	194842	359252	349349	270811	353383	383228	148431	534871
HCD2	3-hydroxyacyl-CoA dehydrogenase type-2	215229	208229	248125	258179	303411	297994	324089	247881	305166	246463	293991	263087	352258	267205
MAVS	Mitochondrial antiviral-signaling protein	73139.3	14966.5	167662	33468.6	23336.6	20841.9	20712.5	20690.6	20591.4	22203.6	21692.6	21868.2	18621.8	19300.6
SYFA	Phenylalanine--tRNA ligase alpha subunit	44777.6	35203.3	34738.1	41358	29100.2	43890.9	40568.6	60494.3	52387.8	53623.2	50711.2	39082.8	30896.9	45674.2
SELO	Protein adenylyltransferase SelO, mitochondrial	21497.2	21200.4	15507.5	15714.5	22494.3	25375.8	21319.8	22640.9	22414.3	20706.4	22240.6	21916.7	18956.1	23071.7
PPGB	Lysosomal protective protein	30228.3	17212.8	27553.7	20792.8	20857.7	42840.5	48210	38714.5	37976.8	22717.1	34418.7	31085.7	22220	20630.5
RMD1	Regulator of microtubule dynamics protein 1	55429.7	67078.9	90404.8	97035	95335.9	109027	117335	104483	150470	67591.9	123104	93018.2	115121	82457.2
PLS2	Phospholipid scramblase 2	4668.43	14238.5	10059.9	12370.8	7543.28	27421.1	17983.4	24433.1	18246.1	13565.2	18884.6	4222.95	14102.4	11768.9
NDUB9	NADH dehydrogenase [ubiquinone] 1 beta subcomplex subunit 9	40871.6	51070	88422.4	51126.6	62301.9	99258.4	94567.4	136469	94392.6	49335.2	119897	65388.1	59702.3	75282.3
ITPR1	Inositol 1,4,5-trisphosphate receptor type 1	22878.5	20946	17020.8	20735.7	22692.7	25632.6	21956.7	22588.1	23325	18866.7	29409.6	25084.6	25847.4	23637.3
NUP54	Nuclear pore complex protein Nup54	82445.9	6779.73	15734.2	73834	13579	11489.8	10044.1	14488.6	17025.4	20635.1	19469.1	11951.5	13425	5575.25
QORL2	Quinone oxidoreductase-like protein 2	66362.5	179138	168888	89380.5	82908.3	60448.1	50653.1	63983.7	82030.5	111098	102702	77669.3	71869.5	80584
PUS7	Pseudouridylate synthase 7 homolog	88055.8	32221.5	21849.7	59706.6	40483.4	40674.9	32000.5	21512.9	31428	42446.9	28766.4	25529.2	18718.6	24436
RM16	39S ribosomal protein L16, mitochondrial	26376.8	20448.8	48886.3	26181.6	38125.3	21578.2	21855.3	20163.5	18417.9	22961.4	35312.8	26625.1	22452.8	14899.9
GNAI1	Guanine nucleotide-binding protein G(i) subunit alpha-1	41309.5	52477.3	87785.6	67928.3	69308	30531.3	33617.7	28285.8	42974.2	59101.3	41511.3	60442.2	63341.8	56591.4
AAK1	AP2-associated protein kinase 1	43216.9	29259.8	24364.9	17644.3	27149.3	21903.4	29708.8	19765	17641.6	18143.1	22447.5	20335.3	21588.5	19794
LYZ1	Lysozyme C-1	321360	33373.8	91408.9	59467.5	35288.7	29882	33911.7	33895.7	16255.9	23781.2	33292.9	7582.25	37382.8	28852
LGAT1	Acyl-CoA:lysophosphatidylglycerol acyltransferase 1	9959.26	10971.8	15260.8	12960.7	17571.9	7820.01	9826.84	8652.4	9308.76	16092.1	12713.3	5857.03	10015.9	8696.44
NEK7	Serine/threonine-protein kinase Nek7	32136.4	40212.3	15203.6	23973.6	6956.26	60021.1	34543.2	30658.3	38237.4	26787.9	26527.2	46884.7	37121.3	32005.4
THRB	Prothrombin	67793.6	37983.8	9237.68	14115.1	15501.8	42384.4	41737.8	70151.8	47462.2	53431.3	71811.5	43006.7	28638.5	48066.1
GCN1	eIF-2-alpha kinase activator GCN1	39340.6	29335.4	15349.3	20419	27066.2	27487.6	31248	33848	36115.2	36481.2	49616.8	33653.8	29605.5	34802.7
MYH9	Myosin-9	65166.3	40319.5	99417.9	42493.2	39678.6	74718.5	87339.8	60297.6	68344.5	83659.6	106787	79917.9	77341.7	68844.5
ENOG	Gamma-enolase	155228	133723	71755	200082	138332	199786	210618	168913	197187	130482	169133	171972	207730	157067
MYD88	Myeloid differentiation primary response protein MyD88	5247.34	2464.03	8370.33	14867.9	1822.91	2456.48	3031.38	2252.64	1773.9	3903.13	1556.68	5075.39	2724.62	3268.49
EFR3A	Protein EFR3 homolog A	14086.4	10892.7	50773.2	17313.9	18340.4	9006.7	8502.2	9253.9	10105.2	15659.7	12501.9	11971.2	12971.1	12332.9
IBP7	Insulin-like growth factor-binding protein 7	20345.4	17030.4	26220.1	12876.1	15644.5	36106.9	24166.3	22819.5	23723.7	24147.7	19407.4	18382.5	25244.2	23903.3
Q3TE80	RIKEN cDNA 2410002F23 gene	16289.3	2365.36	7426.46	2868.01	8503.89	2840.48	3944.45	2968.43	2250.55	3333.57	1953.47	8444.37	1586.97	2549.09
RAB6B	Ras-related protein Rab-6B	57334.5	11150	16621	9985.5	6698.63	85748.7	100695	12226.5	75380.9	76506.5	4254.44	78883.4	68755.2	13252.8
UBXN6	UBX domain-containing protein 6	26823.8	11851.6	17403.4	13845.9	3785.61	14246	8873.55	4131.29	4338.41	14549.4	10570	3923.26	6169	3861.64
NOB1	RNA-binding protein NOB1	11032.7	10091.7	6769.84	44561.4	79621.4	12097.9	13522.5	9203.1	4209.69	4705.42	6173.77	6275.29	9490.23	17488.4
SMC3	Structural maintenance of chromosomes protein 3	34756.1	26794	25540	31548.8	32782.1	30293.7	29810.6	26083.8	23801.6	25462.2	30537.3	24905.1	24792.1	23201.5
TCPH	T-complex protein 1 subunit eta	163343	102005	105398	106719	92798.1	85035.7	114876	77965.7	93633.1	110535	91033.4	88792.9	82669.6	85022.9
CMLO5	Probable N-acetyltransferase CML5	5166.02	127020	196459	11179.2	16664.6	4711.16	4214.83	9191.88	13539.1	12258.6	44611.1	9082.48	8913.77	13961.5
RRAS	Ras-related protein R-Ras	38776.6	28742	33576.9	24070	31393.5	53667.3	59083.7	41957.4	52349.1	41913.6	40639.6	30035.8	45039.9	21174.1
NIBL1	Niban-like protein 1	82417.7	29156.7	29075	63560.9	48695.8	39345.3	39739.9	40245.1	23849.4	28537.5	39141.4	21786.6	44029.5	24601.7
G3UWD9	Solute carrier family 17 (Sodium phosphate), member 3, isoform CRA_c	29998.7	196765	145711	34018.8	17720.9	22954.9	29794.4	49288.9	33622.8	32025.3	27980.5	25249.3	39640.7	15723.5
ACO12	Acetyl-coenzyme A thioesterase	36177.2	101085	46261.4	31943.8	40276.2	23407	24783.8	32696.6	26413.4	30716.2	33858.2	43501.5	31437	37202.5
TFIP8	Tumor necrosis factor alpha-induced protein 8	14053.6	13618	15371.4	17850.9	16453.6	19369.6	21034.7	30588.4	24796.1	14788.2	27406.5	17260.7	18956.9	13743.7
GATA	Glutamyl-tRNA(Gln) amidotransferase subunit A, mitochondrial	16088.1	12265.7	13731.5	11987.1	9373.9	17299.2	21120.2	17345.9	19076.4	17584.9	27178.6	10227.5	11479	17076.6
HA1B	H-2 class I histocompatibility antigen, K-B alpha chain	41271.8	28130.3	58488.2	51215.1	44112.4	40898.5	53821	23363.8	25484.1	33660.3	22624.9	23599.4	38606.2	28840.4
SNX8	Sorting nexin-8	17826.7	19558.7	25912	17616.7	15511.7	28440.1	22946.5	19892.2	22610.7	18591.9	21400.9	25853.2	22975.7	25977.3
UCKL1	Uridine-cytidine kinase-like 1	39555.8	42107.8	4191.71	12682.3	6227.68	12110.9	7237.95	6172.41	4053.78	14058.2	14229.1	8403.39	4023.66	3445.35
MRC2	C-type mannose receptor 2	23982.7	13176.9	12257	10653.8	15452.8	22971.9	23472.6	19529.7	15999.4	26923.3	17757.9	18693	17246.3	17050.9
MTOR	Serine/threonine-protein kinase mTOR	18552.4	19445.8	18083.2	23768.6	18552.5	18913.6	23197.1	19654.9	20483.7	26486.2	33888.2	25490.6	22947.9	28284.6
CREG1	Protein CREG1	262839	51516	103001	125771	178364	120655	116967	92227.9	91374.8	84400.3	78115.5	64063	79990.3	68302.4
ANK3	Ankyrin-3	44063.8	44853.5	85214	51714.7	46049.4	47944.7	40716.7	38559.3	40036.4	35919.9	49711.1	43555	42320.2	41074.8
GAMT	Guanidinoacetate N-methyltransferase	23255.9	31412.2	18349	30181.1	42684	52855.6	58891	136585	129442	12966.5	88335.2	51150.4	36278.6	48264.6
IF2B	Eukaryotic translation initiation factor 2 subunit 2	49154.9	34948.9	51583.6	40858.6	48240.1	33369.2	33999.1	42577.6	38495.2	45868.7	41625	36646.7	33401.7	42547.5
PSA2	Proteasome subunit alpha type-2	63843.1	44182.1	34753.2	58730	85421.1	115566	123726	84994.1	85788.8	53824.4	74399.7	74533	72749.2	58329.5
NAKD2	NAD kinase 2, mitochondrial	46135.9	69961.5	82596	40910.3	32900.6	76325.4	74641.5	65471.7	70108.6	58344.5	73367.4	68906	62636.1	73932
CTL3	Choline transporter-like protein 3	52387	5453.88	28393.5	7940.11	11836.1	6633.05	5840.78	4973.68	7789.44	8706.72	14293.5	11611.5	5128.85	7553.77
Q6DFZ1	Golgi-specific brefeldin A-resistance factor 1	15442.9	19277.5	13401.2	10583.8	11758.2	19498.1	19082	22635.7	13988.1	18584.8	14107.9	15933.1	17719.2	16089.1
D3Z2H9	Tropomyosin 3, related sequence 7	136458	110327	150155	100388	159093	65987.7	84295.1	98178.1	110566	166667	88757.4	82304.4	109066	95727
FIP1	Pre-mRNA 3'-end-processing factor FIP1	53636.1	12580.3	89655.9	9433.09	6328.05	9704.72	12823.6	11472.6	14466.6	8602.52	4503.58	5033.92	11830.5	14028.9
MK10	Mitogen-activated protein kinase 10;Mitogen-activated protein kinase 9	128029	6871.6	10243.3	139166	104756	38081.6	5141.59	7535.05	16516.1	72698.5	11232.3	11079.6	76518.2	17031.4
ABD12	Lysophosphatidylserine lipase ABHD12	46260.9	36129.5	54289.4	45886.8	30061.6	57180.2	59211	45124.1	52338.9	65496.5	35990.8	51128.6	67592.6	48663.1
MIPEP	Mitochondrial intermediate peptidase	36597.2	50416.4	53485.2	28616.9	47501.7	48300.1	55415	51499.8	56816.1	47037.1	51417.6	46880.3	51910.7	48444.6
PLPL6	Neuropathy target esterase	19384.4	26560.8	40201.4	18226.9	21776.9	14312	15097.8	17034.2	19671	19294	21884.2	19101.1	22181.9	20944.5
SRC	Neuronal proto-oncogene tyrosine-protein kinase Src	127967	59506.5	45285.4	43077.4	44096.1	39658.5	43415.4	31128.2	40077.3	49852.3	32041.3	39520.9	43173.7	38487.2
IF5	Eukaryotic translation initiation factor 5	205310	101170	40625.7	177037	207202	49473.3	92896.4	111088	90367.2	133895	92647.9	98233.8	95138.9	86463.8
COF2	Cofilin-2	28675.1	24460.4	37602.6	83250.8	33241.7	106374	120022	72054.7	82700.8	23005.7	55104.6	73921.2	68993.4	49830.6
PELP1	Proline-, glutamic acid- and leucine-rich protein 1	42221.7	25300.3	29451.9	28624.4	53897.5	23493.7	24755.1	29237.2	27131.9	38699.2	26164.6	22531.9	23785.4	26509.5
NQO2	Ribosyldihydronicotinamide dehydrogenase [quinone]	25606.7	23101	13659.2	13595.9	23242.1	70849.4	49705.7	47081.2	56137	22810.8	24592.7	17968.9	31858.8	18015.6
ACSM1	Acyl-coenzyme A synthetase ACSM1, mitochondrial	55629.8	203785	142272	57648.3	69021.2	204459	80407.6	183372	164182	143825	185692	176878	120635	201067
PTPRD	Receptor-type tyrosine-protein phosphatase delta	20889.8	24639.6	62515.6	16405.1	19125.3	16459	15596.9	15419.1	13210	14281.8	16901.1	17245.9	21465.5	14260.2
RM43	39S ribosomal protein L43, mitochondrial	45869.7	41413.2	151566	73155	67967.8	184714	169859	152132	154177	76409.4	150910	62326.2	174689	55727.9
CSN1	COP9 signalosome complex subunit 1	71343.2	64904.5	42769.4	71422	75773.2	53829	47996	67795.5	49201.4	61906.6	53838	56143.2	51008.9	52480.2
CH10	10 kDa heat shock protein, mitochondrial	78187.2	193510	474177	253912	187627	406127	438048	892856	523947	189209	449832	318747	421777	325162
TALDO	Transaldolase	195490	127834	69896.8	171992	172969	177446	192314	229988	185666	150006	154993	187898	260434	198904
CO4B	Complement C4-B	25518	21477.4	19239.9	11415.4	11791.2	21052.3	23626.4	29944.6	33176.2	33028.2	47498.1	19184.8	19206.7	20350.7
CBR1	Carbonyl reductase [NADPH] 1	225785	74016.1	91905.1	579137	518161	335417	137628	88844.6	72640.2	66466.6	67770.5	55697.6	204459	62281
ARF4	ADP-ribosylation factor 4	141520	55621.2	98546.1	121212	149998	136073	170328	110927	168224	148851	128055	155997	177059	120502
E9Q035	Predicted gene 20425	65365.5	41077.7	70506.8	31665.8	40284.5	85038	75837.4	58378.3	68479.7	66331.9	70936.9	55409	71787.7	41168.7
COPT1	High affinity copper uptake protein 1	7451.55	29829.8	16057.3	7750.34	11553.3	6795.46	5701.19	5095.46	4558.64	8498.63	14643.5	13100.7	5254.43	4700.86
MTA1	Metastasis-associated protein MTA1	45857	30199.2	32156.8	39040.2	18563.5	42705.9	77360.9	47609.8	51232.3	40095.1	41435.7	35693.3	55983.9	32596.1
TSP1	Thrombospondin-1	146990	29882	54128.6	59470.4	41751.5	35320.1	30342.2	30149.8	26373.4	52891.1	39928.3	30827.7	35526.2	38272.9
VPS41	Vacuolar protein sorting-associated protein 41 homolog	41925.9	12646.8	12710.8	9561.86	20844.4	11874.1	15891.1	9127.38	10105.1	10693.6	9798.01	9446.84	9590.39	10485.6
AGRG1	Adhesion G-protein coupled receptor G1	200908	82572.1	227056	64355.3	168376	124573	93105	73559.5	51335.3	137768	108010	83304.3	102322	92489
ACO13	Acyl-coenzyme A thioesterase 13	58949.2	82801.4	177420	147638	111618	284223	267754	202670	173417	76638.4	207813	165972	145982	126253
P5CR3	Pyrroline-5-carboxylate reductase 3	73850.2	91012.2	44995	66731	59042.8	126024	92506.6	118623	94449.6	71753	90854.1	72401	85342.3	57954.8
CO8A	Complement component C8 alpha chain	12740.8	16358.4	9099.65	11030.6	8814.22	13357.6	19330.7	34558.2	18081.3	13964.1	35045.6	16926.5	12877.7	14519.1
E9PYF4	LIM domain only 7	29419.7	13666.1	92389.9	11067.3	18436.8	15577.8	11174.1	13306.1	11853.4	7648.12	9269.42	8097.86	12869.7	9021.03
FYV1	1-phosphatidylinositol 3-phosphate 5-kinase	149452	14809.4	9934.66	12526.8	7449.33	166896	9214.76	13505.4	336187	199673	214723	4276.21	244444	196619
A0A075B5L0	Immunoglobulin kappa variable 10-95	539473	4612.14	50111.7	261589	191902	60873.3	104424	95749.9	100235	130271	74940.4	13730.7	4337.28	16623.1
PARP4	Protein mono-ADP-ribosyltransferase PARP4	60496.3	22337.4	9528.39	14385.4	22460.7	15919.6	14229.8	14618.5	12247.1	6963.14	9687.24	10052.4	17878.4	10710.6
GRB7	Growth factor receptor-bound protein 7	16835.4	21904.4	23512.2	19057.5	17378.7	21061.8	20252.7	26735.1	24175.9	22060.9	26582.1	31253	17507	26294.2
C4BPA	C4b-binding protein	43026	6487.58	12487.8	63844.2	11462.3	8692.17	5623.74	9444.25	5246.65	9163.83	28985.6	10966.9	6699.5	5410.35
EPDR1	Mammalian ependymin-related protein 1	62612.2	15118	15599.8	30359	23030.2	70870	52300.4	48510.9	46880.6	54881	48393.7	35384.2	32763.3	29101.1
KTN1	Kinectin	42086.8	24501	28847.2	24823.5	25198.7	26165.9	28316.8	23156.1	19943.4	26095.6	24976.3	17980.7	23879.5	19062.1
PUM3	Pumilio homolog 3	39401.1	13275.4	13841.8	16169.1	11207.7	11236.3	11845.9	13678.8	12698.7	10455.8	7700.2	9638.07	12423.3	10155.3
SNX27	Sorting nexin-27	40656.3	68110.5	27191.8	50881.5	55320.7	36242.4	45488.5	31425.4	33546.5	31725.1	43756.6	38857.3	43631.3	19062.4
OGA	Protein O-GlcNAcase	29728.2	29207.4	17493.2	18451.8	20556.4	24109.5	30115.4	37213.5	30335.1	28738.1	30506.7	27733.3	22900.8	25221.7
Q6NXL1	Sec24-related gene family, member D (S. cerevisiae)	30739.1	17352.7	14946.2	17237.4	28756.8	7147.86	19406.3	14060.4	9583.31	22967.7	22372	16047.2	8689.79	11654.4
HGD	Homogentisate 1,2-dioxygenase	95842.9	169348	68973.4	109611	95663.9	75499.2	61308.1	62007.6	73598.5	71860.6	102924	85191	102722	86055.8
PLEK	Pleckstrin	13094.3	10955.9	3812.32	11399.6	3871.9	13962.1	16382	19088.5	14147.1	13918.6	4697.07	10337.2	12482.9	14171.1
SAP3	Ganglioside GM2 activator	121750	66964.1	99560.7	175952	187559	314140	336288	269681	220615	72553.8	161498	186220	236381	133195
ARFG2	ADP-ribosylation factor GTPase-activating protein 2	35837.9	12324	69860.8	22420.8	26590	19416.1	18626.5	14442.9	23190.2	15277.3	26364.3	18061.5	18798.4	15583.1
TOR1B	Torsin-1B	12180.4	5985.1	8921.86	15572.6	3011.45	14394.3	10759	18725.3	21057.6	9935.56	13671.1	6357.47	16803.9	20357.7
LTOR4	Ragulator complex protein LAMTOR4	6808.09	6360.73	81765.3	8482.86	12645.2	62727.7	112869	84248.4	101089	9301.87	37608.1	11969.4	89890.9	58362.5
A0A075B5V6	Immunoglobulin heavy variable V1-42	343474	68731.8	16887.4	98808.3	91977	38888.9	31412.1	35019.3	32056.4	66439.8	47530.2	41424.5	37190.4	50110
EXOC7	Exocyst complex component 7	20361.7	15000.8	15815.3	16082.3	13357	14863.8	12076	16171.5	12645.1	17490.7	12288.9	12096.5	10726.7	13440.5
A0A075B5N4	Immunoglobulin kappa chain variable 8-27	472665	41304.5	9739.16	112087	244137	4121.62	28066.5	26710.8	85915.3	85376.1	124265	38847.8	13652.7	44630.4
AASS	Alpha-aminoadipic semialdehyde synthase, mitochondrial	172138	205301	291320	207818	189616	152246	114541	163948	187574	168350	231792	193837	156843	178099
K2C1	Keratin, type II cytoskeletal 1	93021.1	954703	261189	221900	195736	133461	64605	40176.7	8215.44	133704	174935	250322	151282	71451
Q8K154	UDP-glucuronosyltransferase	34924.2	21388.3	33007.3	29700.1	47081.4	39488	18325.2	14341.9	15279.9	17102	15630	15827.1	40453.6	22574.1
GLGB	1,4-alpha-glucan-branching enzyme	43524.2	32342.3	16600.8	32577.8	25126.2	40298.1	46506.3	29076.2	31416.7	37301	45109.1	38679.5	37965.5	37100.3
MUC18	Cell surface glycoprotein MUC18	33202.4	19329.6	18856.4	30145.7	31492.3	20597.1	21458.9	17175	15196.2	25011	28186.4	21926.7	20312.6	18517.8
PGM2L	Glucose 1,6-bisphosphate synthase	34239.6	8124.57	6585.16	14317	17070.8	6631.06	6503.86	7752.09	8184.76	6669.81	9746.12	12686	12297.3	7998.32
SBSPO	Somatomedin-B and thrombospondin type-1 domain-containing protein	14333.8	7767.56	49518.1	5575.04	16738.2	15717.7	4101.02	7083.64	5469.25	5311.54	4751.96	8152.89	7304.64	5303.77
KAD2	Adenylate kinase 2, mitochondrial	39427.3	55890.8	76603.2	49580.1	60186.5	65840.7	80783.2	130882	107572	56096.3	92517.8	59873.5	65816.3	66463.6
SLC31	Neutral and basic amino acid transport protein rBAT	49854.8	216050	156113	53093.3	52300.6	91730.6	129718	248579	188424	171196	270826	244560	87764	227810
GET4	Golgi to ER traffic protein 4 homolog	19707.4	13190.1	13555.8	12317.5	19504	10301	7337.39	5818.87	9033.64	15621.9	10416.5	16498.1	13211.4	15273.8
E9PZF0	Nucleoside diphosphate kinase	146024	109758	246163	262936	199652	240614	327052	483280	313098	177839	389982	256732	200897	225425
G3UXL2	Phosphoribosyl pyrophosphate synthetase 1-like 3;Ribose-phosphate pyrophosphokinase 1	91081.2	70558.3	39072.8	44318.8	39134.9	127289	80713.2	62429.8	80134.9	71211.1	76184.4	63317.3	85528.5	70519.2
RRP12	RRP12-like protein	51442.3	9288.18	17425.4	13501.2	22100.3	7659.13	10284.3	11135.5	13895	16321.4	13178.1	12833.6	8309.05	12968.7
TIPRL	TIP41-like protein	44314.8	22727.5	10617.6	16490.5	16490.1	62865.1	27784.3	23126.2	28493.1	31516.4	36379.9	45393.5	26879	42152
PDIA6	Protein disulfide-isomerase A6	129856	94175.7	129350	60673.9	77762	130192	139326	146398	108553	150949	118253	94706.1	129914	103882
IMPA2	Inositol monophosphatase 2	161243	65735	19505	18275.2	55452.6	24595.7	36556.1	6056.25	22838.9	45986.4	18599.8	14931.1	41197.2	15926.6
IPO8	Importin-8	10688.9	4997.12	7092.15	5416.96	9140.66	5146.5	5440.13	4345.17	4010.77	4502.26	5734.87	9730.13	4573.97	3442.87
H2B1F	Histone H2B type 1-F/J/L;Histone H2B type 1-M;Histone H2B type 1-B;Histone H2B type 1-H;Histone H2B type 2-B;Histone H2B type 1-C/E/G;Histone H2B type 1-K;Histone H2B type 1-P	136054	64946.1	1.19366e+06	297142	161648	47439.8	62976.2	42075.7	67315.5	82578.2	52985.2	103758	104383	103836
DDX18	ATP-dependent RNA helicase DDX18	81509.2	14095.1	13377.7	16905.9	29095.8	10294.3	10408.3	10038.1	13859	16842.8	11185.1	7169.65	15966.8	16276.9
Q9CQ73	Plakophilin 2	21728	3235.91	45428.8	15912.2	12898.2	9183.02	6072.44	5237.38	5620.72	5568.01	22818	11762	5813.28	5298.5
NRP1	Neuropilin-1	18228.3	8283.58	14185.7	8914.06	9458.18	7634.81	5052.55	7702.13	9369.72	11981.6	9992.56	9479.85	7046.67	8933.93
ANXA6	Annexin A6	112470	129398	72933.7	88006.5	97169.8	203652	180853	130666	105109	149154	120718	81606.4	139937	115756
FCL	GDP-L-fucose synthase	67284	50679.4	26771.8	65024.7	64336.2	72698.1	83162.5	80374.3	71988.1	76027	53052.5	59661.1	60350.4	63312.4
TM9S4	Transmembrane 9 superfamily member 4	70674.7	35923.3	5864.04	6214.13	8576.87	9796.09	12965.9	8420.31	6444.72	4376.7	4780.12	5605.15	8045.13	6449.22
SYLM	Probable leucine--tRNA ligase, mitochondrial	43836.5	69410.2	56901	42406.7	33083.2	66065.3	56511.6	84399.2	48070	51712.2	96687.3	63050.5	58969.9	65895.6
THAP4	THAP domain-containing protein 4	110297	5980.82	17187.8	4484.62	126620	311805	257669	186064	214378	17520.3	186599	137052	5624.39	72800.7
A0A075B5L2	Immunoglobulin kappa chain variable 4-91 (Fragment);Immunoglobulin kappa chain variable 4-61;Immunoglobulin kappa variable 4-58;Ig kappa chain V-IV region S107B	741406	120040	9610.3	17270	11585.3	307111	349503	434940	553468	370327	541338	318049	476225	259492
CAND1	Cullin-associated NEDD8-dissociated protein 1	131259	115918	63622.2	127631	117927	90235.8	82188.5	93409.2	81558.6	92148.8	109629	88650.7	89370.1	102592
TERA	Transitional endoplasmic reticulum ATPase	137202	153869	85278.1	125811	114591	168761	136265	171928	117123	143890	173084	137802	130577	146866
BIG1	Brefeldin A-inhibited guanine nucleotide-exchange protein 1	25203.3	19993.4	12394.1	13795	15762.2	12646.1	15734.7	12702.1	12705.9	11859.7	15111.5	14587.9	15965.3	13635.3
FHOD1	FH1/FH2 domain-containing protein 1	30177.6	14091.3	16228.1	20263.6	19830.5	10171	11618.6	15152.3	18301.4	16060.4	9188.55	15123.9	19364.2	19362
EPS8	Epidermal growth factor receptor kinase substrate 8	39510.8	33687.9	41149.3	31102.4	42975.8	18983.9	47227	28680.6	31891.7	38058.1	18370.7	19929.2	29963.5	23411.9
COIA1	Collagen alpha-1(XVIII) chain	130782	40572.2	319271	117912	56853	76732.2	108074	44371.5	50013	72551.2	56402.3	34895.6	64837.5	33106.4
I7HPW8	Myosin XVB	13318.8	14767.5	18075.5	8704.33	25091.3	16894.2	10259	11442.2	11478.3	9830.38	11917.9	12375.4	10811.6	10460.6
ERCC2	General transcription and DNA repair factor IIH helicase subunit XPD	24605.1	9581.92	15637.3	14214.9	24136.7	7908.97	11031.6	10798.1	10639.5	12993.8	15968.3	20444.9	10971.7	10328.3
HB2D	H-2 class II histocompatibility antigen, A-D beta chain	122922	177142	159665	93574.9	87061.9	222081	346714	188351	210161	422037	159414	124126	233064	101176
DHB8	Estradiol 17-beta-dehydrogenase 8	114094	170866	229512	135081	111248	233801	171493	173661	224461	163877	158541	210519	185308	202191
A0A075B5Y2	Immunoglobulin heavy variable 1-75 (Fragment)	210473	20385.9	7511.48	103404	61768.1	25926.9	34790.8	23746.1	36062.2	52893.6	21105.7	32855.6	18997.5	6071.41
A0A0B4J1I5	Immunoglobulin kappa chain variable 4-70 (Fragment);Immunoglobulin kappa variable 4-59 (Fragment);Ig kappa chain V-VI region NQ2-17.4.1;Ig kappa chain V-VI region NQ2-48.2.2;Ig kappa chain V-VI region NQ5-78.2.6	331158	27991.1	34700	182658	17295.6	39206.7	34262.3	7296.25	34977.9	53407.1	26848.7	25003.7	34556.2	34031.2
CPT2	Carnitine O-palmitoyltransferase 2, mitochondrial	82783.6	183279	144640	98123.2	109448	185769	163502	179811	151035	138105	159213	145191	113109	165420
ITB5	Integrin beta-5	13523.2	7691.28	13378.8	7805.55	8633.6	11785.9	6949.19	7184.65	6515.96	8334.33	9155.79	7372.23	5767.25	6503.6
KAPCB	cAMP-dependent protein kinase catalytic subunit beta	61458.1	31356.3	20960.5	32659.1	40673.5	21130.6	27569.9	18012.6	23716.3	30558.1	22815	22306.2	43183.2	23374.9
ABCD1	ATP-binding cassette sub-family D member 1	13508.6	11265.8	7078.66	11486.9	10551	8316.43	7440.27	5207.09	5578.96	4991.2	7762.1	16033	5049.55	5753.02
TBB6	Tubulin beta-6 chain	91672.1	43504.7	30770.9	33565	43712.9	89529.8	75041.5	237724	67127.8	137070	88634.8	102012	59332.6	56225.6
F8VQM5	Sucrase isomaltase (alpha-glucosidase)	6350.65	8869.9	23961.3	93959.8	281264	6769.46	8533.86	12348	10632.5	13693.9	9099.35	7919.94	8943.44	10510.8
COPG1	Coatomer subunit gamma-1	57061.5	61120.2	40844.3	48602.1	54405.7	42724.2	43371.2	42878.8	41699	53996.6	48863.5	49425.5	42999.3	49401.9
ANPRC	Atrial natriuretic peptide receptor 3	5743.61	6575.07	5954.28	6366.66	4922.06	7200.71	10447.5	8715.21	6194.34	6661.87	5796.2	6729.35	8823.76	5870.92
REQU	Zinc finger protein ubi-d4	35769	33614.2	36198.4	46133	56973.1	26130.9	40017.3	34338.4	37532.4	9875.35	39451.8	4385.1	42083.8	12220.7
5NTC	Cytosolic purine 5'-nucleotidase	43154.9	30048.9	16515	30813.1	26704.3	37708	44060.3	37102.8	36838.4	35666.1	44840.7	37055.6	27695	32249.2
ATG5	Autophagy protein 5	9096.74	9252.36	10281.2	10653.6	8029.05	14484.1	15186.8	13355.7	11757.4	11821.1	15962.5	7934.77	9432.86	8892.19
ABHDB	Protein ABHD11	19139.7	21999.4	25640.8	22966.9	11848.8	22145.1	24732.9	69879.4	32244.4	22957.5	42183.1	24904	32967.1	33276.2
AT1B1	Sodium/potassium-transporting ATPase subunit beta-1	215879	259531	437178	284422	232157	244847	202956	238746	231156	205206	237829	217150	268818	192891
FAF1	FAS-associated factor 1	37155.1	17314.9	11224.4	42475.3	9011.51	13905.2	19904	9618.08	12758.4	11232.1	21536.2	7165.49	9570.54	10870.3
ENOA	Alpha-enolase	414067	390949	180585	463722	348401	779874	682771	540364	468802	298070	465765	366267	595007	406088
GTF2I	General transcription factor II-I	35933.4	21660.2	52951.2	36269.8	39804.9	27355.5	25044.2	34872.9	31353.6	29499.4	32806.4	33826.1	24000.7	27341.3
B2L13	Bcl-2-like protein 13	40731.5	39623.1	119508	35888.4	40446.9	28977.8	32816.5	41808.4	26149.1	28964.5	29675.2	29919.1	34243.3	38784.3
RS20	40S ribosomal protein S20	263929	147553	310046	310977	275880	498534	605095	483801	377668	228505	442337	326126	261667	240264
MIC19	MICOS complex subunit Mic19	45667.5	62821.2	124762	68309.1	88544.4	78450.2	77182.2	71544	51820.9	31776.8	48920.9	33233	49380.3	35173.8
ITSN2	Intersectin-2	40012.1	18259.9	35977.3	26111.4	15089.3	22343.3	27600.6	21161.9	18558.7	15216.7	22125.6	16358.9	9669.85	17847
KLKB1	Plasma kallikrein	18018.3	10952.7	7361.68	10364.3	8327.11	15000.1	10312.8	27213.4	26844.4	8363.94	31633.9	24495.7	16320.5	11009.2
RASH	GTPase HRas	12816.8	14097.6	13216.9	11969.4	8417.32	32040.8	26939.4	17366.8	23457.5	10850.6	18048.2	8506.31	17862.6	14641.4
DHI2	Corticosteroid 11-beta-dehydrogenase isozyme 2	80524.3	90048.6	83820.9	107956	96573.4	148463	81782.2	74883.7	148955	110523	116951	106956	140379	189000
MPRD	Cation-dependent mannose-6-phosphate receptor	97714.4	57782.8	57269	72233.5	61622.1	120167	125449	100583	91931.3	66960.9	81629.3	59516.6	113455	74659.8
AT11A	Probable phospholipid-transporting ATPase IH	16982.1	20802.4	15257.9	16381.2	14267.2	11603.7	15205.4	19855.8	11838	14972.8	13926.1	12815.1	12203.6	13760.4
ABRX2	BRISC complex subunit Abraxas 2	113850	27025.1	3827.09	63088.3	35221.8	67126.5	114751	102352	127853	89405	64858.2	32138.8	77552.8	88714.4
SMAD4	Mothers against decapentaplegic homolog 4	40873.2	14807.3	14948.2	11103	22495.8	8245.12	21835.5	11417	12290.8	10125.4	16391.4	4276.81	13924.8	11919
HINT2	Histidine triad nucleotide-binding protein 2, mitochondrial	15696	32347	110265	81439.9	51748.6	127189	117877	157849	91856.8	41363.1	102338	78823.9	89303.2	64297.1
HECD3	E3 ubiquitin-protein ligase HECTD3	36375.8	36684.8	37018.5	39520.2	59548.1	34079.9	31670	40058.6	29937.4	29104.4	38861.1	27246.6	35877.4	41127
G3X972	SEC24 related gene family, member C (S. cerevisiae), isoform CRA_a	71914.6	49612	44142.2	68613.9	60841.1	38945.8	47588.1	35533.3	47179.9	54759.9	57324.9	53463.4	57481.1	48605.4
BT3L4	Transcription factor BTF3 homolog 4	3968.01	6886.5	2754.24	4990.91	2939.47	67749.2	124614	51084.8	54831.4	5585.23	36455.1	3518.07	7491.1	5351.42
SESD1	SEC14 domain and spectrin repeat-containing protein 1	12356	16269.3	14995.6	10161.1	12923	16717.4	16330.8	18846.8	14750.3	16955.2	14106.1	15740	12409.5	14213.8
GALC	Galactocerebrosidase	48133.4	34385.5	23899.8	39549.1	36810.5	29498.1	32369	29075.2	33684.1	32029.9	26889	25285.6	32740.1	33281.5
UBP8	Ubiquitin carboxyl-terminal hydrolase 8	58712.4	61709.7	44437.2	4557.73	32186.8	20522.1	50861.1	19434	7254.4	6171.17	26093.4	30773.2	18415.1	16753.9
A0A075B5R2	Immunoglobulin heavy variable 7-3 (Fragment)	431132	38535.4	11142.7	121596	113746	15594.6	47156.6	17142.3	19187.1	101723	39971.6	36632.8	13459.4	42149.6
H2AX	Histone H2AX	9684.93	6701.46	245714	75559.9	13619.8	7027.61	7207.52	7540.93	5842.91	8992.49	10271.2	5753.74	7009.41	5577
NHRF2	Na(+)/H(+) exchange regulatory cofactor NHE-RF2	20103.2	23294.4	32696.8	16352.1	12478.9	16265.1	18940.5	13544.8	24586.7	15675.1	11902.2	8911.08	9142.59	11873.7
PCYOX	Prenylcysteine oxidase	55708	39887.7	49446.9	50563.5	36878.6	68489.7	55542.1	46757.1	51342.2	57073.5	51681.4	48417.3	55229.3	50533.4
AAAD	Arylacetamide deacetylase	42957.5	71308.8	78950.6	68160.5	50467.6	39982.7	44593.3	34355.6	40167.4	57781.7	45570.1	48971.3	66365.2	63087.2
ATG3	Ubiquitin-like-conjugating enzyme ATG3	49848.8	57304.1	49747.6	47581.3	49588.5	41879.4	43993.4	66784.8	65743.7	74219.6	58956.2	62037.6	63276.9	68022.4
AIFM2	Apoptosis-inducing factor 2	118246	80486.7	61252.4	7576.1	12317.2	6951.75	65021.4	5212.65	7432.33	59966.5	14980.2	11079.2	5375.28	7207.46
S22A6	Solute carrier family 22 member 6	38423.6	129309	262392	21004.9	23969.2	20288.2	22978.3	34594.4	35340.1	45825.5	30270	35173.4	35941.4	16626.2
SNX6	Sorting nexin-6	67713.8	76088.8	52780.9	75310.5	72546.3	70059.4	75772.2	95658.6	84367.7	60069.6	81741.9	89095.1	81056.3	79276
PSA1	Proteasome subunit alpha type-1	75784.2	60650.4	46569.2	59378.5	66786.6	99213.5	94746.6	81539.8	72300.2	60554.8	89661.6	60732.8	79464.8	55663.7
RBM14	RNA-binding protein 14	91949	19614.1	38970.6	72245.8	16797.7	27332.8	37969.8	32903.9	36363.4	25077.3	13689.8	20237.6	31118.2	4092.26
SLFN5	Schlafen family member 5	30378.4	33549.8	6055.37	5424.5	6074.66	10123	9558.78	8231.83	5921.81	5734	5522.2	6556.12	8488.66	6038.57
RANB9	Ran-binding protein 9	4707.67	7262.36	5086.34	8089.02	7652.2	5903.14	10097.7	6342.53	7490.06	9167.82	10765.9	9802.74	8279.21	7148.73
COX15	Cytochrome c oxidase assembly protein COX15 homolog	16073	24195.9	11665	11998.9	12802	11542	15882.2	8529.8	14776.9	11996.9	12663.2	10688.1	5890.28	7373.76
RSSA	40S ribosomal protein SA	241943	204769	143621	191539	242977	244513	295739	320594	250744	255577	224337	196455	233070	207875
CDD	Cytidine deaminase	7006.92	5866.09	14276.2	14807.9	9066.11	37979.5	50956.3	124081	61782.5	7953.11	27563.6	15936.1	35655.1	10496.2
CPN2	Carboxypeptidase N subunit 2	55707.6	43171.8	19989.4	26177.4	24096.7	54414.3	38518.8	79634.8	56378.1	38790.2	87171.2	34589.9	38619.2	46230
QCR10	Cytochrome b-c1 complex subunit 10	137410	466062	574794	299651	281960	579555	690912	677272	459104	243022	474885	385866	576752	530252
TNS2	Tensin-2	74121.3	36169.8	39804.4	38768.9	62552.6	50502.3	49779.8	37426.6	38276.4	27174.6	27051.1	29167.9	44524.6	29210.6
RAC1	Ras-related C3 botulinum toxin substrate 1	199706	112753	132541	149003	153813	209526	203599	147591	199277	154810	202117	165756	188725	144881
SPA3M	Serine protease inhibitor A3M	130721	27806.8	9279.94	20006.2	71909.4	17572.2	21604.4	23864.8	24536.3	23102.8	15542.1	17582.2	21790.7	25280.4
KS6A4	Ribosomal protein S6 kinase alpha-4	12523.2	6597.4	7769.44	12795	20030	8095.66	8972.93	6051.86	6458.77	7485.5	8299.38	12350.2	5883.8	10433.6
DHCR7	7-dehydrocholesterol reductase	31795.8	31389.2	4454.3	6521.82	9721.93	8075.53	4797.48	6055.3	5417.35	7151.49	17401.9	9537.45	6244.22	5586.37
A0A140T8N7	Immunoglobulin kappa chain variable 6-25 (Fragment)	290809	26711.9	7513.36	67858.7	105698	37199.5	25650	40547.1	18045.9	46371.5	29914.1	17861.8	36119.4	19294
SNUT1	U4/U6.U5 tri-snRNP-associated protein 1	37080.2	10654.6	22704.6	5366.89	8000.31	9813.33	16912.6	7358.36	6583.13	5885.06	4936.25	7848.5	7587.94	6788.52
COQ5	2-methoxy-6-polyprenyl-1,4-benzoquinol methylase, mitochondrial	17342.4	30491.2	27257.2	19174.8	17638	40998.9	28533	32031	32214.4	18777.8	37913.2	20402.5	27462	28409.4
SC5A6	Sodium-dependent multivitamin transporter	4896.03	65743.9	73734.9	11795.7	7911.03	7762.83	8676.97	14342.5	11571.9	12934.6	9621.45	17249.9	14790	11221.8
SPS1	Selenide, water dikinase 1	46041.1	40187.5	11601.1	49349.6	29384.8	50166.9	36179.5	51792.1	37717.1	63086.2	42931.4	51894.5	45491.5	43883.6
STA10	START domain-containing protein 10	78722	55417.8	22789.3	51025.7	47726.4	81229.9	64750.1	60863.4	60937.5	52159.8	64026.5	61012.9	67974.3	74851.3
NHLC2	NHL repeat-containing protein 2	50305.3	27466.5	9615.37	67359.6	41318	28031.9	24796.1	15161.9	19593.3	31265.1	19583.8	33163.2	31206.4	19981.4
EST1	Liver carboxylesterase 1	9438.99	58626.5	140763	7440.41	8475.08	7218.81	9614.7	11707.3	11990.6	7617.19	8012.77	11456.2	9245.24	11945.4
RTN4	Reticulon-4	139574	16649.9	45598.5	13403.7	11080.3	14003.3	16768.8	11530	12711.2	13367.5	9860.2	6433.58	12606.7	11800.4
NDUF2	NADH dehydrogenase [ubiquinone] 1 alpha subcomplex assembly factor 2	19082.1	21956.2	18410	26736.7	25673.5	27691.9	28039.9	30014.2	29878.5	21604.4	20503.9	21293.7	30433.7	31355.3
HYES	Bifunctional epoxide hydrolase 2	45621.6	139832	67423.6	35184	29318.2	72185.9	77684	187990	123652	70426.2	126832	134738	66976.6	106706
ACE2	Angiotensin-converting enzyme 2	21809	31232.8	29184	181691	173605	40443	32745.3	51210.6	27403.6	28748.2	43917.3	34033.8	44330.6	31885.6
EF2	Elongation factor 2	168718	194589	83775.1	120075	157122	185434	194545	191001	152614	175610	199082	156987	173824	150487
TIM16	Mitochondrial import inner membrane translocase subunit TIM16	5595.28	5887.38	5385.3	9167.87	12690.9	15486.5	9499.62	13584.3	12213.3	7179.07	8967.97	15341.4	12349	6300.67
PFD5	Prefoldin subunit 5	13905.6	10426.9	6994.75	3934.06	6190.99	4876.14	5489.77	4056.4	8507.06	4554.12	2300.78	6073.51	1797.54	8772.47
BLMH	Bleomycin hydrolase	42792.3	50703.9	25835.2	37850.9	41801.9	66345.6	81667	65855.4	45910.9	31401.1	58327.8	36379.7	63288.6	44039.7
ECHD2	Enoyl-CoA hydratase domain-containing protein 2, mitochondrial	39073.1	66817.3	83415.3	48084.3	44467.1	49025.3	72787.7	165476	143886	60659.5	114948	65592.4	73228.7	85895.4
AATC	Aspartate aminotransferase, cytoplasmic	306609	195607	103431	268903	230937	316944	422424	248198	276892	282996	231457	278482	283804	252096
ALDR	Aldo-keto reductase family 1 member B1	168009	93848.3	37202.9	104249	68419.5	187425	95026.7	212118	187281	108480	154564	152230	473370	173485
IDE	Insulin-degrading enzyme	58105.6	41646.3	39342	45226.8	46053.4	54232.6	53814	64473.8	47179.5	45921.4	62498.6	53598.2	46608.2	50752.6
ABCF2	ATP-binding cassette sub-family F member 2	40112.5	36232	7055.65	22309.9	28636.5	37386.9	56237.7	39500.8	33695.7	54056.9	36458.5	30324.9	32145.7	27118
CALX	Calnexin	108688	144507	162338	101075	85637.5	177316	159386	205891	126393	140172	157533	115464	139226	136497
NAGAB	Alpha-N-acetylgalactosaminidase	109390	22725.4	26208.2	77112.4	66396.5	49123.1	54939.2	30926.7	36263.1	36125.6	31435.9	23369.3	41625.6	26988.8
OSBP1	Oxysterol-binding protein 1	36265.6	30490.7	16302.3	33022.8	21889.6	22140.6	23858.7	16517.9	17574.7	26414.8	25947.6	19650.1	25140.4	16810.7
HMGCL	Hydroxymethylglutaryl-CoA lyase, mitochondrial	43278.3	94184.9	110245	66682.8	55205.2	90543.1	76275.9	153344	113760	89600.9	103231	86437.8	80255.8	105993
OSBL2	Oxysterol-binding protein-related protein 2	51779	73139	2980.56	46527.3	6012.67	4720.33	57907.1	3699.6	3803.25	6026.9	14723.9	13673.6	3279.51	3643.19
EMC2	ER membrane protein complex subunit 2	75876.1	102953	109439	59559.7	59559.7	110950	88584.7	111294	93099.9	108740	99560.1	93417.6	75167.7	133090
SFPQ	Splicing factor, proline- and glutamine-rich	236563	129580	138841	137969	157110	127909	174057	116730	132003	156066	113930	99019.2	120112	82040.8
MECP2	Methyl-CpG-binding protein 2	29973.3	7412.83	98638.5	11061.8	9783.09	7196.7	8577.3	9065.71	9204.72	6874.75	7536.54	8298.41	7468.27	9231.37
OSBL6	Oxysterol-binding protein-related protein 6	15239	28814.7	31619.4	8014.45	11292.2	11816.8	10344.3	12566.3	10331.7	12268.5	12014.2	17297.8	13568.8	11310.4
T254A	Transmembrane protein 254;Transmembrane protein 254b;Transmembrane protein 254c	11669.3	8229.53	7415.08	6867.28	9866.2	5503.55	7117.93	6226.72	6325.33	8223.7	9192.12	9338.07	5858.06	6145.8
ARL3	ADP-ribosylation factor-like protein 3	54248.7	44849.9	29737.9	45039	67037.1	117775	147486	76990.6	87816.1	42323.2	69551.9	62460.1	52865.4	49818.5
ACBP	Acyl-CoA-binding protein	11442.4	18533.4	21006.7	19474.7	13946.4	28327.3	28068.5	48444.4	19922.9	19393.6	20806.5	20249.9	23253.1	18549.3
ZN326	DBIRD complex subunit ZNF326	17308.1	15024.1	9279.61	11043.8	8435.4	12382.2	9313.85	9046.24	7314.85	10776.8	10049	4360.44	11853.5	5668.12
RM14	39S ribosomal protein L14, mitochondrial	16266.8	5909.17	56886.8	27570.8	10810.2	76877.6	104305	66897.6	28619.7	21315.1	42825.3	34794.9	46959.8	25959.8
GCAB	Ig gamma-2A chain C region secreted form	4.82915e+06	690290	10720.5	1.31488e+06	865989	415768	242136	340152	368977	890540	452989	266229	332128	262190
FHIT	Bis(5'-adenosyl)-triphosphatase	17241.1	10426.1	25364.3	23877.5	14919.7	66620	42083.8	37572.6	27219	17271.5	34006.8	24524.3	19562.2	19545.4
H4	Histone H4	90008	63037.2	1.39276e+06	272150	136395	35101.3	47318.1	26239.5	37590.2	46949.4	40226.2	77067.4	86187.7	75190.3
NUD13	Nucleoside diphosphate-linked moiety X motif 13	10544.3	7524.75	9634.6	8371.83	8447.54	16212.1	17157.2	15023.6	22039.4	12277.9	9973.5	8913.96	7858.32	8183.64
EFL1	Elongation factor-like GTPase 1	56509.9	39253	25482.3	41960.2	41527.6	33593	36822.8	40580.6	23350	38194	33177.4	24214.5	34430.7	29849.8
CCD51	Coiled-coil domain-containing protein 51	12426.9	17504.8	18451.5	9617.87	13257.3	17337.6	15430.3	26845.1	19808.6	18408	28731.3	21125.9	15869.2	11206.5
PSMD4	26S proteasome non-ATPase regulatory subunit 4	63530.5	48305.7	36702.2	49902.4	52323.3	43185.7	53503.6	51015.7	41596.2	44508.1	39682.8	35709.2	34061.8	27498.8
CDK14	Cyclin-dependent kinase 14;Cyclin-dependent kinase 16	37540.4	30840.4	38676.6	29627.3	40074.4	30450.8	30799.3	22955.7	35307.6	36751.1	26691.5	33110.8	31752.5	29275
GCNT1	Beta-1,3-galactosyl-O-glycosyl-glycoprotein beta-1,6-N-acetylglucosaminyltransferase	19887	27368.8	21624.8	13609.8	8855.12	22805.4	19567.7	21394.2	22366.8	21518.1	23490.5	28838.9	25228.4	22660.8
PGTA	Geranylgeranyl transferase type-2 subunit alpha	65500.2	59317.6	21962.2	61377.9	51036.6	34879.7	44369.2	32947.2	38845.4	41927.6	48345	42546.9	45045.9	35964.9
E9PZ26	Bromodomain-containing 1	34949.4	11070.8	33646.9	14764.3	5137.51	15281.7	13671.7	12139.6	10251.5	16189.8	4224.21	6877.06	11772.4	10571.3
UD11	UDP-glucuronosyltransferase 1-1	31674.2	10385	12985.4	22728.8	63542	37361.7	8329.2	10116	9428.46	10097.2	9021.21	10450.8	15845.6	9324.17
A0A075B5Q6	Immunoglobulin heavy variable 5-9-1	127139	11117.3	9603.97	44917.7	4444.34	7886.03	7055.21	7607.65	10165.4	12195.1	10759.7	6680.01	7084.7	10117.9
A0A140T8M2	Immunoglobulin kappa variable 12-44 (Fragment)	294667	45778.6	8171.4	132409	51792.3	35006.4	75184.8	55317.4	61517.1	11479.6	50640.3	5928.52	14995.9	7143.04
XPO1	Exportin-1	95972.9	65399.5	38389.4	91087.1	75860.9	57258.8	51346.3	62366.6	50883	64731.8	70608.8	56125.9	52239	61776.6
PRP31	U4/U6 small nuclear ribonucleoprotein Prp31	60034.2	35218.4	28513.2	58709	72530.3	49188.1	37740.6	37696.5	39921.7	41200.7	44721.8	34070.9	35241.5	8768.8
TTHY	Transthyretin	78956.1	13299.4	6945.88	10601.5	7958.33	131512	62546.7	220920	46393	12634.2	114667	43175	57312.5	36930.7
ERLN1	Erlin-1	12485.6	17099.7	15384.3	9963.5	9135.51	41808.7	46196.4	38817.5	14575.1	18154.5	14428.3	9721.42	19812.1	16977.9
NISCH	Nischarin	24970.9	17588.5	14349.4	18064.3	16348.5	24695.7	26451.1	25114.4	18238.9	19765.5	21362	21634.7	18793.5	19485.4
FBX22	F-box only protein 22	69232.5	57311.6	27884	70155.6	48833.7	28498.9	34676.8	28345.8	39832.1	61852.7	44491.7	41168.3	41122.3	50255.8
EST2C	Acylcarnitine hydrolase	27635.9	88563.9	53719.9	17531.9	15473.4	18864.1	15120.8	25845.1	21839.5	21852.8	26144.5	25630	18103.7	25096.6
SNX3	Sorting nexin-3	37236.1	22640.2	50378.2	63451	47530.4	92906.6	93071	83923.6	53752	31170.7	72755.5	61142.5	55566.7	40184
IF1AX	Eukaryotic translation initiation factor 1A, X-chromosomal	29588.2	5176.19	18801.2	45490.8	6386	77689	110831	86320.3	65965.6	8198.57	64650.2	7097.37	52702.4	11525.2
RHG05	Rho GTPase-activating protein 5	17240.1	23313.8	13501.3	19307.1	16352.1	14091.2	13737.9	19189.6	14960.2	9662.49	13648.9	6744.42	20458.3	11330
A0A0B4J1I7	Immunoglobulin kappa variable 4-68 (Fragment)	273845	84639.8	12476.9	90705.5	14868.6	5280.24	7337.2	19551	15174.5	128267	11378.3	10179.6	7953.09	15647.9
RM01	39S ribosomal protein L1, mitochondrial	50375.7	49628.9	36358.9	23063.9	15525.3	73214.8	81976	89805.5	46981.3	19038.3	65287.4	44998.7	55353.3	31822.4
RT18C	28S ribosomal protein S18c, mitochondrial	6444.04	17277.7	11590.5	35079.3	36621.2	31529.7	40193.5	51025.9	47362.9	11814.7	43037.1	15702	50562.8	31924
PXMP2	Peroxisomal membrane protein 2	24606.1	29123.3	53213.4	66240.7	47550.3	32105.3	28338.8	28653.9	33112.2	26068.5	35281.6	33183.1	40202	41127.1
NDUB7	NADH dehydrogenase [ubiquinone] 1 beta subcomplex subunit 7	46145.9	45874.9	122965	92751.4	61097.7	127386	120870	135279	103036	54032.7	127141	87446.2	88020.2	87432.3
RAB43	Ras-related protein Rab-43	4701.48	8448.44	5091.16	7514.85	3526.86	5331.24	8242.98	10099.4	8297.5	8144.98	5727.92	5525.52	9084.25	11118.9
GT251	Procollagen galactosyltransferase 1	26648.4	16100	23178.4	17563.4	20414.1	16026.9	19067.5	15843.3	14948.7	23139.3	15255.4	13698.7	20605.3	16231.4
GGA1	ADP-ribosylation factor-binding protein GGA1	21219.3	24305.9	3629.49	20035.3	14963.2	20544	29090.5	25930.9	29901	21254.2	18568.6	13231.8	24567.1	27745.3
SORL	Sortilin-related receptor	6692.51	6936.94	6999.81	10407.8	6334.29	9032.5	12050.5	7544.54	8917.95	11920.4	7423.32	11336.1	7208.42	8772.7
RBM28	RNA-binding protein 28	49256.6	22967.7	21764.7	25846.7	44980.3	19007	22542.5	17331.3	26706	44205.9	21258.6	4541.42	23680	6981
A0A1B0GRV7	Predicted gene, 17949	90686.7	17446.2	175781	234442	518816	9697.21	161974	192653	184555	5955.53	6656.86	4363.95	4330.55	98661.1
RBPS2	RNA-binding protein with multiple splicing 2	17226.6	23695.2	14486	10047.4	17151.5	26993.5	24334.1	35515	18002.8	21581.5	21132	19043.5	18783.2	15419.8
C1TM	Monofunctional C1-tetrahydrofolate synthase, mitochondrial	67236.8	12738.4	13917.5	16576.1	21492.4	13859.4	16995.7	12534.5	11514.8	11475.3	13687	8256.99	13519.8	12841.7
RL1D1	Ribosomal L1 domain-containing protein 1	142113	34662.9	39314.3	45301.4	42594.5	29839.6	35905.8	21162.8	32243	54539.4	35542.5	27444.3	27995.1	32465.1
MYO1A	Unconventional myosin-Ia	20609.6	16725.7	39192.2	40825.7	237456	20255.7	18056.1	10867.7	13913.3	20441.9	18112.7	16698.7	14092.9	12414.3
PBIP1	Pre-B-cell leukemia transcription factor-interacting protein 1	7341.59	23690.8	64840	34768.6	11726.3	26966	5786.58	29749.4	7717.16	8625.93	14427.4	11503.8	5176.89	7483.67
KV5AB	Ig kappa chain V-V region HP R16.7;Ig kappa chain V-V region HP 93G7	288009	45430.8	21928.5	105919	87739.1	33893.4	51219.4	38408.5	61016.4	75785.1	34269.5	30683.2	48784.2	50599.4
Q9JHF5	V-type proton ATPase subunit a	103737	38046.2	18859.4	18871.3	15047.6	9663.61	22474.3	6546.16	12122.1	49030.4	6926.98	6196.22	6546.28	8340.74
2AAA	Serine/threonine-protein phosphatase 2A 65 kDa regulatory subunit A alpha isoform	79803.5	81885.9	45132.2	95525.8	75465.4	64269.5	65820.9	77239.6	58119.8	58123.6	66547.9	56978.3	67139.7	55355.1
GDIA	Rab GDP dissociation inhibitor alpha	48867	52566.3	20164.4	47240.7	44155.9	29854.1	34357.1	25552.7	30670.5	31548.7	37632.3	43502	38157.4	33615
TFCP2	Alpha-globin transcription factor CP2	6830.11	12353.7	8613.33	11712.2	9777.93	29665.2	21258.9	21701.9	7632.15	9442.12	14821.5	8341.93	18709	13224.4
PGFRB	Platelet-derived growth factor receptor beta	27304.5	10660.2	9957.26	11804.6	8254.17	8517.28	8360.64	9638.21	10184.7	10291.9	6429.19	8072.1	8889.84	10106.8
FABP5	Fatty acid-binding protein 5	11724.9	4801	7546.89	8940.49	13448	70689	116871	55407.1	8099.96	7706.98	32699.4	8688.46	64318.7	6162.77
GALT2	Polypeptide N-acetylgalactosaminyltransferase 2	16508.7	27592.1	15284.3	17625.1	13659.2	29780.7	28389.3	22363.1	23141.2	22821.6	21050.8	18272.5	25846.1	15714.3
OGT1	UDP-N-acetylglucosamine--peptide N-acetylglucosaminyltransferase 110 kDa subunit	35213.4	36633.4	32111.3	30349.3	37037.5	39177.8	36060.3	33570.6	39272.2	42650	42989.2	33894.5	33443.4	38946.7
S27A2	Very long-chain acyl-CoA synthetase	91689.6	285522	234249	134787	108786	70147.4	71619	89763.9	116959	142091	156332	139121	108932	141166
CHAP1	Chromosome alignment-maintaining phosphoprotein 1	44623.8	5151.27	19619.4	22006.3	29309.7	19215.5	27085.5	4697.71	8247.04	14568.7	11916.7	12293.7	19618.8	7997.52
UD17C	UDP-glucuronosyltransferase 1-7C	114586	290552	281615	54815.8	64775.9	171105	179218	299330	285074	222325	278075	360797	164245	282120
PUR2	Trifunctional purine biosynthetic protein adenosine-3	107274	51372.4	27034	66632.4	69114.1	44536.8	56645.3	38636.4	42071.8	50635.2	56874	35572.6	51154.9	37760.1
Q80X68	Citrate synthase	605330	1.13102e+06	1.45525e+06	71384.1	49187.4	1.62023e+06	1.7919e+06	1.87667e+06	1.78805e+06	1.7178e+06	1.25865e+06	1.73187e+06	121846	183057
ACTG	Actin, cytoplasmic 2	39141.8	35053.1	49444.4	45066.3	36843.6	36497.7	43823.9	52673.7	67171.3	55071.9	41577.1	55618.3	44422.2	48271.9
COG8	Conserved oligomeric Golgi complex subunit 8	15801.6	13806.5	6501.17	13714.5	12158.2	15155.3	15061.2	13991.8	13797.2	17495.6	15691.7	12847.5	13839.3	14756.8
AN13A	Ankyrin repeat domain-containing protein 13A	38165.8	42446.6	21179.5	33655.4	35256	59244.6	71621.3	38850.3	33233	40179.3	44617.3	32838.8	52448.7	38872.4
NDRG3	Protein NDRG3	43132.4	62247.1	33620.7	39050.3	47383.7	62023.5	64247.2	87135.6	57431.8	24595.9	60326.4	53749.2	77496	58148.7
DYL2	Dynein light chain 2, cytoplasmic	26987.4	41149.7	31785.3	57369.9	37123.9	58778.8	65905.5	54909.9	62753	18841.3	54217.1	54974.9	64480.7	40501.4
GNAQ	Guanine nucleotide-binding protein G(q) subunit alpha	71596.8	62384.7	122697	80885.3	61446.2	98324.8	106812	97421.8	93330.7	101815	78360	104185	124986	80688.4
PLPL8	Calcium-independent phospholipase A2-gamma	17344.8	28278.4	28479.6	27086.5	18730.1	24050.9	31684.6	30198.4	30761	24952.1	27759.3	26891.7	24463	35415.5
Q792Z1	MCG140784	44701.6	36590.9	117477	55895.2	29824.2	68618.6	14778.8	21543.8	21951.7	12429.9	46610.3	31517.1	11606.8	48062
Q6P8Q0	Glutathione S-transferase	241938	143175	220214	521375	689684	342659	240187	177045	182121	131500	188773	172136	340790	152038
CT027	UPF0687 protein C20orf27 homolog	12748.1	9558.93	6412.47	4530.26	6753.16	159914	162756	143102	126398	4967.65	5847.86	6625.01	8989.25	8042.21
TYSD1	Peroxisomal leader peptide-processing protease	9641.01	26584.1	31110.8	15645.8	17037.8	15139.6	15202.4	11513.7	13106	15192.9	16043.1	19430.1	12462.4	13421.5
CRYAB	Alpha-crystallin B chain	11749.6	8955.71	7867.84	9364.56	6983.22	35630.2	16134.7	17522.3	19527.8	9122.81	18142.7	9532.34	52132.6	9101.1
VAS1	V-type proton ATPase subunit S1	22436.1	16604.2	23949.4	18137.5	22607.4	17932.2	20707.9	19402.4	14105.2	15282.4	19366.7	22516.1	15055.8	14432.4
PPAC	Low molecular weight phosphotyrosine protein phosphatase	64593.7	25482.2	42123.5	65903	30020.1	91127.2	150878	122118	88180.9	34541.9	70161.8	58759	72381.3	28129.3
CX6A1	Cytochrome c oxidase subunit 6A1, mitochondrial	10735.5	9459.3	4122.99	4919.99	10069.8	93978.8	98373.4	67847.9	11752.7	4682.29	78322.6	6789.52	10498.9	4703.03
RBBP4	Histone-binding protein RBBP4	52127.8	27103.6	22039.2	31528.3	32248.7	44415.3	59996.7	45573.6	40443.7	47278.2	39362.2	36895.1	36247	31832.2
PCAT1	Lysophosphatidylcholine acyltransferase 1	37070.7	31725.8	42187.2	37456.9	33395.6	27025.2	32177.4	24836.2	28142.9	46212.4	26877.2	18085.9	36818.6	21393.4
SIR4	NAD-dependent protein lipoamidase sirtuin-4, mitochondrial	6634.22	23185.3	21184.5	10436.9	7001.47	25330.5	17375.2	20336.3	12074.1	26002	20155.2	32000.1	9563.71	31691
SPG21	Maspardin	81053.7	12905.2	11067.8	32398.6	14020.9	6017.37	15289.4	9148.22	11772.9	12126.8	24777	13228.5	9274.69	11889.5
PRDX5	Peroxiredoxin-5, mitochondrial	209060	254433	537671	682537	371933	541607	614709	1.08052e+06	725730	285722	798422	620705	502985	479386
STRP1	Striatin-interacting protein 1	62109.9	99214.8	104910	87059.5	80988.5	52720.3	55087.6	79704.6	86997.1	88685.2	75054.9	55756.3	69210.8	82522.2
PP4R1	Serine/threonine-protein phosphatase 4 regulatory subunit 1	41363.4	22572	18349.1	11925.7	14302.8	10151.1	19387.7	14819.2	12379.8	23207.9	13064	10475.2	11565.6	11174.1
HNRL2	Heterogeneous nuclear ribonucleoprotein U-like protein 2	236243	117663	127831	115096	156076	123090	126753	115059	108189	137646	139886	105862	110978	108628
THTR	Thiosulfate sulfurtransferase	69766.8	152683	182730	135704	123493	142347	130647	242278	157401	125843	149317	200728	207190	231454
H2AY	Core histone macro-H2A.1	37891.5	35512.5	330293	40221.4	21575.8	10636.4	13854.1	12814.9	13179.5	18412.9	13561.1	24168.1	19564.3	22065
VILI	Villin-1	118479	188494	135619	210981	168100	93316	80273.4	98939.6	112981	129252	176349	154131	151534	163718
CCD93	Coiled-coil domain-containing protein 93	24196.2	20748.9	11635.9	18248.7	12925.6	7462.48	13976.7	17853.6	12818.6	13220.6	15435	6544.09	12905.4	17827
H3C	Histone H3.3C;Histone H3.3	170918	77592.4	1.67891e+06	271421	178360	57021.8	69254.4	33269.4	61375.7	76325.7	57108.4	148808	125684	139973
SART3	Squamous cell carcinoma antigen recognized by T-cells 3	88393.9	41901.2	30655.6	63503.8	57084.5	45877	51133.7	38497.2	35325.2	52252.8	44629.1	38267.2	40742.6	37503.9
LRBA	Lipopolysaccharide-responsive and beige-like anchor protein	25474.4	20996.3	13051.6	44744.2	25850.8	20201.2	21727.6	17384.2	21158.8	19233.9	20679.6	16246.1	19624.2	15483.9
GLUCM	D-glutamate cyclase, mitochondrial	38472	151430	85073.3	48190.3	40424.8	96583.8	95419	119831	98245.2	95286.2	117376	109483	79655.4	106668
E9Q0S6	Tensin 1	66020.7	51063.5	72987.2	43339.9	59474.3	61932	49856.9	45995.8	48847.5	41230.3	55162.2	48259.2	53973.2	46869.5
A0A0A6YY53	Immunoglobulin heavy constant gamma 2C (Fragment)	521081	95725.7	16759.5	157572	88165.3	67861.7	38754.1	48336.3	48406.8	113331	79035.6	49075.9	44126.6	50058.8
SHIP2	Phosphatidylinositol 3,4,5-trisphosphate 5-phosphatase 2	30341.7	17926.2	19808.8	20437.1	18486.9	16019.5	21542.2	7907.47	16774.4	19877.7	18478.7	20587.7	15319.7	16559.1
RS28	40S ribosomal protein S28	22384.3	1019.05	50955.4	38256.9	26426.4	82256.5	67192.5	64801.1	33206.9	26755.1	41070.7	34525.7	61598.4	21388.6
RIDA	2-iminobutanoate/2-iminopropanoate deaminase	141753	251557	449102	595200	395727	482250	506481	926104	594969	272081	664387	401824	597544	472626
CRYM	Ketimine reductase mu-crystallin	38297.5	20650.8	8652.36	24163.6	9644.38	12065	20944.8	10985.4	9948.77	12535.6	8186.59	5269.64	20143	9175.48
CYTC	Cystatin-C	24801.3	14256	5263.83	32160.9	3613.71	37905.8	42531.9	40242.9	2898.77	22105.2	26303.2	27799.2	31248.9	21891.6
NOX4	NADPH oxidase 4	7563.51	30600	125607	7635.62	11382.2	6897.56	5616.79	5172.02	4627.13	8372.83	14863.5	11166.3	5333.38	4771.49
RL10A	60S ribosomal protein L10a	191469	123687	120046	132924	234018	72845.5	192963	113883	131431	91293.5	168243	74922.8	110952	89931.2
A0A1L1SQU7	FAT atypical cadherin 1	51410.3	92463.4	30055.8	33274.1	12588.9	119534	100463	83299.9	37990.8	45323.9	107643	57146.2	64834	47621.3
CNOT1	CCR4-NOT transcription complex subunit 1	36900.7	26061.3	22558.1	28690.2	37403.4	16910.2	20794.7	12633.7	25579.8	29296.6	31837.6	26225.5	23719.6	29144.3
CISD2	CDGSH iron-sulfur domain-containing protein 2	51474.2	19252.3	80714.8	18307.6	25574.4	27132.6	22780.5	45201.3	18423.5	15865.5	15598	17648.7	18428.1	15927.1
ENPL	Endoplasmin	113419	143754	137717	73687.7	86239.6	164684	133533	150744	101526	203164	155369	112135	131457	120679
PKP4	Plakophilin-4	25668.8	19779.9	44542	20232.5	33448.9	21991.6	18645	17618.5	24216.4	23376.2	26963.5	23251.4	18076.9	25654.2
DC1L1	Cytoplasmic dynein 1 light intermediate chain 1	62127	41631.2	45973.9	40952.8	40725.6	36756.5	39836.9	37946.6	39986	55487	39440.5	33206.1	33680.9	24837.3
BAZ1B	Tyrosine-protein kinase BAZ1B	9850.72	28517.7	23927.1	24298	15209.4	9533.5	11125.9	13371.1	15144.8	22996.3	18678	15739	15701.1	11756.5
UBP2L	Ubiquitin-associated protein 2-like	30231.1	10673.7	40870.7	10514.2	9374.2	8776.26	14180.2	11704.3	13082.6	9512.6	17447.3	7132.86	11350.2	12686.8
EDC4	Enhancer of mRNA-decapping protein 4	34849	18385.9	11704.6	12067	8014.64	9497.61	9313.44	14771.2	10661.8	11245.6	9898.59	6270.52	13412.6	10638
APOA1	Apolipoprotein A-I	335204	156388	34189.9	44889	107212	155858	165588	408047	297247	171524	260226	253323	147995	234748
A1AT4	Alpha-1-antitrypsin 1-4	403569	190353	21004.9	111368	110166	220457	192651	379927	304083	287434	272173	268227	176696	268000
L2HDH	L-2-hydroxyglutarate dehydrogenase, mitochondrial	96653	109542	113668	97721.4	70832.8	58872.9	67295.5	57105.2	90516.2	102616	85022.9	94958.2	80865.5	94859.8
KC1G1	Casein kinase I isoform gamma-1	33320.3	31239.2	40393.9	4778.03	41104	41464.4	45459	36674.1	42537.1	39727.9	28381.7	36214.9	43459.6	41796.3
KPCI	Protein kinase C iota type	10500	11295.6	5031.14	9439.59	21691.2	6948.47	6322.19	6725.53	5274.46	12006.7	12865.8	4856.58	6359.44	5100.18
SYMM	Methionine--tRNA ligase, mitochondrial	15976.3	15195.2	17902.2	14937.2	18039.2	22896.8	20849.1	26908.9	19030	16091	23760.9	19832.7	14950.7	14590.9
LANC2	LanC-like protein 2	45321.3	36829.4	22657.7	46020.5	30402.8	50034.6	66510.8	49550.9	43957.7	28817	52640.2	34897.6	50749.3	42371.9
K1C14	Keratin, type I cytoskeletal 14	726202	895198	2.99441e+06	10190.8	3.43828e+06	5168.13	638236	639224	215608	927107	517522	1.9258e+06	582296	442033
COMD2	COMM domain-containing protein 2	12051.2	29746.7	8607.49	65237.7	20000.3	80630.3	86947.2	96969.5	99584.2	28911.9	82081.8	10753.2	16497.7	29888.9
D3YU50	Myosin-binding protein C, slow-type	9847.28	9046.11	8433.92	13328.9	7570.03	9686.28	9048.26	6517.74	9349.64	7696.73	7244.99	7167.39	8002.02	8386.12
MTU1	Mitochondrial tRNA-specific 2-thiouridylase 1	18611.9	19604	23365.3	20434.6	21317.1	15132	20022.8	16324	19155.8	16246.7	21744	16370.5	18813.7	21905.9
MYO1C	Unconventional myosin-Ic	114967	101286	211220	81108.6	116877	97572.5	90648	72071.6	92271.8	91063.2	115368	100311	103202	94787.6
GCYA1	Guanylate cyclase soluble subunit alpha-1	5273.86	6317.16	9010.91	8702.85	6006.03	5573.03	8159.6	10320.5	10149.9	8893.74	7755.21	7203.35	10091.8	9949.29
SURF6	Surfeit locus protein 6	67989.9	42946.6	13855.7	59716.4	67759.4	36852.3	47826.3	38279.6	39339.2	44721.3	28506.6	31910.5	36080.1	19797.9
GNPI2	Glucosamine-6-phosphate isomerase 2	50176.4	26454.8	13727.6	24064.9	11867.3	18300.7	15475.7	13779.6	14429.9	25270.2	10678.7	8258.02	16116.2	19609.8
C1RA	Complement C1r-A subcomponent	14476.1	16703.7	6225.77	9206.43	6520.54	22919.9	12747.7	18951.9	17608.9	8245.21	22071.5	6225.32	14924.8	21661.3
RNAS4	Ribonuclease 4	75258.1	2967.88	18500.3	24035.9	8897.8	60175.6	72341.8	43270.7	58575.1	39579.5	50832.9	25880	34187.5	31181.8
HEPS	Serine protease hepsin	30225	27442.1	29517.1	22953	15363.4	33953.9	36223.7	51647.8	23808.7	23698.7	33896.5	35538.6	27291.8	28693.7
SCFD1	Sec1 family domain-containing protein 1	35371.7	53565.6	40318.4	31697.5	37649.5	34774.1	37120.9	40602.7	32844.4	36134.4	33353.5	28439.9	32105.8	33141.4
IMA3	Importin subunit alpha-3	20470.6	15980.9	9779.99	11936.7	14626.9	20297.7	23403.8	26985.3	16234.5	13764.1	21187.1	16689.3	16770	13871.3
MSI2H	RNA-binding protein Musashi homolog 2	48556.9	27417.4	22384.8	23570	33588.6	59533.9	52440.2	47407.6	49155.8	28921	37816.7	39378.3	34251.9	26931.6
PABP1	Polyadenylate-binding protein 1	235049	189563	162362	153546	190277	202356	273751	217553	222891	218324	189799	180079	201755	218874
GPD1L	Glycerol-3-phosphate dehydrogenase 1-like protein	201457	103221	81369.3	268924	297380	122805	118044	151058	144840	102932	115376	116460	160621	167562
SCAF8	SR-related and CTD-associated factor 8	24330.6	32918.4	32333.4	32235.8	42984	20670.9	28775.8	26556	24531.5	23273.3	36195.1	34789.1	25797.1	26540
GLTP	Glycolipid transfer protein	30676.9	12898.2	5459.73	16720.1	29609.8	25079.1	37244.4	41586.8	49576.1	23003.5	51074	29617.9	20243.9	9020.37
HACL1	2-hydroxyacyl-CoA lyase 1	53203.2	44213.5	29882.9	85922.5	73356.3	69948.2	39788.8	29768.6	28016.4	24768.5	37360.4	31962.2	64477.7	24301.2
RT33	28S ribosomal protein S33, mitochondrial	39684	44964.2	113009	34145.9	75477.1	187101	276797	205767	58632.4	111951	167301	65329.3	44328.3	51110.1
FETUB	Fetuin-B	115346	66422.5	14597.4	21811.7	53311.8	43525.9	87304	142481	79234.4	102256	98445.1	80630.6	53963.5	88384.2
NDUS6	NADH dehydrogenase [ubiquinone] iron-sulfur protein 6, mitochondrial	3422.24	6755.1	6974.63	5097.83	4371.64	12002.3	6395.88	6750.92	7600.23	5511.96	7440.46	5020.04	6500.94	6926.58
A0A0B4J1H6	Immunoglobulin kappa chain variable 2-137 (Fragment)	182426	15751.5	9132.89	60272.3	5578.47	6484.19	11981.6	18478.2	18034	18817.3	17480.2	11560.6	4859.43	5148.45
F6SG70	Predicted gene 28374;Zinc finger protein-like 1	43074.7	24733.9	66349.4	40658	44453.3	63508.7	66866.3	66980.4	55476.5	46068.8	50804.9	47783.2	54171.6	42213
WASL	Neural Wiskott-Aldrich syndrome protein	21851	15160.4	18042.6	27681.1	8514.66	18866.6	17608.1	14586.9	13314	8243.61	8545.27	9228.66	14820.9	13676.8
[truncated: 2,755 more rows]

## Sheet: Fig 3b
Fig. 3b Heat map of altered proteins and genes between KM and KMS mice.
[truncated: 3 more rows]

[truncated: 13 more sheets: Fig 3c, Fig 3d, Fig 3e, Fig 3f, Fig 4a, Fig 4b, Fig 4f, Fig 5a, Fig 5b, Fig 5c, Fig 6c, Fig 6d, Fig 6f]
