# Supplementary material for: SETD2 deficiency accelerates sphingomyelin accumulation and promotes the development of renal cancer
Source: Nat Commun. 2023 Nov 21;14:7572. doi: 10.1038/s41467-023-43378-w (PMC10663509; doi:10.1038/s41467-023-43378-w)
Supplement: Supplementary file 8 — Source Data [file 41467_2023_43378_MOESM8_ESM.zip › Source data of supplementary figures.xlsx]

## Sheet: Fig S1a
Fig S1a. Principal component analysis for the detected metabolites and lipids in kidneys form KM and KMS mice.
Metabolomics
	t[1]	t[2]
KM.1	55.6818	48.1118
KM.2	68.2778	-36.9576
KM.3	14.4526	-108.407
KM.4	52.8809	6.41685
KM.5	45.1024	-2.13571
KMS.1	66.2772	61.9163
KMS.2	-150.016	35.7732
KMS.3	-130.73	-2.13571
Lipidomics
Samples	t[1]	t[2]
KM.1	-31.4586	21.8522
KM.2	-41.9366	4.14523
KM.3	-31.4586	-71.0028
KM.4	-3.6445	28.2011
KM.5	-28.5679	1.34938
KMS.1	27.3834	61.9163
KMS.2	29.3299	-11.6202
KMS.3	82.5313	-30.9776

## Sheet: Fig S1b
Fig S1b. Altered metabolites and lipids between KM (n=5) and KMS (n=3) mice.
Altered metabolites between KM and KMS mice.
polarity	peak_name	mz	rt	KM rep1	KM rep2	KM rep3	KM rep4	KM rep5	KMS rep1	KMS rep2	KMS rep3	M7.VIPpred	id_kegg	name	iden_type	adduct	formula	confidence_level
NEG	M533T42_NEG	533.46	42.109	46206.6	42681.5	27946.8	33261.4	46118.3	77258.2	49340.8	60692.3	1.06117	C00249	Palmitic acid	MS1 + ExpLib Match	[2M+Na-2H]-	C16H32O2	level2
POS	M258T381_POS	258.109	381	11694.5	14636.2	28593.3	10369	19839	111678	18738.3	86672.3	1.62454	C00670	Glycerophosphocholine	MS1 + RT + ExpLib Match	[M+H]+	C8H20NO6P	level1
POS	M770T134_POS	769.551	134.431	606.409	1907.67	779.612	783.282	1707.83	34562.7	576.535	37672.1	1.04653	NA	Sphingomyelin (d18:1/18:0)	MS1 + ExpLib Match	[M+K]+	C41H83N2O6P	level2
NEG	M770T43_NEG	769.508	43.252	1035.15	3967.08	1501.31	1378.16	7061.56	85197.9	954.047	69864.7	1.50463	C13883	1-Palmitoyl-2-oleoyl-phosphatidylglycerol	MS1 + ExpLib Match	[M+Na-2H]-	C40H77O10P	level2
NEG	M307T41_NEG	307.266	40.562	10453	16620.7	18025.3	7779.48	27700.5	155131	13655.7	111022	1.87181	C16525	cis-11.14-Eicosadienoic acid	MS1 + RT + ExpLib Match	[M-H]-	C20H36O2	level1
NEG	M337T92_NEG	337.237	91.6275	63733.3	43123.2	16393.3	68657.8	91608.8	21317.2	12819.4	9534.92	1.4283	C19622	9,10-Dihydroxystearate	adductAnnotation	[M+Na-2H]-	C18H36O4	level3.1
POS	M789T45_POS	788.602	45.2635	12700.3	15056.2	10798.3	9632.55	14904.8	55251.6	10179	70249.3	1.22472	NA	PC(18:0/18:1(9Z))	MS1 + ExpLib Match	[M+H]+	C44H86NO8P	level2
NEG	M319T45_NEG	319.229	44.799	17712.5	8984.59	12150.6	19808.1	14057.6	44665.3	20787.2	94647.2	1.34506	C19616	18-Hydroxyoleate	adductAnnotation	[M+Na-2H]-	C18H34O3	level3.1
POS	M787T44_POS	786.585	43.8505	15127.9	51306.5	47763.3	8541.56	51881.3	255942	6265.89	331333	2.67314	NA	1,2-dioleoyl-sn-glycero-3-phosphatidylcholine	MS1 + ExpLib Match	[M+H]+	C44H84NO8P	level2
NEG	M199T46_2_NEG	199.171	46.4835	249940	538218	652287	311203	331265	114558	204350	233098	3.11596	C02679	Dodecanoic acid	MS1 + ExpLib Match	[M-H]-	C12H24O2	level2
NEG	M379T42_NEG	379.254	41.95	43354.5	24676.8	38413.4	55940.4	50311.4	94271.2	64353.6	48919.5	1.0444	C14769;C14770;C14771;C14768;C14748;C14749;C14778	8,9-EET;11,12-EET;14,15-EET;5,6-EET;20-HETE;19(S)-HETE;16(R)-HETE	adductAnnotation;adductAnnotation;adductAnnotation;adductAnnotation;adductAnnotation;adductAnnotation;adductAnnotation	[M+CH3COO]-;[M+CH3COO]-;[M+CH3COO]-;[M+CH3COO]-;[M+CH3COO]-;[M+CH3COO]-;[M+CH3COO]-	C20H32O3;C20H32O3;C20H32O3;C20H32O3;C20H32O3;C20H32O3;C20H32O3	level3.1;level3.1;level3.1;level3.1;level3.1;level3.1;level3.1
POS	M150T172_POS	150.112	172.237	243365	253767	205546	273889	252234	156245	245488	171107	1.60243	C06771	Triethanolamine	MS1 + ExpLib Match	[M+H]+	C6H15NO3	level2
NEG	M321T40_NEG	321.213	40.482	46299.4	58094.2	18250.2	38720.3	67636.9	123479	61527.9	61321.9	1.13222	C01530	Octadecanoic acid	adductAnnotation	[M+K-2H]-	C18H36O2	level3.1
POS	M151T56_POS	151.096	55.804	54990.7	610018	475470	249700	244940	83326.3	95088	77014	3.20794	C00561	Mandelonitrile	metAnnotation	[M+NH4]+	C8H7NO	level3.1
POS	M155T33_POS	155.046	33.384	12773.6	260689	209362	275127	24000.6	8197.18	12509.3	22432.1	2.48944	C11427	1-Hydroxy-2-naphthaldehyde	adductAnnotation	[M-H2O+H]+	C11H8O2	level3.1
NEG	M301T39_NEG	301.218	38.9185	3469.11	13899.8	17893	16222.7	30163.7	64948.9	2866.76	91711.4	1.18822	C01595	Linoleate	adductAnnotation	[M+Na-2H]-	C18H32O2	level3.1
NEG	M281T42_NEG	281.251	41.952	1739051	2356833	2471615	1085632	2306399	3920701	1801519	3303804	6.26789	C00712;C08367	Oleic acid;trans-Vaccenic acid	MS1 + RT + ExpLib Match;MS1 + RT + ExpLib Match	[M-H]-;[M-H]-	C18H34O2;C18H34O2	level1;level1
POS	M735T49_POS	734.563	48.7765	2889.98	18281.9	19896.4	3471.24	7381.77	39044.3	2166.44	83931.3	1.10207	NA	PC(16:0/16:0)	MS1 + RT + ExpLib Match	[M+H]+	C40H80NO8P	level1
POS	M106T85_POS	106.086	85.465	11949.9	56660.1	99270	85367.9	15489.6	14648.2	10330	12369	1.25943	C00466	Acetoin	metAnnotation	[M+NH4]+	C4H8O2	level3.1
POS	M118T266_2_POS	118.086	265.548	622613	602763	551006	481218	549436	792171	562284	1969890	4.62537	C00719	Betaine	MS1 + RT + ExpLib Match	[M+H]+	C5H11NO2	level1
POS	M162T349_POS	162.112	349.061	91583.2	106750	93920.1	80108.2	85023.5	130104	90106.5	514027	2.3627	C00318	L-Carnitine	MS1 + RT + ExpLib Match	[M+H]+	C7H15NO3	level1
POS	M132T339_POS	132.076	338.849	36408	63614.3	33811.7	21978.1	34780.8	109449	30915.1	779177	3.11743	C00300	Creatine	MS1 + RT + ExpLib Match	[M+H]+	C4H9N3O2	level1
POS	M402T250_POS	402.231	249.83	8901.31	8399.03	9511.91	4891.05	6500.16	10219.4	7177.66	108126	1.08803	C06124	Sphingosine 1-phosphate	metAnnotation	[M+Na]+	C18H38NO5P	level3.1
POS	M253T250_POS	253.127	250.435	19322.9	18341.6	17631.2	11678.2	15204.2	19548.6	14694.6	505565	2.34952	C20942	Bacilysin	metAnnotation	[M-H2O+H]+	C12H18N2O5	level3.1
POS	M104T299_POS	104.07	298.742	7633.83	8474.26	6839.69	8895.62	8490.43	7549.9	5840.32	817414	2.99793	C01026;C02356	Dimethylglycine;L-2-Aminobutyric acid	MS1 + RT + ExpLib Match;MS1 + RT + ExpLib Match	[M+H]+;[M+H]+	C4H9NO2;C4H9NO2	level1;level1
POS	M137T161_POS	137.045	160.559	10604.9	31715.2	36294.2	9216.19	27606.6	28347.2	8360.86	320332	1.75978	C00262	Hypoxanthine	MS1 + RT + ExpLib Match	[M+H]+	C5H4N4O	level1
NEG	M175T265_NEG	174.992	265.444	232437	234894	238397	122954	227240	234628	155276	73002.1	1.24673	C00785	Urocanate	adductAnnotation	[M+K-2H]-	C6H6N2O2	level3.1
POS	M360T359_POS	360.148	358.75	28963.6	268660	406071	53430.7	359262	178707	12071	2845423	4.85265	C00089	Sucrose	MS1 + RT + ExpLib Match	[M+NH4]+	C12H22O11	level1
POS	M106T332_POS	106.086	332.479	170104	183064	322845	189168	171957	209167	153070	111218	1.07906	C06772	Diethanolamine	MS1 + ExpLib Match	[M+H]+	C4H11NO2	level2
POS	M180T359_POS	180.086	358.75	3369.91	25698.9	37217.4	6057.99	34202.4	18619.1	1568.34	210667	1.26779	C02488;C03652;C01989;C03979;C06159;C03827	(R)-2-Ethylmalate;(2R,3S)-2,3-Dimethylmalate;3-Ethylmalate;2-Dehydro-3-deoxy-L-rhamnonate;2-Dehydro-3-deoxy-D-fuconate;2-Dehydro-3-deoxy-L-fuconate	adductAnnotation;adductAnnotation;adductAnnotation;adductAnnotation;adductAnnotation;adductAnnotation	[M+NH4]+;[M+NH4]+;[M+NH4]+;[M+NH4]+;[M+NH4]+;[M+NH4]+	C6H10O5;C6H10O5;C6H10O5;C6H10O5;C6H10O5;C6H10O5	level3.1;level3.1;level3.1;level3.1;level3.1;level3.1
POS	M289T359_POS	289.09	358.75	6980.79	38260.4	55787.1	8143.74	51576	26094.8	2164.61	325120	1.57206	C00922;C02295	2,3-Dimethylmaleate;Methylitaconate	adductAnnotation;adductAnnotation	[2M+H]+;[2M+H]+	C6H8O4;C6H8O4	level3.1;level3.1
POS	M198T359_POS	198.096	358.75	2690.91	23523.9	32178	5013.56	29885.8	16030.2	1018	182814	1.17211	C10906;C01934;C01680;C01720;C00137;C06153	D-Fructose;L-Rhamnonate;D-Fuconate;L-Fuconate;myo-Inositol;scyllo-Inositol	adductAnnotation;adductAnnotation;adductAnnotation;adductAnnotation;adductAnnotation;adductAnnotation	[M+NH4]+;[M+NH4]+;[M+NH4]+;[M+NH4]+;[M+NH4]+;[M+NH4]+	C6H12O6;C6H12O6;C6H12O6;C6H12O6;C6H12O6;C6H12O6	level3.1;level3.1;level3.1;level3.1;level3.1;level3.1
POS	M363T259_POS	363.087	259.249	5300.45	37549.2	60666.3	1230.9	43714.4	22176.4	5679.89	275357	1.43265	C01093;C05731;C05403	Cellobiono-1,5-lactone;3-Ketosucrose;3-Ketolactose	adductAnnotation;adductAnnotation;adductAnnotation	[M+Na]+;[M+Na]+;[M+Na]+	C12H20O11;C12H20O11;C12H20O11	level3.1;level3.1;level3.1
NEG	M337T40_NEG	337.313	40.209	248992	206427	444442	43542.4	321028	565323	212162	297888	1.68487	C08316	Erucic acid	MS1 + RT + ExpLib Match	[M-H]-	C22H42O2	level1
POS	M338T35_2_POS	338.34	34.548	1018811	257832	302021	88028.4	383623	725018	426449	527596	1.96913	NA	Erucamide	MS1 + RT + ExpLib Match	[M+H]+	C22H43NO	level1
Altered lipids between KM and KMS mice.
name	KM rep1	KM rep2	KM rep3	KM rep4	KM rep5	KMS rep1	KMS rep2	KMS rep3	VIP(KMS/KM)	FinalResult	subClass	Class
M669T750_POS	19614.9	17832.7	17206.2	15714.5	16720.3	16113.2	16127.3	14796.3	1.28383	CE(18:1)	CE	ST
M643T748_POS	1233.71	1230.69	1073.87	1154.83	1230.95	1135.89	1140.23	1086.41	1.07815	CE(16:0)	CE	ST
M725T655_POS	886.986	804.92	964.295	836.234	852.642	806.877	674.094	871.309	1.11158	Cer(t46:0)	Cer	SP
M637T603_POS	10344.5	11375.3	12754.3	7669.12	10322.1	13054.3	12362.8	10968.8	1.0253	Cer(d18:1/23:0);Cer(d17:0/24:1);Cer(d17:1/24:0)	Cer	SP
M643T610_POS	1344.41	1480.31	1392.64	1529.33	1348.7	1384.6	1632.48	1574.61	1.10922	DG(18:0_18:0_0:0)	DG	GL
M615T579_POS	1414.37	1750.18	1474.56	1620.85	1365.84	1269.52	1394.75	1468.27	1.06192	DG(18:0_16:0_0:0)	DG	GL
M813T578_POS	3461.46	4178.21	3833.82	2737.15	3589.69	3646.22	4450.76	4317.69	1.13955	GlcCer(d18:1/24:0)	GlcCer	SP
M817T667_POS	7695.41	8328.19	7468.3	6327.75	6165.05	9083.33	8127.34	8161.15	1.37544	PC(P-39:0)	PC	GP
M832T710_NEG	2898.17	3222	2277.53	21224.7	2445.73	22657.6	18940.5	20520.3	1.5993	SM(d40:1)	SM	SP
M802T602_POS	8461.64	8413.87	10584	5805.71	7560.13	11848.3	13136.2	10538.3	1.36004	SM(d41:1)	SM	SP
M860T639_NEG	6832.01	7634.11	5692.41	6851.81	7745.33	8559.1	9311.98	8108.45	1.14137	SM(d42:1)	SM	SP
M997T686_POS	2463.42	2343.54	2767.56	2417.97	2455.86	3756.5	2679.13	3551.58	1.6788	TG(22:6/22:4/18:2);TG(22:6/22:5/18:1);TG(22:5/22:5/18:2);TG(22:4/20:4/20:4)	TG	GL
M831T741_POS	6265.07	5743.27	7086	5399.55	5697.72	7334.61	6706.73	7544.05	1.54805	TG(49:4)	TG	GL
M881T744_POS	6146.67	6109.25	5554.7	5529.09	5671.4	6209.92	6491.45	6896.94	1.66385	TG(52:0)	TG	GL
M859T725_POS	2456.43	1997.76	2111.07	2297.49	2313.06	2423.95	2548.36	2565.13	1.4945	TG(18:2/18:2/15:0);TG(18:3/17:1/16:0);TG(18:1/17:2/16:1);TG(17:2/17:2/17:0);TG(17:2/17:1/17:1);TG(18:3/17:0/16:1);TG(18:3/18:1/15:0);TG(18:2/17:2/16:0);TG(18:2/17:1/16:1);TG(18:2/18:1/15:1)	TG	GL
M995T678_POS	2184.06	2503.51	2372.45	2374.08	2255.9	2516.48	2488.26	2605.27	1.5221	TG(22:6/22:6/18:1)	TG	GL
M905T723_POS	6773.15	6918.62	6791.63	7156.5	6807.2	7371.78	7441.36	7217.3	1.8257	TG(54:2)	TG	GL
M917T655_POS	1795.76	1857.34	1915.46	1776.45	1833.74	1924.74	1992.84	1932.74	1.66596	TG(56:10)	TG	GL
M885T770_POS	17571.5	18680.2	18495.6	18468.1	18071	19840.3	19523	18466	1.51476	TG(22:5/16:0/15:0);TG(18:2/18:2/17:1);TG(18:3/18:1/17:1);TG(18:3/18:2/17:0);TG(18:2/18:1/17:2);TG(20:3/17:2/16:0);TG(20:3/17:1/16:1);TG(20:3/18:2/15:0)	TG	GL
M897T758_POS	2540.07	2650.04	2580.33	2662.55	2546.9	2717.48	2783.88	2667.07	1.6338	TG(18:2/18:2/18:2)	TG	GL
M917T725_POS	14917.7	14537.3	15169.5	15087.3	14502.6	15289.1	15547.6	15455.3	1.64461	TG(55:3)	TG	GL
M863T733_POS	28084.6	29923.2	27225.9	29216	29336.6	25444.7	26602.1	25542.8	1.8123	TG(17:1/17:1/17:0);TG(18:1/18:1/15:0);TG(18:1/17:1/16:0);TG(18:2/17:0/16:0);TG(18:1/17:0/16:1)	TG	GL
M767T679_POS	10667.3	10811.3	12023.5	11518.3	11063.1	9563.85	10235.3	10095.5	1.71802	TG(16:1/14:0/14:0);TG(18:1/14:0/12:0);TG(16:1/16:0/12:0);TG(16:0/14:1/14:0)	TG	GL
M753T666_POS	2161.28	1870.54	2255.87	2016.21	2045.35	1770.51	1869.19	1817.84	1.58261	TG(43:1)	TG	GL
M833T696_POS	5731.47	5429.85	6062.28	5061.84	6048.25	4086.02	5030.94	4622.87	1.70244	TG(17:1/16:1/16:1);TG(18:2/16:1/15:0);TG(18:2/17:1/14:0);TG(18:2/18:1/13:0)	TG	GL
M837T732_POS	14647.3	16197.8	17131.5	14928.4	18055.2	12389.8	13829.4	12207.3	1.74256	TG(18:1/16:0/15:0);TG(17:1/17:0/15:0);TG(18:0/17:1/14:0);TG(17:1/16:0/16:0);TG(18:1/17:0/14:0);TG(18:0/16:1/15:0);TG(17:0/16:1/16:0)	TG	GL
M781T689_POS	6799.15	6150.86	8506.78	6037.98	7177.17	4668.61	5874.01	5364.59	1.51237	TG(18:1/14:0/13:0);TG(15:1/15:0/15:0);TG(16:0/15:1/14:0);TG(16:1/15:0/14:0);TG(18:1/15:0/12:0);TG(16:0/15:0/14:1);TG(16:1/16:0/13:0)	TG	GL
M807T694_POS	10114.6	9249.44	11739.9	9106.82	10595.1	6446.74	8617.91	7784.83	1.67701	TG(17:1/17:1/13:0);TG(17:0/15:1/15:1);TG(18:1/15:0/14:1);TG(17:1/15:1/15:0)	TG	GL
M809T710_POS	14106.9	13541.9	17396.7	14546.4	15673.7	10085.2	11902.6	10898.9	1.81382	TG(17:1/15:0/15:0);TG(16:1/16:0/15:0);TG(18:1/15:0/14:0);TG(16:0/16:0/15:1);TG(17:1/16:0/14:0);TG(17:0/15:1/15:0);TG(17:0/16:1/14:0);TG(17:0/16:0/14:1)	TG	GL
M971T686_POS	14483.5	13292	13299.8	13427.6	13159.2	14993.7	13810.8	14851.8	1.48029	TG(20:4_20:4_20:3);TG(22:6_22:5_16:0);TG(22:6_20:4_18:1)	TG	GL
M835T713_POS	16225.8	16657.3	19684.5	15186.4	20471.3	12945.1	15410.2	14253.2	1.45718	TG(17:0_16:1_16:1);TG(18:2_16:0_15:0);TG(18:1_16:1_15:0);TG(17:1_16:1_16:0);TG(18:1_17:1_14:0);TG(18:1_18:1_13:0);TG(17:1_17:0_15:1);TG(18:2_17:0_14:0);TG(18:1_17:0_14:1);TG(18:0_17:1_14:1)	TG	GL
M849T700_POS	52725.2	52257.7	57208	53756.1	55611.6	49549.6	50203.4	53229.2	1.41961	TG(18:2_16:0_16:0);TG(18:1_16:1_16:0)	TG	GL
M935T751_POS	3067.98	2924.14	2946.14	3222.02	2865.2	2935.09	2653.05	2734.03	1.41236	TG(22:5_18:2_17:1);TG(22:6_18:2_17:0);TG(22:6_18:1_17:1)	TG	GL
M907T772_POS	7675.86	7435.25	10016.4	8316.47	9491.99	7147.76	6742.85	7559.08	1.35992	TG(18:1_18:0_18:0);TG(20:0_18:1_16:0);TG(20:1_18:0_16:0)	TG	GL
M839T729_POS	3161.68	3274.66	3099.94	3005.36	3678.85	2792.99	3168.63	2559.77	1.32797	TG(17:0_17:0_15:0);TG(17:0_16:0_16:0);TG(18:0_16:0_15:0)	TG	GL
M857T743_POS	27646.2	23886.3	29079.9	23736.3	25080.1	27935.6	29160.3	29200.3	1.32804	TG(18:3_18:2_15:0)	TG	GL
M845T687_POS	89206.5	88674.7	84335.8	86430	82852.6	88202.8	89790.4	91238	1.31954	TG(18:2_18:2_14:0);TG(18:3_16:1_16:0);TG(18:3_18:1_14:0);TG(18:2_16:1_16:1);TG(18:2_18:1_14:1)	TG	GL
M891T757_POS	8285.17	12814.1	9605.92	12783	10476.4	7665.24	8772.54	8765.28	1.31918	TG(18:1_18:1_17:0);TG(19:0_17:1_17:1);TG(18:2_18:0_17:0);TG(19:0_18:2_16:0);TG(18:1_18:0_17:1)	TG	GL
M821T702_POS	118190	115480	116876	109701	115661	109224	111555	112615	1.31418	TG(18:2_16:0_14:0);TG(18:1_18:1_12:0);TG(18:1_16:1_14:0);TG(16:1_16:1_16:0);TG(18:1_16:0_14:1)	TG	GL
M769T629_POS	2157.54	1910.05	1668.49	1536.71	1750.45	1655.52	1060.75	1582.82	1.28306	TG(18:0_14:0_12:0);TG(16:0_16:0_12:0);TG(16:0_14:0_14:0);TG(15:0_15:0_14:0)	TG	GL
M853T743_POS	81592	73594.3	69039	68802.6	81900.9	76952.1	86145.7	85335.7	1.23663	TG(18:0_16:0_16:0)	TG	GL
M843T671_POS	11720.8	10136.2	9018.34	10272.5	9327.07	9195.53	9176.42	8475.84	1.2301	TG(18:3_18:2_14:0);TG(18:3_16:1_16:1)	TG	GL
M937T773_POS	2307.84	2172.18	2554.4	2245.69	2530.79	2102.76	2226.01	2202.89	1.22175	TG(57:7)	TG	GL
M779T672_POS	2277.38	2343.42	3469.04	2035.27	2599.04	1556.83	2204.79	2019.97	1.21059	TG(45:2)	TG	GL
M839T753_POS	4229.15	4302.9	5925.03	4204.34	4897.92	3908.29	3666.18	4270.26	1.18755	TG(17:0_16:0_16:0);TG(17:0_17:0_15:0);TG(19:0_15:0_15:0);TG(18:0_16:0_15:0);TG(18:0_17:0_14:0);TG(19:0_16:0_14:0)	TG	GL
M783T653_POS	1261.48	1224.95	1152.86	1519.53	1323.23	1065.94	1168.25	1212.37	1.18302	TG(15:0/15:0/15:0)	TG	GL
M875T725_POS	4.96769e+06	4.53787e+06	4.52563e+06	4.91455e+06	4.57962e+06	4.49406e+06	4.48975e+06	4.49106e+06	1.17628	TG(18:2_18:1_16:0)	TG	GL
M843T733_POS	2091.02	2117.77	1991.32	2027.82	1870.39	1625.02	2048.04	1861.1	1.17335	TG(18:2_18:2_14:1);TG(18:3_18:2_14:0);TG(18:3_16:1_16:1)	TG	GL
M1023T706_POS	1688.43	1878.6	2257.85	1923.73	2196.67	2276.43	2173.04	2208.58	1.16188	TG(64:13)	TG	GL
M741T653_POS	952.131	972.253	1097.5	963.916	993.598	1030.32	1033.12	1126.63	1.15581	TG(14:0/14:0/14:0)	TG	GL
M879T770_POS	88849	88569.5	87033.1	95084.1	83137.8	82676.8	74379.4	89327.5	1.13918	TG(18:1_18:0_16:0)	TG	GL
M969T677_POS	18132.8	16939.1	15357.1	17968.8	17232	16152.4	15429.2	16510.2	1.13492	TG(22:6_22:6_16:0)	TG	GL
M895T686_POS	144691	143076	115352	125249	130619	142605	139502	148674	1.1268	TG(18:3_18:2_18:2);TG(20:5_18:2_16:0);TG(20:4_18:3_16:0)	TG	GL
M907T721_POS	2218.13	2801.03	5469.03	1542.35	1462.16	6111.82	1685.38	8292.97	1.1242	TG(20:1_18:0_16:0)	TG	GL
M909T832_POS	963.336	1016.55	1202.33	939.905	1003.78	1298.39	1036.9	1125.24	1.12007	TG(18:0/18:0/18:0)	TG	GL
M929T728_POS	9767.21	9945.16	9300.93	9962.88	8445.68	9151.95	8536.62	8908.83	1.11966	TG(20:1_18:2_18:1);TG(20:2_18:1_18:1);TG(20:2_20:2_16:0);TG(20:2_18:2_18:0);TG(20:3_20:1_16:0);TG(20:3_18:1_18:0)	TG	GL
M805T725_POS	4761.67	4823.78	4768.96	4552.87	4927.8	4656.87	10905.9	5156.71	1.07845	TG(16:1_16:1_15:1)	TG	GL
M913T721_POS	5826.58	6007.54	8076.06	5863.27	5710.78	5421.34	5254.82	5622.81	1.06605	TG(20:3_18:2_17:0);TG(20:2_18:3_17:0)	TG	GL
M807T726_POS	3201.7	3431.26	3185.16	3130.55	2990.27	2045.26	3108.72	3185.13	1.06351	TG(18:1_15:1_14:0);TG(16:1_16:1_15:0);TG(18:2_15:0_14:0);TG(17:1_15:1_15:0);TG(17:1_16:1_14:0)	TG	GL
M977T724_POS	6730.59	8296.04	5554.21	8625.12	7413.38	5633.49	6067.68	6957.99	1.04332	TG(22:5_20:1_18:2);TG(22:4_20:3_18:1)	TG	GL
M903T725_POS	146095	148244	134016	152130	138372	135662	134291	142112	1.01682	TG(18:1/18:1/18:1)	TG	GL
M863T711_POS	5210.06	5407.06	5040.76	5063.25	5278.78	5010.03	5057.05	5146.4	1.01547	TG(18:1_18:1_15:0);TG(18:1_17:1_16:0);TG(17:1_17:1_17:0);TG(18:2_17:0_16:0);TG(18:1_17:0_16:1)	TG	GL
M861T714_POS	26778.7	26925.7	26625.7	27456.6	26876.1	24528.3	26530	27240.2	1.01114	TG(17:1/17:1/17:1)	TG	GL

## Sheet: Fig S1c
Fig S1c. Pearson correlations of metabolomics data between kidneys from KM and KMS mice.
	9,10-Dihydroxystea	Triethanolamine	Dimethylglycine;L-	1-Hydroxy-2-naphth	Dodecanoic acid	Mandelonitrile	Diethanolamine	Acetoin	8,9-EET;11,12-EET;	Palmitic acid	Erucamide	18-Hydroxyoleate	Octadecanoic acid	Sucrose	2,3-Dimethylmaleat	(R)-2-Ethylmalate;	D-Fructose;L-Rhamn	Hypoxanthine	Cellobiono-1,5-lac	PC(16:0/16:0)	1,2-dioleoyl-sn-gl	Sphingomyelin (d18	Linoleate	1-Palmitoyl-2-oleo	Erucic acid	Oleic acid;trans-V	cis-11.14-Eicosadi	Glycerophosphochol	Betaine	Creatine	PC(18:0/18:1(9Z))	Bacilysin	L-Carnitine	Sphingosine 1-phos
9,10-Dihydroxystea	1	0.61905	0.28571	0.40476	0.35714	0.21429	0.28571	0.33333	-0.02381	-0.40476	-0.28571	-0.47619	-0.047619	-0.21429	-0.21429	-0.21429	-0.21429	-0.40476	-0.45238	-0.38095	-0.16667	-0.11905	-0.14286	-0.071429	-0.21429	-0.54762	-0.35714	-0.54762	-0.59524	-0.33333	-0.28571	-0.42857	-0.66667	-0.69048
Triethanolamine	0.61905	1	0.2619	0.71429	0.47619	0.57143	0	0.30952	-0.19048	-0.61905	-0.7381	-0.52381	-0.30952	-0.30952	-0.30952	-0.30952	-0.30952	-0.5	-0.45238	-0.59524	-0.54762	-0.30952	-0.52381	-0.47619	-0.80952	-0.7619	-0.71429	-0.83333	-0.7381	-0.61905	-0.57143	-0.7619	-0.7381	-0.90476
Dimethylglycine;L-	0.28571	0.2619	1	0.47619	0.11905	-0.071429	-0.28571	0.19048	-0.14286	-0.02381	-0.21429	0.16667	-0.047619	0.45238	0.45238	0.45238	0.45238	0.28571	0.16667	0.33333	0.45238	0.61905	0.5	0.40476	-0.28571	-0.071429	0.047619	-0.14286	0.02381	0.28571	0.33333	0.16667	0.02381	-0.071429
1-Hydroxy-2-naphth	0.40476	0.71429	0.47619	1	0.80952	0.7381	0.30952	0.78571	-0.54762	-0.85714	-0.88095	-0.59524	-0.66667	0.30952	0.30952	0.30952	0.30952	0.14286	0.02381	0	-0.16667	0.047619	-0.047619	-0.11905	-0.52381	-0.35714	-0.42857	-0.52381	-0.61905	-0.38095	-0.33333	-0.45238	-0.35714	-0.47619
Dodecanoic acid	0.35714	0.47619	0.11905	0.80952	1	0.7381	0.40476	0.7619	-0.78571	-0.90476	-0.66667	-0.88095	-0.64286	0.42857	0.42857	0.42857	0.42857	0.30952	0.28571	0.02381	-0.095238	-0.11905	-0.095238	-0.11905	-0.14286	-0.16667	-0.2381	-0.30952	-0.54762	-0.28571	-0.2381	-0.30952	-0.2381	-0.28571
Mandelonitrile	0.21429	0.57143	-0.071429	0.7381	0.7381	1	0.57143	0.78571	-0.38095	-0.7619	-0.90476	-0.71429	-0.35714	0.21429	0.21429	0.21429	0.21429	0.11905	0.11905	0.02381	-0.19048	-0.02381	-0.14286	-0.047619	-0.2619	-0.047619	-0.16667	-0.21429	-0.61905	-0.40476	-0.30952	-0.52381	-0.2381	-0.42857
Diethanolamine	0.28571	0	-0.28571	0.30952	0.40476	0.57143	1	0.78571	-0.047619	-0.5	-0.40476	-0.42857	-0.28571	0.11905	0.11905	0.11905	0.11905	0.14286	-0.071429	0.2381	-0.02381	0.02381	0.14286	0.19048	0.30952	0.19048	0.071429	0.095238	-0.38095	-0.2381	-0.21429	-0.19048	-0.071429	-0.047619
Acetoin	0.33333	0.30952	0.19048	0.78571	0.7619	0.78571	0.78571	1	-0.38095	-0.78571	-0.7619	-0.57143	-0.52381	0.47619	0.47619	0.47619	0.47619	0.35714	0.19048	0.33333	0.071429	0.19048	0.2619	0.21429	0.02381	0.071429	-0.02381	-0.071429	-0.54762	-0.2619	-0.19048	-0.28571	-0.14286	-0.19048
8,9-EET;11,12-EET;	-0.02381	-0.19048	-0.14286	-0.54762	-0.78571	-0.38095	-0.047619	-0.38095	1	0.57143	0.2619	0.71429	0.61905	-0.42857	-0.42857	-0.42857	-0.42857	-0.52381	-0.38095	-0.14286	-0.071429	0	0.14286	0.095238	0.16667	0	0.16667	0.2381	-0.02381	-0.16667	-0.11905	-0.19048	-0.21429	-0.14286
Palmitic acid	-0.40476	-0.61905	-0.02381	-0.85714	-0.90476	-0.7619	-0.5	-0.78571	0.57143	1	0.78571	0.78571	0.78571	-0.14286	-0.14286	-0.14286	-0.14286	0	0.047619	0.21429	0.42857	0.35714	0.28571	0.38095	0.33333	0.42857	0.52381	0.52381	0.7619	0.61905	0.59524	0.59524	0.5	0.5
Erucamide	-0.28571	-0.7381	-0.21429	-0.88095	-0.66667	-0.90476	-0.40476	-0.7619	0.2619	0.78571	1	0.52381	0.45238	-0.16667	-0.16667	-0.16667	-0.16667	0.02381	0.02381	0.071429	0.28571	0.02381	0.11905	0.14286	0.5	0.28571	0.35714	0.40476	0.7381	0.54762	0.45238	0.66667	0.42857	0.59524
18-Hydroxyoleate	-0.47619	-0.52381	0.16667	-0.59524	-0.88095	-0.71429	-0.42857	-0.57143	0.71429	0.78571	0.52381	1	0.45238	-0.095238	-0.095238	-0.095238	-0.095238	-0.071429	-0.047619	0.21429	0.2381	0.28571	0.38095	0.2381	0.16667	0.2381	0.30952	0.40476	0.5	0.28571	0.2619	0.33333	0.28571	0.38095
Octadecanoic acid	-0.047619	-0.30952	-0.047619	-0.66667	-0.64286	-0.35714	-0.28571	-0.52381	0.61905	0.78571	0.45238	0.45238	1	-0.071429	-0.071429	-0.071429	-0.071429	-0.095238	0.11905	0.14286	0.45238	0.38095	0.30952	0.5	0.38095	0.40476	0.61905	0.52381	0.35714	0.42857	0.52381	0.2619	0.21429	0.11905
Sucrose	-0.21429	-0.30952	0.45238	0.30952	0.42857	0.21429	0.11905	0.47619	-0.42857	-0.14286	-0.16667	-0.095238	-0.071429	1	1	1	1	0.90476	0.90476	0.83333	0.7619	0.66667	0.78571	0.69048	0.45238	0.64286	0.64286	0.57143	0.16667	0.47619	0.57143	0.42857	0.5	0.47619
2,3-Dimethylmaleat	-0.21429	-0.30952	0.45238	0.30952	0.42857	0.21429	0.11905	0.47619	-0.42857	-0.14286	-0.16667	-0.095238	-0.071429	1	1	1	1	0.90476	0.90476	0.83333	0.7619	0.66667	0.78571	0.69048	0.45238	0.64286	0.64286	0.57143	0.16667	0.47619	0.57143	0.42857	0.5	0.47619
(R)-2-Ethylmalate;	-0.21429	-0.30952	0.45238	0.30952	0.42857	0.21429	0.11905	0.47619	-0.42857	-0.14286	-0.16667	-0.095238	-0.071429	1	1	1	1	0.90476	0.90476	0.83333	0.7619	0.66667	0.78571	0.69048	0.45238	0.64286	0.64286	0.57143	0.16667	0.47619	0.57143	0.42857	0.5	0.47619
D-Fructose;L-Rhamn	-0.21429	-0.30952	0.45238	0.30952	0.42857	0.21429	0.11905	0.47619	-0.42857	-0.14286	-0.16667	-0.095238	-0.071429	1	1	1	1	0.90476	0.90476	0.83333	0.7619	0.66667	0.78571	0.69048	0.45238	0.64286	0.64286	0.57143	0.16667	0.47619	0.57143	0.42857	0.5	0.47619
Hypoxanthine	-0.40476	-0.5	0.28571	0.14286	0.30952	0.11905	0.14286	0.35714	-0.52381	0	0.02381	-0.071429	-0.095238	0.90476	0.90476	0.90476	0.90476	1	0.85714	0.90476	0.78571	0.69048	0.69048	0.69048	0.47619	0.78571	0.66667	0.61905	0.47619	0.69048	0.71429	0.69048	0.78571	0.7381
Cellobiono-1,5-lac	-0.45238	-0.45238	0.16667	0.02381	0.28571	0.11905	-0.071429	0.19048	-0.38095	0.047619	0.02381	-0.047619	0.11905	0.90476	0.90476	0.90476	0.90476	0.85714	1	0.7381	0.71429	0.52381	0.64286	0.59524	0.54762	0.7381	0.7381	0.71429	0.30952	0.52381	0.61905	0.47619	0.59524	0.57143
PC(16:0/16:0)	-0.38095	-0.59524	0.33333	0	0.02381	0.02381	0.2381	0.33333	-0.14286	0.21429	0.071429	0.21429	0.14286	0.83333	0.83333	0.83333	0.83333	0.90476	0.7381	1	0.88095	0.85714	0.88095	0.88095	0.57143	0.88095	0.80952	0.7619	0.5	0.71429	0.7619	0.69048	0.78571	0.7381
1,2-dioleoyl-sn-gl	-0.16667	-0.54762	0.45238	-0.16667	-0.095238	-0.19048	-0.02381	0.071429	-0.071429	0.42857	0.28571	0.2381	0.45238	0.7619	0.7619	0.7619	0.7619	0.78571	0.71429	0.88095	1	0.90476	0.88095	0.95238	0.59524	0.80952	0.88095	0.7381	0.57143	0.85714	0.92857	0.7619	0.71429	0.64286
Sphingomyelin (d18	-0.11905	-0.30952	0.61905	0.047619	-0.11905	-0.02381	0.02381	0.19048	0	0.35714	0.02381	0.28571	0.38095	0.66667	0.66667	0.66667	0.66667	0.69048	0.52381	0.85714	0.90476	1	0.83333	0.92857	0.28571	0.69048	0.71429	0.54762	0.47619	0.7619	0.83333	0.61905	0.64286	0.47619
Linoleate	-0.14286	-0.52381	0.5	-0.047619	-0.095238	-0.14286	0.14286	0.2619	0.14286	0.28571	0.11905	0.38095	0.30952	0.78571	0.78571	0.78571	0.78571	0.69048	0.64286	0.88095	0.88095	0.83333	1	0.90476	0.61905	0.71429	0.80952	0.7381	0.30952	0.57143	0.66667	0.52381	0.5	0.52381
1-Palmitoyl-2-oleo	-0.071429	-0.47619	0.40476	-0.11905	-0.11905	-0.047619	0.19048	0.21429	0.095238	0.38095	0.14286	0.2381	0.5	0.69048	0.69048	0.69048	0.69048	0.69048	0.59524	0.88095	0.95238	0.92857	0.90476	1	0.59524	0.80952	0.88095	0.7381	0.42857	0.7381	0.83333	0.61905	0.61905	0.52381
Erucic acid	-0.21429	-0.80952	-0.28571	-0.52381	-0.14286	-0.2619	0.30952	0.02381	0.16667	0.33333	0.5	0.16667	0.38095	0.45238	0.45238	0.45238	0.45238	0.47619	0.54762	0.57143	0.59524	0.28571	0.61905	0.59524	1	0.7381	0.80952	0.85714	0.33333	0.42857	0.47619	0.5	0.45238	0.61905
Oleic acid;trans-V	-0.54762	-0.7619	-0.071429	-0.35714	-0.16667	-0.047619	0.19048	0.071429	0	0.42857	0.28571	0.2381	0.40476	0.64286	0.64286	0.64286	0.64286	0.78571	0.7381	0.88095	0.80952	0.69048	0.71429	0.80952	0.7381	1	0.92857	0.92857	0.61905	0.7381	0.78571	0.71429	0.85714	0.80952
cis-11.14-Eicosadi	-0.35714	-0.71429	0.047619	-0.42857	-0.2381	-0.16667	0.071429	-0.02381	0.16667	0.52381	0.35714	0.30952	0.61905	0.64286	0.64286	0.64286	0.64286	0.66667	0.7381	0.80952	0.88095	0.71429	0.80952	0.88095	0.80952	0.92857	1	0.95238	0.52381	0.71429	0.80952	0.64286	0.69048	0.66667
Glycerophosphochol	-0.54762	-0.83333	-0.14286	-0.52381	-0.30952	-0.21429	0.095238	-0.071429	0.2381	0.52381	0.40476	0.40476	0.52381	0.57143	0.57143	0.57143	0.57143	0.61905	0.71429	0.7619	0.7381	0.54762	0.7381	0.7381	0.85714	0.92857	0.95238	1	0.52381	0.59524	0.66667	0.59524	0.69048	0.7381
Betaine	-0.59524	-0.7381	0.02381	-0.61905	-0.54762	-0.61905	-0.38095	-0.54762	-0.02381	0.7619	0.7381	0.5	0.35714	0.16667	0.16667	0.16667	0.16667	0.47619	0.30952	0.5	0.57143	0.47619	0.30952	0.42857	0.33333	0.61905	0.52381	0.52381	1	0.88095	0.78571	0.92857	0.88095	0.85714
Creatine	-0.33333	-0.61905	0.28571	-0.38095	-0.28571	-0.40476	-0.2381	-0.2619	-0.16667	0.61905	0.54762	0.28571	0.42857	0.47619	0.47619	0.47619	0.47619	0.69048	0.52381	0.71429	0.85714	0.7619	0.57143	0.7381	0.42857	0.7381	0.71429	0.59524	0.88095	1	0.97619	0.95238	0.88095	0.78571
PC(18:0/18:1(9Z))	-0.28571	-0.57143	0.33333	-0.33333	-0.2381	-0.30952	-0.21429	-0.19048	-0.11905	0.59524	0.45238	0.2619	0.52381	0.57143	0.57143	0.57143	0.57143	0.71429	0.61905	0.7619	0.92857	0.83333	0.66667	0.83333	0.47619	0.78571	0.80952	0.66667	0.78571	0.97619	1	0.88095	0.83333	0.71429
Bacilysin	-0.42857	-0.7619	0.16667	-0.45238	-0.30952	-0.52381	-0.19048	-0.28571	-0.19048	0.59524	0.66667	0.33333	0.2619	0.42857	0.42857	0.42857	0.42857	0.69048	0.47619	0.69048	0.7619	0.61905	0.52381	0.61905	0.5	0.71429	0.64286	0.59524	0.92857	0.95238	0.88095	1	0.90476	0.90476
L-Carnitine	-0.66667	-0.7381	0.02381	-0.35714	-0.2381	-0.2381	-0.071429	-0.14286	-0.21429	0.5	0.42857	0.28571	0.21429	0.5	0.5	0.5	0.5	0.78571	0.59524	0.78571	0.71429	0.64286	0.5	0.61905	0.45238	0.85714	0.69048	0.69048	0.88095	0.88095	0.83333	0.90476	1	0.92857
Sphingosine 1-phos	-0.69048	-0.90476	-0.071429	-0.47619	-0.28571	-0.42857	-0.047619	-0.19048	-0.14286	0.5	0.59524	0.38095	0.11905	0.47619	0.47619	0.47619	0.47619	0.7381	0.57143	0.7381	0.64286	0.47619	0.52381	0.52381	0.61905	0.80952	0.66667	0.7381	0.85714	0.78571	0.71429	0.90476	0.92857	1

## Sheet: Fig S1d
Fig S1d. Pearson correlations of lipidomics data between kidneys from KM and KMS mice.
	TG(55:3)	TG(22:6_22:6_18:1)	TG(18:2/18:2/18:2)	TG(54:2)	TG(20:4_20:4_20:3)	PC(P-39:0)	TG(52:0)	SM(d40:1)	DG(18:0_18:0_0:0)	TG(22:5_16:0_15:0)	GlcCer(d18:1/24:0)	TG(56:10)	TG(20:1_18:0_16:0)	Cer(d18:1/23:0);Ce	TG(18:0/18:0/18:0)	TG(14:0/14:0/14:0)	TG(64:13)	TG(22:6_22:4_18:2)	TG(49:4)	SM(d41:1)	TG(18:3_18:2_15:0)	TG(16:1_16:1_15:1)	TG(18:2_18:2_14:0)	TG(18:3_18:2_18:2)	TG(18:0_16:0_16:0)	SM(d42:1)	TG(18:2_18:2_15:0)	TG(20:3_18:2_17:0)	TG(43:1)	TG(18:1_14:0_13:0)	TG(17:1_16:1_16:1)	TG(17:1_17:1_13:0)	TG(18:1_16:0_15:0)	TG(16:1_14:0_14:0)	TG(17:1_15:0_15:0)	TG(57:7)	TG(18:1_18:0_18:0)	TG(18:2_16:0_16:0)	TG(17:0_16:0_16:0)	TG(17:0_16:1_16:1)	TG(45:2)	Cer(t46:0)	TG(18:2_16:0_14:0)	CE(18:1)	TG(18:0_14:0_12:0)	TG(17:1_17:1_17:0)	TG(18:1_18:1_17:0)	TG(17:0_17:0_15:0)	TG(18:1_18:1_15:0)
TG(55:3)	1	0.57143	0.80952	0.71429	0.69048	0.42857	0.61905	0.47619	0.66667	0.5	0.59524	0.78571	0.5	0.52381	0.57143	0.66667	0.45238	0.71429	0.71429	0.7619	0.78571	0.28571	0.59524	0.11905	0.38095	0.40476	0.61905	-0.57143	-0.54762	-0.64286	-0.64286	-0.64286	-0.7619	-0.52381	-0.57143	-0.33333	-0.52381	-0.38095	-0.57143	-0.66667	-0.57143	-0.19048	-0.5	-0.57143	-0.7619	-0.85714	-0.52381	-0.61905	-0.71429
TG(22:6_22:6_18:1)	0.57143	1	0.78571	0.7619	0.47619	0.7619	0.57143	0.69048	0.61905	0.59524	0.59524	0.64286	0.66667	0.42857	0.57143	0.54762	0.42857	0.40476	0.57143	0.2619	0.38095	0.21429	0.5	0.40476	0.16667	0.095238	0.2381	-0.38095	-0.88095	-0.80952	-0.80952	-0.80952	-0.66667	-0.61905	-0.78571	-0.83333	-0.61905	-0.5	-0.30952	-0.69048	-0.66667	-0.45238	-0.69048	-0.64286	-0.47619	-0.5	-0.14286	-0.54762	-0.2381
TG(18:2/18:2/18:2)	0.80952	0.78571	1	0.97619	0.5	0.54762	0.52381	0.7381	0.7619	0.7619	0.57143	0.71429	0.30952	0.45238	0.47619	0.5	0.40476	0.42857	0.42857	0.47619	0.42857	0.2381	0.45238	0.071429	0.28571	0.33333	0.38095	-0.64286	-0.83333	-0.83333	-0.83333	-0.83333	-0.66667	-0.57143	-0.71429	-0.66667	-0.7381	-0.59524	-0.69048	-0.71429	-0.69048	-0.66667	-0.85714	-0.69048	-0.83333	-0.61905	-0.21429	-0.42857	-0.54762
TG(54:2)	0.71429	0.7619	0.97619	1	0.45238	0.5	0.54762	0.7619	0.71429	0.69048	0.52381	0.66667	0.19048	0.33333	0.38095	0.42857	0.35714	0.35714	0.33333	0.35714	0.35714	0.28571	0.42857	0.11905	0.38095	0.40476	0.42857	-0.7381	-0.88095	-0.85714	-0.85714	-0.85714	-0.64286	-0.61905	-0.7381	-0.69048	-0.7619	-0.61905	-0.71429	-0.69048	-0.71429	-0.7381	-0.88095	-0.71429	-0.80952	-0.54762	-0.19048	-0.33333	-0.42857
TG(20:4_20:4_20:3)	0.69048	0.47619	0.5	0.45238	1	0.59524	0.66667	0.66667	0.11905	0.21429	0.11905	0.40476	0.61905	0.35714	0.40476	0.21429	0.28571	0.7381	0.69048	0.42857	0.52381	-0.16667	0.61905	0.52381	0.2619	0.57143	0.69048	-0.57143	-0.59524	-0.7619	-0.7619	-0.7619	-0.92857	-0.78571	-0.7619	-0.52381	-0.52381	-0.57143	-0.64286	-0.88095	-0.83333	0	-0.42857	-0.42857	-0.30952	-0.85714	-0.85714	-0.78571	-0.54762
PC(P-39:0)	0.42857	0.7619	0.54762	0.5	0.59524	1	0.66667	0.52381	0.21429	0.61905	0.52381	0.57143	0.7381	0.66667	0.59524	0.2381	0.19048	0.40476	0.61905	0.42857	0.33333	0.071429	0.59524	0.61905	0.16667	0.38095	0.19048	-0.33333	-0.7381	-0.69048	-0.69048	-0.69048	-0.66667	-0.7619	-0.85714	-0.88095	-0.78571	-0.80952	-0.38095	-0.59524	-0.54762	-0.42857	-0.40476	-0.095238	-0.02381	-0.47619	-0.40476	-0.35714	-0.19048
TG(52:0)	0.61905	0.57143	0.52381	0.54762	0.66667	0.66667	1	0.35714	0.30952	0.19048	0.66667	0.7619	0.52381	0.38095	0.45238	0.45238	0.16667	0.57143	0.71429	0.54762	0.7381	0.57143	0.83333	0.7619	0.80952	0.78571	0.80952	-0.7619	-0.69048	-0.66667	-0.66667	-0.66667	-0.80952	-0.90476	-0.83333	-0.57143	-0.7381	-0.64286	-0.45238	-0.52381	-0.54762	-0.2619	-0.21429	-0.2619	-0.21429	-0.64286	-0.64286	-0.28571	-0.095238
SM(d40:1)	0.47619	0.69048	0.7381	0.7619	0.66667	0.52381	0.35714	1	0.40476	0.45238	0	0.19048	0.2619	0.071429	0.11905	0	0.16667	0.2619	0.19048	-0.047619	0	-0.28571	0.38095	0.28571	0	0.28571	0.33333	-0.52381	-0.83333	-0.92857	-0.92857	-0.92857	-0.7381	-0.61905	-0.7619	-0.78571	-0.61905	-0.61905	-0.7619	-0.92857	-0.95238	-0.52381	-0.90476	-0.71429	-0.57143	-0.47619	-0.28571	-0.61905	-0.35714
DG(18:0_18:0_0:0)	0.66667	0.61905	0.7619	0.71429	0.11905	0.21429	0.30952	0.40476	1	0.42857	0.64286	0.54762	0.14286	0.095238	0.14286	0.5	0.071429	0.047619	0.19048	0.28571	0.35714	0.45238	0.5	0	0.21429	0.02381	0.2381	-0.2619	-0.47619	-0.47619	-0.47619	-0.47619	-0.40476	-0.14286	-0.33333	-0.33333	-0.42857	-0.16667	-0.35714	-0.38095	-0.33333	-0.47619	-0.52381	-0.59524	-0.80952	-0.2381	0.2381	-0.2619	-0.19048
TG(22:5_16:0_15:0)	0.5	0.59524	0.7619	0.69048	0.21429	0.61905	0.19048	0.45238	0.42857	1	0.47619	0.57143	0.30952	0.7619	0.61905	0.33333	0.42857	0.28571	0.30952	0.52381	0.16667	0	0.071429	-0.19048	-0.095238	0.071429	-0.16667	-0.2619	-0.57143	-0.5	-0.5	-0.5	-0.2619	-0.30952	-0.47619	-0.59524	-0.61905	-0.59524	-0.42857	-0.38095	-0.30952	-0.66667	-0.66667	-0.21429	-0.45238	-0.38095	-0.047619	-0.14286	-0.57143
GlcCer(d18:1/24:0)	0.59524	0.59524	0.57143	0.52381	0.11905	0.52381	0.66667	0	0.64286	0.47619	1	0.90476	0.45238	0.57143	0.59524	0.7381	0.2619	0.33333	0.59524	0.69048	0.71429	0.80952	0.57143	0.28571	0.57143	0.28571	0.30952	-0.35714	-0.45238	-0.30952	-0.30952	-0.30952	-0.35714	-0.40476	-0.45238	-0.35714	-0.54762	-0.33333	-0.071429	-0.095238	-0.047619	-0.35714	-0.11905	-0.14286	-0.33333	-0.35714	-0.071429	0	-0.095238
TG(56:10)	0.78571	0.64286	0.71429	0.66667	0.40476	0.57143	0.7619	0.19048	0.54762	0.57143	0.90476	1	0.54762	0.71429	0.78571	0.83333	0.54762	0.66667	0.78571	0.83333	0.85714	0.66667	0.52381	0.2381	0.61905	0.42857	0.5	-0.59524	-0.59524	-0.5	-0.5	-0.5	-0.54762	-0.59524	-0.59524	-0.40476	-0.59524	-0.42857	-0.2619	-0.33333	-0.28571	-0.30952	-0.30952	-0.33333	-0.47619	-0.69048	-0.40476	-0.2381	-0.42857
TG(20:1_18:0_16:0)	0.5	0.66667	0.30952	0.19048	0.61905	0.7381	0.52381	0.2619	0.14286	0.30952	0.45238	0.54762	1	0.64286	0.7619	0.57143	0.5	0.69048	0.88095	0.5	0.59524	0.02381	0.45238	0.47619	0.02381	0.02381	0.21429	-0.047619	-0.42857	-0.42857	-0.42857	-0.42857	-0.59524	-0.5	-0.54762	-0.47619	-0.2619	-0.2619	0.047619	-0.5	-0.38095	0.21429	-0.11905	-0.21429	0	-0.64286	-0.5	-0.69048	-0.35714
Cer(d18:1/23:0);Ce	0.52381	0.42857	0.45238	0.33333	0.35714	0.66667	0.38095	0.071429	0.095238	0.7619	0.57143	0.71429	0.64286	1	0.90476	0.54762	0.59524	0.64286	0.71429	0.83333	0.54762	0.11905	0.14286	0	0.071429	0.16667	0	-0.19048	-0.33333	-0.2619	-0.2619	-0.2619	-0.28571	-0.38095	-0.40476	-0.35714	-0.42857	-0.45238	-0.11905	-0.21429	-0.095238	-0.16667	-0.19048	0.071429	-0.095238	-0.59524	-0.42857	-0.21429	-0.61905
TG(18:0/18:0/18:0)	0.57143	0.57143	0.47619	0.38095	0.40476	0.59524	0.45238	0.11905	0.14286	0.61905	0.59524	0.78571	0.7619	0.90476	1	0.78571	0.83333	0.80952	0.85714	0.7619	0.69048	0.21429	0.11905	0.047619	0.16667	0.071429	0.14286	-0.2619	-0.42857	-0.33333	-0.33333	-0.33333	-0.35714	-0.42857	-0.42857	-0.33333	-0.28571	-0.2619	0.02381	-0.28571	-0.19048	0	-0.2381	-0.21429	-0.19048	-0.71429	-0.47619	-0.40476	-0.61905
TG(14:0/14:0/14:0)	0.66667	0.54762	0.5	0.42857	0.21429	0.2381	0.45238	0	0.5	0.33333	0.7381	0.83333	0.57143	0.54762	0.78571	1	0.7619	0.69048	0.7619	0.66667	0.83333	0.57143	0.21429	-0.02381	0.38095	-0.02381	0.33333	-0.28571	-0.33333	-0.2381	-0.2381	-0.2381	-0.30952	-0.2381	-0.2381	-0.071429	-0.095238	0.095238	0.14286	-0.16667	-0.095238	0.095238	-0.16667	-0.47619	-0.47619	-0.61905	-0.2381	-0.38095	-0.45238
TG(64:13)	0.45238	0.42857	0.40476	0.35714	0.28571	0.19048	0.16667	0.16667	0.071429	0.42857	0.2619	0.54762	0.5	0.59524	0.83333	0.7619	1	0.78571	0.64286	0.47619	0.52381	0.047619	-0.2381	-0.2619	0.047619	-0.14286	0.11905	-0.2619	-0.33333	-0.2619	-0.2619	-0.2619	-0.19048	-0.21429	-0.19048	-0.095238	0.047619	0.071429	0.095238	-0.2619	-0.21429	0.14286	-0.35714	-0.5	-0.35714	-0.66667	-0.38095	-0.47619	-0.69048
TG(22:6_22:4_18:2)	0.71429	0.40476	0.42857	0.35714	0.7381	0.40476	0.57143	0.2619	0.047619	0.28571	0.33333	0.66667	0.69048	0.64286	0.80952	0.69048	0.78571	1	0.90476	0.71429	0.80952	0.095238	0.2619	0.16667	0.33333	0.33333	0.57143	-0.5	-0.40476	-0.45238	-0.45238	-0.45238	-0.61905	-0.57143	-0.47619	-0.19048	-0.21429	-0.21429	-0.21429	-0.52381	-0.45238	0.2381	-0.2381	-0.40476	-0.30952	-0.95238	-0.83333	-0.66667	-0.7381
TG(49:4)	0.71429	0.57143	0.42857	0.33333	0.69048	0.61905	0.71429	0.19048	0.19048	0.30952	0.59524	0.78571	0.88095	0.71429	0.85714	0.7619	0.64286	0.90476	1	0.7619	0.88095	0.28571	0.5	0.40476	0.38095	0.30952	0.52381	-0.38095	-0.45238	-0.45238	-0.45238	-0.45238	-0.66667	-0.61905	-0.57143	-0.33333	-0.33333	-0.28571	-0.095238	-0.47619	-0.38095	0.19048	-0.11905	-0.28571	-0.19048	-0.85714	-0.71429	-0.61905	-0.52381
SM(d41:1)	0.7619	0.2619	0.47619	0.35714	0.42857	0.42857	0.54762	-0.047619	0.28571	0.52381	0.69048	0.83333	0.5	0.83333	0.7619	0.66667	0.47619	0.71429	0.7619	1	0.83333	0.40476	0.38095	0.02381	0.40476	0.40476	0.38095	-0.38095	-0.21429	-0.21429	-0.21429	-0.21429	-0.40476	-0.38095	-0.33333	-0.095238	-0.40476	-0.33333	-0.2381	-0.19048	-0.071429	-0.047619	-0.047619	0	-0.30952	-0.71429	-0.54762	-0.21429	-0.64286
TG(18:3_18:2_15:0)	0.78571	0.38095	0.42857	0.35714	0.52381	0.33333	0.7381	0	0.35714	0.16667	0.71429	0.85714	0.59524	0.54762	0.69048	0.83333	0.52381	0.80952	0.88095	0.83333	1	0.59524	0.54762	0.28571	0.64286	0.42857	0.69048	-0.5	-0.30952	-0.30952	-0.30952	-0.30952	-0.57143	-0.5	-0.40476	-0.071429	-0.28571	-0.14286	-0.11905	-0.28571	-0.21429	0.16667	0	-0.28571	-0.35714	-0.78571	-0.61905	-0.40476	-0.45238
TG(16:1_16:1_15:1)	0.28571	0.21429	0.2381	0.28571	-0.16667	0.071429	0.57143	-0.28571	0.45238	0	0.80952	0.66667	0.02381	0.11905	0.21429	0.57143	0.047619	0.095238	0.28571	0.40476	0.59524	1	0.42857	0.2619	0.80952	0.35714	0.42857	-0.40476	-0.19048	-0.02381	-0.02381	-0.02381	-0.095238	-0.2381	-0.16667	0	-0.28571	-0.047619	0.095238	0.2381	0.19048	-0.21429	0.16667	-0.047619	-0.19048	-0.071429	0.047619	0.33333	0.2619
TG(18:2_18:2_14:0)	0.59524	0.5	0.45238	0.42857	0.61905	0.59524	0.83333	0.38095	0.5	0.071429	0.57143	0.52381	0.45238	0.14286	0.11905	0.21429	-0.2381	0.2619	0.5	0.38095	0.54762	0.42857	1	0.78571	0.57143	0.64286	0.69048	-0.47619	-0.52381	-0.59524	-0.59524	-0.59524	-0.80952	-0.69048	-0.71429	-0.52381	-0.69048	-0.57143	-0.5	-0.54762	-0.52381	-0.2381	-0.14286	-0.19048	-0.2381	-0.42857	-0.40476	-0.33333	0.047619
TG(18:3_18:2_18:2)	0.11905	0.40476	0.071429	0.11905	0.52381	0.61905	0.7619	0.28571	0	-0.19048	0.28571	0.2381	0.47619	0	0.047619	-0.02381	-0.2619	0.16667	0.40476	0.02381	0.28571	0.2619	0.78571	1	0.5	0.57143	0.54762	-0.35714	-0.47619	-0.47619	-0.47619	-0.47619	-0.64286	-0.7381	-0.69048	-0.57143	-0.52381	-0.52381	-0.21429	-0.40476	-0.45238	-0.071429	0.047619	0	0.2619	-0.21429	-0.42857	-0.21429	0.38095
TG(18:0_16:0_16:0)	0.38095	0.16667	0.28571	0.38095	0.2619	0.16667	0.80952	0	0.21429	-0.095238	0.57143	0.61905	0.02381	0.071429	0.16667	0.38095	0.047619	0.33333	0.38095	0.40476	0.64286	0.80952	0.57143	0.5	1	0.78571	0.80952	-0.78571	-0.38095	-0.30952	-0.30952	-0.30952	-0.42857	-0.61905	-0.45238	-0.14286	-0.47619	-0.33333	-0.28571	-0.095238	-0.19048	-0.21429	0.02381	-0.14286	-0.19048	-0.35714	-0.42857	0.14286	0.11905
SM(d42:1)	0.40476	0.095238	0.33333	0.40476	0.57143	0.38095	0.78571	0.28571	0.02381	0.071429	0.28571	0.42857	0.02381	0.16667	0.071429	-0.02381	-0.14286	0.33333	0.30952	0.40476	0.42857	0.35714	0.64286	0.57143	0.78571	1	0.78571	-0.83333	-0.45238	-0.5	-0.5	-0.5	-0.61905	-0.78571	-0.64286	-0.35714	-0.71429	-0.71429	-0.69048	-0.38095	-0.45238	-0.35714	-0.14286	0	-0.11905	-0.45238	-0.66667	0.02381	-0.071429
TG(18:2_18:2_15:0)	0.61905	0.2381	0.38095	0.42857	0.69048	0.19048	0.80952	0.33333	0.2381	-0.16667	0.30952	0.5	0.21429	0	0.14286	0.33333	0.11905	0.57143	0.52381	0.38095	0.69048	0.42857	0.69048	0.54762	0.80952	0.78571	1	-0.80952	-0.45238	-0.54762	-0.54762	-0.54762	-0.7619	-0.71429	-0.57143	-0.19048	-0.42857	-0.33333	-0.52381	-0.52381	-0.57143	0	-0.16667	-0.42857	-0.38095	-0.66667	-0.71429	-0.38095	-0.19048
TG(20:3_18:2_17:0)	-0.57143	-0.38095	-0.64286	-0.7381	-0.57143	-0.33333	-0.7619	-0.52381	-0.2619	-0.2619	-0.35714	-0.59524	-0.047619	-0.19048	-0.2619	-0.28571	-0.2619	-0.5	-0.38095	-0.38095	-0.5	-0.40476	-0.47619	-0.35714	-0.78571	-0.83333	-0.80952	1	0.71429	0.71429	0.71429	0.71429	0.66667	0.80952	0.71429	0.45238	0.69048	0.61905	0.71429	0.54762	0.64286	0.47619	0.52381	0.47619	0.5	0.61905	0.59524	0.16667	0.28571
TG(43:1)	-0.54762	-0.88095	-0.83333	-0.88095	-0.59524	-0.7381	-0.69048	-0.83333	-0.47619	-0.57143	-0.45238	-0.59524	-0.42857	-0.33333	-0.42857	-0.33333	-0.33333	-0.40476	-0.45238	-0.21429	-0.30952	-0.19048	-0.52381	-0.47619	-0.38095	-0.45238	-0.45238	0.71429	1	0.95238	0.95238	0.95238	0.7619	0.83333	0.92857	0.90476	0.80952	0.7381	0.61905	0.78571	0.83333	0.64286	0.80952	0.64286	0.5	0.54762	0.33333	0.42857	0.2381
TG(18:1_14:0_13:0)	-0.64286	-0.80952	-0.83333	-0.85714	-0.7619	-0.69048	-0.66667	-0.92857	-0.47619	-0.5	-0.30952	-0.5	-0.42857	-0.2619	-0.33333	-0.2381	-0.2619	-0.45238	-0.45238	-0.21429	-0.30952	-0.02381	-0.59524	-0.47619	-0.30952	-0.5	-0.54762	0.71429	0.95238	1	1	1	0.88095	0.83333	0.92857	0.85714	0.78571	0.7381	0.7619	0.92857	0.95238	0.54762	0.83333	0.69048	0.57143	0.64286	0.45238	0.59524	0.35714
TG(17:1_16:1_16:1)	-0.64286	-0.80952	-0.83333	-0.85714	-0.7619	-0.69048	-0.66667	-0.92857	-0.47619	-0.5	-0.30952	-0.5	-0.42857	-0.2619	-0.33333	-0.2381	-0.2619	-0.45238	-0.45238	-0.21429	-0.30952	-0.02381	-0.59524	-0.47619	-0.30952	-0.5	-0.54762	0.71429	0.95238	1	1	1	0.88095	0.83333	0.92857	0.85714	0.78571	0.7381	0.7619	0.92857	0.95238	0.54762	0.83333	0.69048	0.57143	0.64286	0.45238	0.59524	0.35714
TG(17:1_17:1_13:0)	-0.64286	-0.80952	-0.83333	-0.85714	-0.7619	-0.69048	-0.66667	-0.92857	-0.47619	-0.5	-0.30952	-0.5	-0.42857	-0.2619	-0.33333	-0.2381	-0.2619	-0.45238	-0.45238	-0.21429	-0.30952	-0.02381	-0.59524	-0.47619	-0.30952	-0.5	-0.54762	0.71429	0.95238	1	1	1	0.88095	0.83333	0.92857	0.85714	0.78571	0.7381	0.7619	0.92857	0.95238	0.54762	0.83333	0.69048	0.57143	0.64286	0.45238	0.59524	0.35714
TG(18:1_16:0_15:0)	-0.7619	-0.66667	-0.66667	-0.64286	-0.92857	-0.66667	-0.80952	-0.7381	-0.40476	-0.2619	-0.35714	-0.54762	-0.59524	-0.28571	-0.35714	-0.30952	-0.19048	-0.61905	-0.66667	-0.40476	-0.57143	-0.095238	-0.80952	-0.64286	-0.42857	-0.61905	-0.7619	0.66667	0.7619	0.88095	0.88095	0.88095	1	0.85714	0.88095	0.66667	0.69048	0.64286	0.69048	0.90476	0.88095	0.21429	0.52381	0.54762	0.45238	0.78571	0.69048	0.71429	0.38095
TG(16:1_14:0_14:0)	-0.52381	-0.61905	-0.57143	-0.61905	-0.78571	-0.7619	-0.90476	-0.61905	-0.14286	-0.30952	-0.40476	-0.59524	-0.5	-0.38095	-0.42857	-0.2381	-0.21429	-0.57143	-0.61905	-0.38095	-0.5	-0.2381	-0.69048	-0.7381	-0.61905	-0.78571	-0.71429	0.80952	0.83333	0.83333	0.83333	0.83333	0.85714	1	0.95238	0.7619	0.80952	0.80952	0.61905	0.71429	0.7619	0.38095	0.45238	0.33333	0.19048	0.66667	0.71429	0.38095	0.19048
TG(17:1_15:0_15:0)	-0.57143	-0.78571	-0.71429	-0.7381	-0.7619	-0.85714	-0.83333	-0.7619	-0.33333	-0.47619	-0.45238	-0.59524	-0.54762	-0.40476	-0.42857	-0.2381	-0.19048	-0.47619	-0.57143	-0.33333	-0.40476	-0.16667	-0.71429	-0.69048	-0.45238	-0.64286	-0.57143	0.71429	0.92857	0.92857	0.92857	0.92857	0.88095	0.95238	1	0.90476	0.88095	0.85714	0.66667	0.80952	0.83333	0.52381	0.61905	0.42857	0.30952	0.61905	0.54762	0.45238	0.21429
TG(57:7)	-0.33333	-0.83333	-0.66667	-0.69048	-0.52381	-0.88095	-0.57143	-0.78571	-0.33333	-0.59524	-0.35714	-0.40476	-0.47619	-0.35714	-0.33333	-0.071429	-0.095238	-0.19048	-0.33333	-0.095238	-0.071429	0	-0.52381	-0.57143	-0.14286	-0.35714	-0.19048	0.45238	0.90476	0.85714	0.85714	0.85714	0.66667	0.7619	0.90476	1	0.83333	0.83333	0.54762	0.71429	0.7381	0.66667	0.69048	0.35714	0.21429	0.33333	0.21429	0.33333	0.071429
TG(18:1_18:0_18:0)	-0.52381	-0.61905	-0.7381	-0.7619	-0.52381	-0.78571	-0.7381	-0.61905	-0.42857	-0.61905	-0.54762	-0.59524	-0.2619	-0.42857	-0.28571	-0.095238	0.047619	-0.21429	-0.33333	-0.40476	-0.28571	-0.28571	-0.69048	-0.52381	-0.47619	-0.71429	-0.42857	0.69048	0.80952	0.78571	0.78571	0.78571	0.69048	0.80952	0.88095	0.83333	1	0.95238	0.7619	0.59524	0.61905	0.78571	0.57143	0.19048	0.33333	0.40476	0.33333	0.095238	0.14286
TG(18:2_16:0_16:0)	-0.38095	-0.5	-0.59524	-0.61905	-0.57143	-0.80952	-0.64286	-0.61905	-0.16667	-0.59524	-0.33333	-0.42857	-0.2619	-0.45238	-0.2619	0.095238	0.071429	-0.21429	-0.28571	-0.33333	-0.14286	-0.047619	-0.57143	-0.52381	-0.33333	-0.71429	-0.33333	0.61905	0.7381	0.7381	0.7381	0.7381	0.64286	0.80952	0.85714	0.83333	0.95238	1	0.7619	0.59524	0.61905	0.71429	0.52381	0.047619	0.14286	0.38095	0.42857	0.095238	0.16667
TG(17:0_16:0_16:0)	-0.57143	-0.30952	-0.69048	-0.71429	-0.64286	-0.38095	-0.45238	-0.7619	-0.35714	-0.42857	-0.071429	-0.2619	0.047619	-0.11905	0.02381	0.14286	0.095238	-0.21429	-0.095238	-0.2381	-0.11905	0.095238	-0.5	-0.21429	-0.28571	-0.69048	-0.52381	0.71429	0.61905	0.7619	0.7619	0.7619	0.69048	0.61905	0.66667	0.54762	0.7619	0.7619	1	0.7381	0.7619	0.61905	0.69048	0.38095	0.57143	0.47619	0.42857	0.28571	0.40476
TG(17:0_16:1_16:1)	-0.66667	-0.69048	-0.71429	-0.69048	-0.88095	-0.59524	-0.52381	-0.92857	-0.38095	-0.38095	-0.095238	-0.33333	-0.5	-0.21429	-0.28571	-0.16667	-0.2619	-0.52381	-0.47619	-0.19048	-0.28571	0.2381	-0.54762	-0.40476	-0.095238	-0.38095	-0.52381	0.54762	0.78571	0.92857	0.92857	0.92857	0.90476	0.71429	0.80952	0.71429	0.59524	0.59524	0.7381	1	0.97619	0.28571	0.7619	0.69048	0.54762	0.71429	0.54762	0.80952	0.5
TG(45:2)	-0.57143	-0.66667	-0.69048	-0.71429	-0.83333	-0.54762	-0.54762	-0.95238	-0.33333	-0.30952	-0.047619	-0.28571	-0.38095	-0.095238	-0.19048	-0.095238	-0.21429	-0.45238	-0.38095	-0.071429	-0.21429	0.19048	-0.52381	-0.45238	-0.19048	-0.45238	-0.57143	0.64286	0.83333	0.95238	0.95238	0.95238	0.88095	0.7619	0.83333	0.7381	0.61905	0.61905	0.7619	0.97619	1	0.35714	0.78571	0.71429	0.52381	0.64286	0.52381	0.71429	0.38095
Cer(t46:0)	-0.19048	-0.45238	-0.66667	-0.7381	0	-0.42857	-0.2619	-0.52381	-0.47619	-0.66667	-0.35714	-0.30952	0.21429	-0.16667	0	0.095238	0.14286	0.2381	0.19048	-0.047619	0.16667	-0.21429	-0.2381	-0.071429	-0.21429	-0.35714	0	0.47619	0.64286	0.54762	0.54762	0.54762	0.21429	0.38095	0.52381	0.66667	0.78571	0.71429	0.61905	0.28571	0.35714	1	0.66667	0.19048	0.40476	-0.047619	-0.21429	-0.2619	-0.02381
TG(18:2_16:0_14:0)	-0.5	-0.69048	-0.85714	-0.88095	-0.42857	-0.40476	-0.21429	-0.90476	-0.52381	-0.66667	-0.11905	-0.30952	-0.11905	-0.19048	-0.2381	-0.16667	-0.35714	-0.2381	-0.11905	-0.047619	0	0.16667	-0.14286	0.047619	0.02381	-0.14286	-0.16667	0.52381	0.80952	0.83333	0.83333	0.83333	0.52381	0.45238	0.61905	0.69048	0.57143	0.52381	0.69048	0.7619	0.78571	0.66667	1	0.7619	0.7381	0.42857	0.095238	0.45238	0.47619
CE(18:1)	-0.57143	-0.64286	-0.69048	-0.71429	-0.42857	-0.095238	-0.2619	-0.71429	-0.59524	-0.21429	-0.14286	-0.33333	-0.21429	0.071429	-0.21429	-0.47619	-0.5	-0.40476	-0.28571	0	-0.28571	-0.047619	-0.19048	0	-0.14286	0	-0.42857	0.47619	0.64286	0.69048	0.69048	0.69048	0.54762	0.33333	0.42857	0.35714	0.19048	0.047619	0.38095	0.69048	0.71429	0.19048	0.7619	1	0.80952	0.52381	0.14286	0.66667	0.40476
TG(18:0_14:0_12:0)	-0.7619	-0.47619	-0.83333	-0.80952	-0.30952	-0.02381	-0.21429	-0.57143	-0.80952	-0.45238	-0.33333	-0.47619	0	-0.095238	-0.19048	-0.47619	-0.35714	-0.30952	-0.19048	-0.30952	-0.35714	-0.19048	-0.2381	0.2619	-0.19048	-0.11905	-0.38095	0.5	0.5	0.57143	0.57143	0.57143	0.45238	0.19048	0.30952	0.21429	0.33333	0.14286	0.57143	0.54762	0.52381	0.40476	0.7381	0.80952	1	0.5	0.047619	0.42857	0.57143
TG(17:1_17:1_17:0)	-0.85714	-0.5	-0.61905	-0.54762	-0.85714	-0.47619	-0.64286	-0.47619	-0.2381	-0.38095	-0.35714	-0.69048	-0.64286	-0.59524	-0.71429	-0.61905	-0.66667	-0.95238	-0.85714	-0.71429	-0.78571	-0.071429	-0.42857	-0.21429	-0.35714	-0.45238	-0.66667	0.61905	0.54762	0.64286	0.64286	0.64286	0.78571	0.66667	0.61905	0.33333	0.40476	0.38095	0.47619	0.71429	0.64286	-0.047619	0.42857	0.52381	0.5	1	0.83333	0.7381	0.78571
TG(18:1_18:1_17:0)	-0.52381	-0.14286	-0.21429	-0.19048	-0.85714	-0.40476	-0.64286	-0.28571	0.2381	-0.047619	-0.071429	-0.40476	-0.5	-0.42857	-0.47619	-0.2381	-0.38095	-0.83333	-0.71429	-0.54762	-0.61905	0.047619	-0.40476	-0.42857	-0.42857	-0.66667	-0.71429	0.59524	0.33333	0.45238	0.45238	0.45238	0.69048	0.71429	0.54762	0.21429	0.33333	0.42857	0.42857	0.54762	0.52381	-0.21429	0.095238	0.14286	0.047619	0.83333	1	0.52381	0.52381
TG(17:0_17:0_15:0)	-0.61905	-0.54762	-0.42857	-0.33333	-0.78571	-0.35714	-0.28571	-0.61905	-0.2619	-0.14286	0	-0.2381	-0.69048	-0.21429	-0.40476	-0.38095	-0.47619	-0.66667	-0.61905	-0.21429	-0.40476	0.33333	-0.33333	-0.21429	0.14286	0.02381	-0.38095	0.16667	0.42857	0.59524	0.59524	0.59524	0.71429	0.38095	0.45238	0.33333	0.095238	0.095238	0.28571	0.80952	0.71429	-0.2619	0.45238	0.66667	0.42857	0.7381	0.52381	1	0.59524
TG(18:1_18:1_15:0)	-0.71429	-0.2381	-0.54762	-0.42857	-0.54762	-0.19048	-0.095238	-0.35714	-0.19048	-0.57143	-0.095238	-0.42857	-0.35714	-0.61905	-0.61905	-0.45238	-0.69048	-0.7381	-0.52381	-0.64286	-0.45238	0.2619	0.047619	0.38095	0.11905	-0.071429	-0.19048	0.28571	0.2381	0.35714	0.35714	0.35714	0.38095	0.19048	0.21429	0.071429	0.14286	0.16667	0.40476	0.5	0.38095	-0.02381	0.47619	0.40476	0.57143	0.78571	0.52381	0.59524	1
TG(18:2_18:2_14:1)	-0.33333	-0.38095	-0.30952	-0.33333	-0.40476	-0.071429	-0.21429	-0.33333	0.047619	-0.11905	0	-0.33333	-0.38095	-0.2381	-0.57143	-0.57143	-0.88095	-0.7381	-0.52381	-0.16667	-0.40476	0.047619	0.19048	0.071429	-0.14286	0.02381	-0.33333	0.40476	0.40476	0.38095	0.38095	0.38095	0.30952	0.33333	0.2619	0.11905	-0.095238	-0.095238	0	0.40476	0.42857	-0.21429	0.40476	0.66667	0.33333	0.64286	0.47619	0.57143	0.52381
DG(18:0_16:0_0:0)	-0.21429	0.047619	-0.19048	-0.28571	-0.38095	-0.071429	-0.42857	-0.14286	0.33333	-0.095238	0	-0.33333	0.047619	-0.2619	-0.33333	-0.16667	-0.45238	-0.57143	-0.30952	-0.33333	-0.35714	-0.14286	0.047619	-0.071429	-0.57143	-0.64286	-0.54762	0.7619	0.30952	0.28571	0.28571	0.28571	0.2619	0.54762	0.33333	0.071429	0.2619	0.33333	0.35714	0.19048	0.28571	0.095238	0.19048	0.14286	0.095238	0.52381	0.69048	0	0.35714
TG(18:1_15:1_14:0)	-0.28571	-0.16667	-0.47619	-0.57143	-0.2381	0.071429	-0.14286	-0.42857	-0.02381	-0.30952	0.071429	-0.2619	0.19048	-0.11905	-0.2619	-0.2381	-0.59524	-0.42857	-0.095238	-0.11905	-0.14286	0	0.2619	0.28571	-0.28571	-0.28571	-0.33333	0.69048	0.45238	0.42857	0.42857	0.42857	0.19048	0.33333	0.2619	0.14286	0.19048	0.19048	0.42857	0.33333	0.42857	0.30952	0.61905	0.57143	0.52381	0.45238	0.33333	0.14286	0.5
TG(20:1_18:2_18:1)	-0.2619	-0.071429	-0.21429	-0.30952	-0.02381	0.071429	-0.5	0.16667	-0.047619	0	-0.45238	-0.59524	0.047619	-0.19048	-0.38095	-0.57143	-0.47619	-0.45238	-0.35714	-0.40476	-0.59524	-0.71429	-0.047619	-0.047619	-0.80952	-0.45238	-0.54762	0.66667	0.2381	0.095238	0.095238	0.095238	0.095238	0.35714	0.16667	-0.095238	0.14286	0.02381	0	-0.11905	-0.02381	0.071429	0	0.21429	0.21429	0.35714	0.33333	-0.19048	0.095238
TG(22:5_18:2_17:1)	-0.38095	-0.45238	-0.47619	-0.54762	0	-0.28571	-0.69048	0	-0.47619	-0.2381	-0.83333	-0.78571	-0.11905	-0.2619	-0.38095	-0.61905	-0.2381	-0.2381	-0.38095	-0.42857	-0.59524	-0.92857	-0.42857	-0.30952	-0.83333	-0.45238	-0.47619	0.61905	0.5	0.30952	0.30952	0.30952	0.2619	0.47619	0.42857	0.28571	0.5	0.28571	0.095238	0	0.071429	0.42857	0.14286	0.2381	0.30952	0.2381	0.071429	-0.21429	-0.11905
TG(18:2_18:1_16:0)	-0.80952	-0.71429	-0.80952	-0.7619	-0.35714	-0.52381	-0.66667	-0.28571	-0.66667	-0.64286	-0.88095	-0.97619	-0.5	-0.66667	-0.7619	-0.85714	-0.59524	-0.61905	-0.71429	-0.7619	-0.78571	-0.61905	-0.45238	-0.11905	-0.52381	-0.30952	-0.42857	0.57143	0.64286	0.54762	0.54762	0.54762	0.52381	0.52381	0.57143	0.42857	0.57143	0.38095	0.28571	0.38095	0.33333	0.38095	0.45238	0.47619	0.61905	0.66667	0.28571	0.28571	0.47619
TG(15:0/15:0/15:0)	-0.64286	-0.47619	-0.5	-0.38095	-0.47619	-0.64286	-0.47619	-0.11905	-0.14286	-0.69048	-0.59524	-0.78571	-0.71429	-0.97619	-0.95238	-0.66667	-0.69048	-0.78571	-0.83333	-0.88095	-0.69048	-0.16667	-0.21429	-0.047619	-0.16667	-0.21429	-0.16667	0.28571	0.38095	0.33333	0.33333	0.33333	0.40476	0.45238	0.45238	0.33333	0.40476	0.40476	0.14286	0.30952	0.19048	0.071429	0.21429	0.071429	0.19048	0.7381	0.54762	0.35714	0.69048
TG(18:3_18:2_14:0)	-0.66667	-0.54762	-0.5	-0.42857	-0.21429	-0.2381	-0.45238	0	-0.5	-0.33333	-0.7381	-0.83333	-0.57143	-0.54762	-0.78571	-1	-0.7619	-0.69048	-0.7619	-0.66667	-0.83333	-0.57143	-0.21429	0.02381	-0.38095	0.02381	-0.33333	0.28571	0.33333	0.2381	0.2381	0.2381	0.30952	0.2381	0.2381	0.071429	0.095238	-0.095238	-0.14286	0.16667	0.095238	-0.095238	0.16667	0.47619	0.47619	0.61905	0.2381	0.38095	0.45238
TG(22:6_22:6_16:0)	-0.64286	-0.42857	-0.54762	-0.42857	-0.11905	-0.33333	-0.2619	0.047619	-0.42857	-0.69048	-0.71429	-0.80952	-0.47619	-0.83333	-0.85714	-0.83333	-0.71429	-0.59524	-0.64286	-0.83333	-0.66667	-0.38095	-0.047619	0.28571	-0.14286	0.047619	-0.02381	0.16667	0.2381	0.14286	0.14286	0.14286	0.14286	0.11905	0.16667	0.095238	0.21429	0.095238	-0.02381	0.071429	-0.047619	0.11905	0.21429	0.19048	0.42857	0.54762	0.16667	0.19048	0.64286
TG(18:1/18:1/18:1)	-0.47619	0	-0.2381	-0.16667	-0.095238	-0.047619	-0.2381	0.30952	-0.02381	-0.38095	-0.47619	-0.66667	-0.2381	-0.71429	-0.7381	-0.69048	-0.69048	-0.66667	-0.57143	-0.83333	-0.69048	-0.38095	0.11905	0.33333	-0.33333	-0.16667	-0.19048	0.28571	-0.02381	-0.095238	-0.095238	-0.095238	0	0.095238	-0.02381	-0.2381	0.02381	-0.02381	-0.071429	-0.14286	-0.21429	-0.11905	-0.071429	-0.02381	0.21429	0.54762	0.40476	0	0.61905
TG(22:5_20:1_18:2)	-0.52381	0	-0.16667	-0.047619	-0.40476	-0.2619	-0.30952	0.19048	0.14286	-0.35714	-0.33333	-0.57143	-0.47619	-0.80952	-0.7619	-0.52381	-0.59524	-0.78571	-0.71429	-0.88095	-0.69048	-0.095238	-0.047619	0.11905	-0.19048	-0.2619	-0.2381	0.21429	-0.02381	0	0	0	0.21429	0.2381	0.11905	-0.11905	0.095238	0.14286	0.047619	0.071429	-0.047619	-0.2619	-0.11905	-0.14286	0.047619	0.69048	0.66667	0.2381	0.71429
TG(17:1/17:1/17:1)	-0.35714	0.047619	-0.2381	-0.19048	-0.30952	-0.33333	-0.30952	0.071429	0.2381	-0.52381	-0.2619	-0.5	-0.19048	-0.78571	-0.61905	-0.2381	-0.42857	-0.57143	-0.45238	-0.7619	-0.42857	-0.071429	0.02381	0.11905	-0.2619	-0.47619	-0.16667	0.40476	0.11905	0.095238	0.095238	0.095238	0.14286	0.35714	0.2381	0.071429	0.35714	0.45238	0.28571	0.047619	0	0.14286	0.047619	-0.2619	0	0.52381	0.59524	-0.071429	0.59524
TG(18:1_18:0_16:0)	-0.2381	-0.02381	-0.33333	-0.35714	0.02381	-0.21429	-0.28571	0.11905	0.047619	-0.57143	-0.42857	-0.57143	0.071429	-0.64286	-0.52381	-0.30952	-0.40476	-0.33333	-0.2381	-0.61905	-0.33333	-0.38095	0.11905	0.21429	-0.42857	-0.42857	-0.095238	0.5	0.21429	0.071429	0.071429	0.071429	-0.047619	0.28571	0.19048	0.095238	0.40476	0.40476	0.21429	-0.14286	-0.11905	0.42857	0.14286	-0.16667	0.11905	0.28571	0.2619	-0.38095	0.35714
[truncated: 13 more columns]

## Sheet: Fig S1e
Fig S1e. Relative sphingomyelin abundances in renal tubular epithelial cells after SETD2 knockout and SETD2-IN-1 treatment.
	Control	Cre (SETD2 knockout)
Relative SETD2 mRNA expression	1.24008	0.626305
	1.2714	0.770355
	1.39666	0.695198
Relative sphingomyelin abundance	0.623977	1.3404
	1.05441	1.27395
	0.586423	1.12085
	Vehicle	SETD2-IN-1
Relative sphingomyelin abundance	0.909463	0.983505
	0.712078	1.32665
	0.830778	1.2385

## Sheet: Fig S2a
Fig S2a. Principal component analysis for the detected proteins in kidneys form KM and KMS mice.
	Dim.1	Dim.2
KSM.1	84.08	56.6
KSM.2	9.65	-17.44
KSM.3	19.23	-77.18
KSM.4	42.13	-11.5
KSM.5	47.86	-13.51
KM.1	-33.87	29.84
KM.2	-20.5	38.24
KM.3	-41.61	14.1
KM.4	-30.6	2.81
KM.5	4.98	-3.97
KM.6	-20.62	1.15
KM.7	-22.3	-12.85
KM.8	-13.08	7.27
KM.9	-25.34	-13.56

## Sheet: Fig S2c
Fig S2c. Gene Ontology (GO) classification of differential proteins in KMS kidneys compared to KM kidneys.
GO.ID	GO.Name	Level	FDR	P.Value	Nr.Test	IDs
GO:0016491	oxidoreductase activity	2	0.000578709	5.30857e-07	29	O35435, O70325, P00158, P00397, P03911, P03921, P16125, P35486, P47199, P47738, P54071, P70404, Q64442, Q78JT3, Q80XN0, Q8BH00, Q8CG76, Q8K2I3, Q8VE38, Q91UZ4, Q91ZE0, Q9CY27, Q9CZB0, Q9D6Y7, Q9DCQ2, Q9EQ20, Q9JHI5, Q9JII6, Q9R0B9
GO:0003824	catalytic activity	1	0.000707246	1.67309e-06	99	O09172, O35435, O35855, O54984, O55060, O55143, O70325, O88587, O88623, O88986, P00158, P00397, P03911, P03921, P05202, P16125, P23780, P24288, P28825, P35293, P35486, P35505, P45878, P47199, P47738, P49615, P51855, P53395, P54071, P55258, P56375, P56380, P61027, P61804, P62835, P63321, P70404, P97742, Q3TDQ1, Q3THS6, Q3ULD5, Q5F2E8, Q60866, Q61194, Q61586, Q64442, Q68FL4, Q6NZR5, Q78JT3, Q78XF5,…
GO:0048037	cofactor binding	2	0.00283934	9.0197e-06	15	E9Q3H6, O88986, P00397, P05202, P47199, P51855, P54071, P70404, Q64442, Q8K2I3, Q91UZ4, Q9DCQ2, Q9JHI5, Q9R0B9, Q9WUM5
GO:0005471	ATP:ADP antiporter activity	8	0.00315752	1.03963e-05	2	P48962, P51881
GO:0050662	coenzyme binding	3	0.00562782	2.07155e-05	11	O88986, P05202, P47199, P54071, P70404, Q64442, Q8K2I3, Q91UZ4, Q9DCQ2, Q9JHI5, Q9R0B9
GO:0008483	transaminase activity	4	0.00764462	3.16444e-05	4	O35855, P05202, P24288, Q8CFA2
GO:0016769	transferase activity, transferring nitrogenous groups	3	0.00793115	3.39929e-05	4	O35855, P05202, P24288, Q8CFA2
GO:0044548	S100 protein binding	3	0.0175012	9.17771e-05	3	O55143, P50543, P61148
GO:1901505	carbohydrate derivative transmembrane transporter activity	3	0.0216158	0.000118804	4	P48962, P51881, Q99P65, Q9JIM1
GO:0016616	oxidoreductase activity, acting on the CH-OH group of donors, NAD or NADP as acceptor	4	0.031414	0.000198001	6	P16125, P54071, P70404, Q64442, Q80XN0, Q9JII6
GO:0015932	nucleobase-containing compound transmembrane transporter activity	3	0.0329469	0.000217118	4	P48962, P51881, Q99P65, Q9JIM1
GO:0003839	gamma-glutamylcyclotransferase activity	5	0.041302	0.000287398	2	Q9CQG1, Q9D7X8
GO:0019003	GDP binding	8	0.04603	0.00032494	4	P35293, P55258, P61027, P63321
GO:0016614	oxidoreductase activity, acting on CH-OH group of donors	3	0.058451	0.000421465	6	P16125, P54071, P70404, Q64442, Q80XN0, Q9JII6
GO:0016620	oxidoreductase activity, acting on the aldehyde or oxo group of donors, NAD or NADP as acceptor	4	0.0603978	0.00045073	4	P35486, P47738, Q8BH00, Q9EQ20
GO:0005215	transporter activity	1	0.0764101	0.000612606	21	E9Q2A2, O55143, P00397, P48962, P51881, P53808, P53810, P53986, P62835, Q8BVE3, Q8CFJ7, Q8CGA3, Q8R2N1, Q8VDT1, Q8VEM8, Q91VR2, Q925N2, Q99P65, Q9JIM1, Q9WVD4, Q9Z1K8
GO:0004084	branched-chain-amino-acid transaminase activity	5	0.0797668	0.000671695	2	O35855, P24288
GO:0052654	L-leucine transaminase activity	6	0.0797668	0.000671695	2	O35855, P24288
GO:0052655	L-valine transaminase activity	6	0.0797668	0.000671695	2	O35855, P24288
GO:0052656	L-isoleucine transaminase activity	6	0.0797668	0.000671695	2	O35855, P24288
GO:0016903	oxidoreductase activity, acting on the aldehyde or oxo group of donors	3	0.0849017	0.000732059	4	P35486, P47738, Q8BH00, Q9EQ20
GO:0016818	hydrolase activity, acting on acid anhydrides, in phosphorus-containing anhydrides	4	0.0997146	0.00095067	17	O54984, O55143, P35293, P55258, P56375, P56380, P61027, P62835, P63321, Q6NZR5, Q8BG51, Q8BVE3, Q8K0T2, Q8R527, Q91VR2, Q9JHU4, Q9JHW4
GO:0016817	hydrolase activity, acting on acid anhydrides	3	0.0997146	0.000955313	17	O54984, O55143, P35293, P55258, P56375, P56380, P61027, P62835, P63321, Q6NZR5, Q8BG51, Q8BVE3, Q8K0T2, Q8R527, Q91VR2, Q9JHU4, Q9JHW4
GO:0003924	GTPase activity	7	0.120901	0.00124364	8	P35293, P55258, P61027, P62835, P63321, Q8BG51, Q8R527, Q9JHW4
GO:0004448	isocitrate dehydrogenase activity	5	0.139859	0.00153738	2	P54071, P70404
GO:0005347	ATP transmembrane transporter activity	7	0.139859	0.00153738	2	P48962, P51881
GO:0015217	ADP transmembrane transporter activity	7	0.139859	0.00153738	2	P48962, P51881
GO:0008374	O-acyltransferase activity	5	0.140471	0.00155119	3	P97742, Q61586, Q91V01
GO:0036094	small molecule binding	2	0.142276	0.0015783	34	O54984, O55143, O88986, P05202, P11404, P11983, P35293, P47199, P49615, P51855, P54071, P55258, P61027, P62835, P63321, P70404, Q3THS6, Q5F2E8, Q64442, Q6NZR5, Q8BG51, Q8BGV0, Q8K2I3, Q8R527, Q91UZ4, Q99JF5, Q99M01, Q9CZ42, Q9DCQ2, Q9JHI5, Q9JHU4, Q9JHW4, Q9R0B9, Q9WUM5
GO:0016627	oxidoreductase activity, acting on the CH-CH group of donors	3	0.142956	0.00159304	4	O35435, Q9CY27, Q9CZB0, Q9JHI5
GO:0008525	phosphatidylcholine transporter activity	4	0.151129	0.0017146	2	P53808, P53810
GO:0022857	transmembrane transporter activity	2	0.159529	0.00185817	18	E9Q2A2, O55143, P00397, P48962, P51881, P53986, Q8BVE3, Q8CFJ7, Q8CGA3, Q8R2N1, Q8VDT1, Q8VEM8, Q91VR2, Q925N2, Q99P65, Q9JIM1, Q9WVD4, Q9Z1K8
GO:0016787	hydrolase activity	2	0.167583	0.00202803	35	O54984, O55143, O88623, P23780, P28825, P35293, P35505, P55258, P56375, P56380, P61027, P62835, P63321, Q60866, Q68FL4, Q6NZR5, Q8BG51, Q8BVE3, Q8CG76, Q8K0T2, Q8K3C0, Q8QZS1, Q8R164, Q8R3P0, Q8R527, Q8VDK1, Q91VR2, Q9CPY7, Q9D1A2, Q9DCQ2, Q9EP69, Q9JHU4, Q9JHW2, Q9JHW4, Q9Z1Q2
GO:0051213	dioxygenase activity	3	0.181222	0.00223878	4	Q78JT3, Q91UZ4, Q91ZE0, Q9R0B9
GO:0004576	oligosaccharyl transferase activity	5	0.184046	0.00230151	2	P61804, Q3TDQ1
GO:0004579	dolichyl-diphosphooligosaccharide-protein glycotransferase activity	6	0.184046	0.00230151	2	P61804, Q3TDQ1
GO:0016655	oxidoreductase activity, acting on NAD(P)H, quinone or similar compound as acceptor	4	0.187631	0.0023558	3	P03911, P03921, P47199
GO:0000295	adenine nucleotide transmembrane transporter activity	6	0.204921	0.00273821	2	P48962, P51881
GO:0005346	purine ribonucleotide transmembrane transporter activity	6	0.204921	0.00273821	2	P48962, P51881
GO:0015216	purine nucleotide transmembrane transporter activity	5	0.204921	0.00273821	2	P48962, P51881
GO:0005337	nucleoside transmembrane transporter activity	4	0.2135	0.00297001	2	Q99P65, Q9JIM1
GO:0016462	pyrophosphatase activity	5	0.2135	0.00305172	16	O54984, O55143, P35293, P55258, P56380, P61027, P62835, P63321, Q6NZR5, Q8BG51, Q8BVE3, Q8K0T2, Q8R527, Q91VR2, Q9JHU4, Q9JHW4
GO:0016842	amidine-lyase activity	4	0.2135	0.0032107	2	Q9CQG1, Q9D7X8
GO:0004047	aminomethyltransferase activity	5	0.2135	0.00323394	1	Q8CFA2
GO:0050152	omega-amidase activity	5	0.2135	0.00323394	1	Q9JHW2
GO:0043812	phosphatidylinositol-4-phosphate phosphatase activity	8	0.2135	0.00323394	1	Q9EP69
GO:0050353	trimethyllysine dioxygenase activity	5	0.2135	0.00323394	1	Q91ZE0
GO:0019118	phenanthrene-epoxide hydrolase activity	6	0.2135	0.00323394	1	Q8CG76
GO:0019119	phenanthrene-9,10-epoxide hydrolase activity	7	0.2135	0.00323394	1	Q8CG76
GO:0003939	L-iditol 2-dehydrogenase activity	5	0.2135	0.00323394	1	Q64442
GO:0015254	glycerol channel activity	7	0.2135	0.00323394	1	Q8R2N1
GO:0000334	3-hydroxyanthranilate 3,4-dioxygenase activity	5	0.2135	0.00323394	1	Q78JT3
GO:0102420	sn-1-glycerol-3-phosphate C16:0-DCA-CoA acyl transferase activity	5	0.2135	0.00323394	1	Q61586
GO:0008509	anion transmembrane transporter activity	4	0.220908	0.00339739	8	P48962, P51881, P53986, Q8CFJ7, Q8CGA3, Q8VEM8, Q9WVD4, Q9Z1K8
GO:0043168	anion binding	3	0.237813	0.00376528	35	O54984, O55143, O88986, P05202, P11404, P11983, P35293, P45878, P47199, P49615, P51855, P53808, P53810, P55258, P55302, P61027, P61148, P62835, P63321, Q3THS6, Q5F2E8, Q61194, Q6NZR5, Q8BG51, Q8BGV0, Q8K2I3, Q8R527, Q91UZ4, Q99JF5, Q99M01, Q9CZ42, Q9JHI5, Q9JHU4, Q9JHW4, Q9R0B9
GO:0016801	hydrolase activity, acting on ether bonds	3	0.261331	0.00426113	2	Q68FL4, Q8CG76
GO:0015215	nucleotide transmembrane transporter activity	4	0.261331	0.00426113	2	P48962, P51881
GO:0031489	myosin V binding	5	0.273872	0.00454536	2	P55258, P61027
GO:0017111	nucleoside-triphosphatase activity	6	0.29124	0.00494897	15	O54984, O55143, P35293, P55258, P61027, P62835, P63321, Q6NZR5, Q8BG51, Q8BVE3, Q8K0T2, Q8R527, Q91VR2, Q9JHU4, Q9JHW4
GO:0015075	ion transmembrane transporter activity	3	0.294709	0.00502278	15	E9Q2A2, O55143, P00397, P48962, P51881, P53986, Q8BVE3, Q8CFJ7, Q8CGA3, Q8VDT1, Q8VEM8, Q91VR2, Q925N2, Q9WVD4, Q9Z1K8
GO:0050661	NADP binding	5	0.310716	0.005427	3	P47199, Q8K2I3, Q9DCQ2
GO:0016840	carbon-nitrogen lyase activity	3	0.310716	0.00544905	2	Q9CQG1, Q9D7X8
GO:0005525	GTP binding	8	0.310716	0.00545226	8	P35293, P55258, P61027, P62835, P63321, Q8BG51, Q8R527, Q9JHW4
GO:0032550	purine ribonucleoside binding	5	0.311144	0.00549114	8	P35293, P55258, P61027, P62835, P63321, Q8BG51, Q8R527, Q9JHW4
GO:0001883	purine nucleoside binding	4	0.312466	0.00553024	8	P35293, P55258, P61027, P62835, P63321, Q8BG51, Q8R527, Q9JHW4
GO:0032549	ribonucleoside binding	4	0.322773	0.00572893	8	P35293, P55258, P61027, P62835, P63321, Q8BG51, Q8R527, Q9JHW4
GO:0016706	oxidoreductase activity, acting on paired donors, with incorporation or reduction of molecular oxygen, 2-oxoglutarate as one donor, and incorporation of one atom each of oxygen into both donors	4	0.323396	0.00585061	3	Q91UZ4, Q91ZE0, Q9R0B9
GO:0001882	nucleoside binding	3	0.323396	0.00644542	8	P35293, P55258, P61027, P62835, P63321, Q8BG51, Q8R527, Q9JHW4
GO:0004334	fumarylacetoacetase activity	5	0.323396	0.00645749	1	P35505
GO:0004163	diphosphomevalonate decarboxylase activity	5	0.323396	0.00645749	1	Q99JF5
GO:0008113	peptide-methionine (S)-S-oxide reductase activity	5	0.323396	0.00645749	1	Q9D6Y7
GO:0016416	O-palmitoyltransferase activity	6	0.323396	0.00645749	1	P97742
GO:0047939	L-glucuronate reductase activity	5	0.323396	0.00645749	1	Q9JII6
GO:0004739	pyruvate dehydrogenase (acetyl-transferring) activity	5	0.323396	0.00645749	1	P35486
GO:0004095	carnitine O-palmitoyltransferase activity	7	0.323396	0.00645749	1	P97742
GO:0034057	RNA strand-exchange activity	6	0.323396	0.00645749	1	Q8BGD9
GO:0004491	methylmalonate-semialdehyde dehydrogenase (acylating) activity	5	0.323396	0.00645749	1	Q9EQ20
GO:0008796	bis(5'-nucleosyl)-tetraphosphatase activity	7	0.323396	0.00645749	1	P56380
GO:1990244	histone kinase activity (H2A-T120 specific)	8	0.323396	0.00645749	1	Q80TR8
GO:0032561	guanyl ribonucleotide binding	7	0.335391	0.0067139	8	P35293, P55258, P61027, P62835, P63321, Q8BG51, Q8R527, Q9JHW4
GO:0015605	organophosphate ester transmembrane transporter activity	3	0.336538	0.0067708	2	P48962, P51881
GO:0019001	guanyl nucleotide binding	6	0.343427	0.00694404	8	P35293, P55258, P61027, P62835, P63321, Q8BG51, Q8R527, Q9JHW4
GO:1901265	nucleoside phosphate binding	3	0.352344	0.00726648	29	O54984, O55143, P11983, P35293, P47199, P49615, P51855, P54071, P55258, P61027, P62835, P63321, P70404, Q3THS6, Q5F2E8, Q64442, Q6NZR5, Q8BG51, Q8BGV0, Q8K2I3, Q8R527, Q99JF5, Q99M01, Q9CZ42, Q9DCQ2, Q9JHI5, Q9JHU4, Q9JHW4, Q9WUM5
GO:0000166	nucleotide binding	4	0.352344	0.00726648	29	O54984, O55143, P11983, P35293, P47199, P49615, P51855, P54071, P55258, P61027, P62835, P63321, P70404, Q3THS6, Q5F2E8, Q64442, Q6NZR5, Q8BG51, Q8BGV0, Q8K2I3, Q8R527, Q99JF5, Q99M01, Q9CZ42, Q9DCQ2, Q9JHI5, Q9JHU4, Q9JHW4, Q9WUM5
GO:0017022	myosin binding	4	0.3566	0.00740306	3	P55258, P61027, P63321
GO:0008514	organic anion transmembrane transporter activity	5	0.385787	0.00817017	6	P48962, P51881, P53986, Q8CFJ7, Q8CGA3, Q9Z1K8
GO:0031418	L-ascorbic acid binding	5	0.421514	0.0093951	2	Q91UZ4, Q9R0B9
GO:0016206	catechol O-methyltransferase activity	6	0.421514	0.00967067	1	O88587
GO:0070538	oleic acid binding	8	0.421514	0.00967067	1	P11404
GO:0032427	GBD domain binding	4	0.421514	0.00967067	1	Q8R527
GO:0008890	glycine C-acetyltransferase activity	7	0.421514	0.00967067	1	O88986
GO:0033735	aspartate dehydrogenase activity	4	0.421514	0.00967067	1	Q9DCQ2
GO:0098641	cadherin binding involved in cell-cell adhesion	5	0.423491	0.00980145	2	P50543, P61027
GO:0031210	phosphatidylcholine binding	5	0.480283	0.0115034	2	P53808, P53810
GO:0050997	quaternary ammonium group binding	2	0.480283	0.0115034	2	P53808, P53810
GO:0016881	acid-amino acid ligase activity	4	0.480283	0.0115034	2	O09172, P51855
GO:0019842	vitamin binding	3	0.485546	0.0119082	4	O88986, P05202, Q91UZ4, Q9R0B9
GO:0050136	NADH dehydrogenase (quinone) activity	5	0.485546	0.0119477	2	P03911, P03921
GO:0008137	NADH dehydrogenase (ubiquinone) activity	6	0.485546	0.0119477	2	P03911, P03921
GO:0015179	L-amino acid transmembrane transporter activity	8	0.490976	0.0124916	3	Q8CFJ7, Q8CGA3, Q9Z1K8
GO:0008569	ATP-dependent microtubule motor activity, minus-end-directed	10	0.490976	0.0128586	2	Q8K0T2, Q9JHU4
GO:0015166	polyol transmembrane transporter activity	5	0.490976	0.0128735	1	Q8R2N1
GO:0035226	glutamate-cysteine ligase catalytic subunit binding	4	0.490976	0.0128735	1	O09172
GO:0003858	3-hydroxybutyrate dehydrogenase activity	5	0.490976	0.0128735	1	Q80XN0
GO:0005090	Sar guanyl-nucleotide exchange factor activity	6	0.490976	0.0128735	1	Q9WUQ2
GO:0080130	L-phenylalanine:2-oxoglutarate aminotransferase activity	6	0.490976	0.0128735	1	P05202
GO:0030549	acetylcholine receptor activator activity	5	0.490976	0.0128735	1	P49615
GO:0030337	DNA polymerase processivity factor activity	3	0.490976	0.0128735	1	Q5SSK3
GO:0070546	L-phenylalanine aminotransferase activity	5	0.490976	0.0128735	1	P05202
GO:0015168	glycerol transmembrane transporter activity	6	0.490976	0.0128735	1	Q8R2N1
GO:1990698	palmitoleoyltransferase activity	5	0.490976	0.0128735	1	P97742
GO:0008793	aromatic-amino-acid:2-oxoglutarate aminotransferase activity	5	0.490976	0.0128735	1	P05202
GO:0051287	NAD binding	5	0.492864	0.0129479	3	P54071, P70404, Q64442
GO:0016702	oxidoreductase activity, acting on single donors with incorporation of molecular oxygen, incorporation of two atoms of oxygen	4	0.517314	0.0137989	2	Q78JT3, Q91ZE0
GO:0015301	anion:anion antiporter activity	7	0.547438	0.014768	2	P48962, P51881
GO:0005506	iron ion binding	6	0.548376	0.014821	5	P00397, Q78JT3, Q91UZ4, Q91ZE0, Q9R0B9
GO:0015297	antiporter activity	5	0.555539	0.0151183	3	P48962, P51881, Q9Z1K8
GO:0016701	oxidoreductase activity, acting on single donors with incorporation of molecular oxygen	3	0.555539	0.0152633	2	Q78JT3, Q91ZE0
GO:0003998	acylphosphatase activity	5	0.555539	0.0160661	1	P56375
GO:0047453	ATP-dependent NAD(P)H-hydrate dehydratase activity	5	0.555539	0.0160661	1	Q9CZ42
GO:0008887	glycerate kinase activity	5	0.555539	0.0160661	1	Q8QZY2
GO:0004776	succinate-CoA ligase (GDP-forming) activity	6	0.555539	0.0160661	1	Q9WUM5
GO:0008260	3-oxoacid CoA-transferase activity	5	0.555539	0.0160661	1	Q9D0K2
GO:0052855	ADP-dependent NAD(P)H-hydrate dehydratase activity	5	0.555539	0.0160661	1	Q9CZ42
GO:0004366	glycerol-3-phosphate O-acyltransferase activity	6	0.555539	0.0160661	1	Q61586
GO:0004363	glutathione synthase activity	5	0.555539	0.0160661	1	P51855
GO:0004357	glutamate-cysteine ligase activity	5	0.555539	0.0160661	1	O09172
GO:0070053	thrombospondin receptor activity	3	0.555539	0.0160661	1	Q61735
GO:0003860	3-hydroxyisobutyryl-CoA hydrolase activity	6	0.555539	0.0160661	1	Q8QZS1
GO:0004816	asparagine-tRNA ligase activity	5	0.555539	0.0160661	1	Q8BGV0
GO:0003954	NADH dehydrogenase activity	4	0.571199	0.0167915	2	P03911, P03921
GO:0009055	electron transfer activity	3	0.573295	0.0169398	3	P00158, P00397, Q9CZB0
GO:0098632	cell-cell adhesion mediator activity	3	0.597808	0.017845	2	P50543, P61027
GO:0004774	succinate-CoA ligase activity	5	0.616694	0.0192484	1	Q9WUM5
GO:0004775	succinate-CoA ligase (ADP-forming) activity	6	0.616694	0.0192484	1	Q9WUM5
GO:0004152	dihydroorotate dehydrogenase activity	5	0.616694	0.0192484	1	O35435
GO:0004069	L-aspartate:2-oxoglutarate aminotransferase activity	5	0.616694	0.0192484	1	P05202
GO:0022804	active transmembrane transporter activity	3	0.643074	0.0202339	7	O55143, P48962, P51881, Q8BVE3, Q8VDT1, Q91VR2, Q9Z1K8
GO:0019829	cation-transporting ATPase activity	12	0.6737	0.0215453	3	O55143, Q8BVE3, Q91VR2
GO:0022853	active ion transmembrane transporter activity	4	0.6737	0.0215453	3	O55143, Q8BVE3, Q91VR2
GO:0042625	ATPase coupled ion transmembrane transporter activity	11	0.6737	0.0215453	3	O55143, Q8BVE3, Q91VR2
GO:0004169	dolichyl-phosphate-mannose-protein mannosyltransferase activity	6	0.6737	0.0224204	1	Q9ESP1
GO:0008475	procollagen-lysine 5-dioxygenase activity	6	0.6737	0.0224204	1	Q9R0B9
GO:0030943	mitochondrion targeting sequence binding	5	0.6737	0.0224204	1	Q9CQ85
GO:0008119	thiopurine S-methyltransferase activity	6	0.6737	0.0224204	1	O55060
GO:0016823	hydrolase activity, acting on acid carbon-carbon bonds, in ketonic substances	4	0.6737	0.0224204	1	P35505
GO:0016822	hydrolase activity, acting on acid carbon-carbon bonds	3	0.6737	0.0224204	1	P35505
GO:0004449	isocitrate dehydrogenase (NAD+) activity	6	0.6737	0.0224204	1	P70404
GO:0003881	CDP-diacylglycerol-inositol 3-phosphatidyltransferase activity	6	0.6737	0.0224204	1	Q8VDP6
GO:0016453	C-acetyltransferase activity	6	0.728948	0.0255823	1	O88986
GO:0004478	methionine adenosyltransferase activity	4	0.728948	0.0255823	1	Q3THS6
GO:0004738	pyruvate dehydrogenase activity	4	0.728948	0.0255823	1	P35486
GO:0000104	succinate dehydrogenase activity	4	0.728948	0.0255823	1	Q9CZB0
GO:0008410	CoA-transferase activity	4	0.728948	0.0255823	1	Q9D0K2
GO:0015129	lactate transmembrane transporter activity	8	0.728948	0.0255823	1	P53986
GO:0034604	pyruvate dehydrogenase (NAD+) activity	6	0.728948	0.0255823	1	P35486
GO:0034603	pyruvate dehydrogenase [NAD(P)+] activity	5	0.728948	0.0255823	1	P35486
GO:0098631	cell adhesion mediator activity	2	0.75226	0.0265901	2	P50543, P61027
GO:1901618	organic hydroxy compound transmembrane transporter activity	4	0.75226	0.0265901	2	P53986, Q8R2N1
GO:0046943	carboxylic acid transmembrane transporter activity	6	0.777425	0.0279344	4	P53986, Q8CFJ7, Q8CGA3, Q9Z1K8
GO:0000064	L-ornithine transmembrane transporter activity	9	0.777425	0.028734	1	Q8CFJ7
GO:0016681	oxidoreductase activity, acting on diphenols and related substances as donors, cytochrome as acceptor	4	0.777425	0.028734	1	P00158
GO:0004485	methylcrotonoyl-CoA carboxylase activity	5	0.777425	0.028734	1	Q3ULD5
GO:0016679	oxidoreductase activity, acting on diphenols and related substances as donors	3	0.777425	0.028734	1	P00158
GO:0008121	ubiquinol-cytochrome-c reductase activity	5	0.777425	0.028734	1	P00158
GO:0005342	organic acid transmembrane transporter activity	3	0.782142	0.0289478	4	P53986, Q8CFJ7, Q8CGA3, Q9Z1K8
GO:0043167	ion binding	2	0.794582	0.0294883	53	A2ARV4, O54984, O55143, O88587, O88986, P00158, P00397, P05202, P11404, P11983, P12658, P28825, P35293, P45878, P47199, P49615, P50543, P51855, P53808, P53810, P54071, P55258, P55302, P61027, P61148, P62835, P63321, P70404, Q3THS6, Q3U2P1, Q5F2E8, Q60866, Q61194, Q64442, Q6NZR5, Q6ZWU9, Q78JT3, Q8BG51, Q8BGV0, Q8K2I3, Q8R3P0, Q8R527, Q91UZ4, Q91ZE0, Q99JF5, Q99M01, Q9CPY7, Q9CZ42, Q9CZB0, Q9JHI5,…
GO:0015171	amino acid transmembrane transporter activity	7	0.804461	0.0299766	3	Q8CFJ7, Q8CGA3, Q9Z1K8
GO:0030546	receptor activator activity	3	0.824193	0.0318755	1	P49615
GO:0036041	long-chain fatty acid binding	7	0.824193	0.0318755	1	P11404
GO:0016406	carnitine O-acyltransferase activity	6	0.824193	0.0318755	1	P97742
GO:0038132	neuregulin binding	4	0.824193	0.0318755	1	A2A863
GO:0070326	very-low-density lipoprotein particle receptor binding	5	0.824193	0.0318755	1	P55302
GO:0004301	epoxide hydrolase activity	5	0.824193	0.0318755	1	Q8CG76
GO:0016651	oxidoreductase activity, acting on NAD(P)H	3	0.860296	0.033769	3	P03911, P03921, P47199
GO:0015238	drug transmembrane transporter activity	3	0.860296	0.034556	3	P48962, P51881, Q8CFJ7
GO:0016624	oxidoreductase activity, acting on the aldehyde or oxo group of donors, disulfide as acceptor	4	0.860296	0.035007	1	P35486
GO:0031755	Edg-2 lysophosphatidic acid receptor binding	6	0.860296	0.035007	1	P63321
GO:0031753	endothelial differentiation G protein-coupled receptor binding	5	0.860296	0.035007	1	P63321
GO:0003960	NADPH:quinone reductase activity	5	0.860296	0.035007	1	P47199
GO:0035368	selenocysteine insertion sequence binding	6	0.860296	0.035007	1	Q9JHW4
GO:0048039	ubiquinone binding	4	0.860296	0.035007	1	E9Q3H6
GO:0016635	oxidoreductase activity, acting on the CH-CH group of donors, quinone or related compound as acceptor	4	0.860296	0.035007	1	O35435
GO:0004450	isocitrate dehydrogenase (NADP+) activity	6	0.860296	0.035007	1	P54071
GO:0044769	ATPase activity, coupled to transmembrane movement of ions, rotational mechanism	12	0.909749	0.0374322	2	Q8BVE3, Q91VR2
GO:0070815	peptidyl-lysine 5-dioxygenase activity	5	0.915046	0.0381284	1	Q9R0B9
GO:0031625	ubiquitin protein ligase binding	5	0.941838	0.0396549	6	O88623, P11983, P51881, P53395, P63321, Q99J56
GO:1901681	sulfur compound binding	2	0.955366	0.0402788	4	P45878, P51855, P55302, P61148
GO:0008201	heparin binding	4	0.955366	0.0403289	3	P45878, P55302, P61148
GO:0008172	S-methyltransferase activity	5	0.964465	0.0412397	1	O55060
GO:0016803	ether hydrolase activity	4	0.964465	0.0412397	1	Q8CG76
GO:0015318	inorganic molecular entity transmembrane transporter activity	3	0.968345	0.0414545	12	O55143, P00397, P53986, Q8BVE3, Q8CFJ7, Q8CGA3, Q8R2N1, Q8VDT1, Q8VEM8, Q91VR2, Q9WVD4, Q9Z1K8
GO:1990939	ATP-dependent microtubule motor activity	9	1	0.043384	2	Q8K0T2, Q9JHU4
GO:0097718	disordered domain specific binding	4	1	0.0441513	2	P84091, Q68FD5
GO:0042288	MHC class I protein binding	5	1	0.0443411	1	Q99J56
GO:0035184	histone threonine kinase activity	7	1	0.0443411	1	Q80TR8
GO:0047372	acylglycerol lipase activity	5	1	0.0443411	1	Q9Z1Q2
GO:0016829	lyase activity	2	1	0.0464289	4	Q99JF5, Q9CQG1, Q9CZ42, Q9D7X8
GO:0044389	ubiquitin-like protein ligase binding	4	1	0.0487994	6	O88623, P11983, P51881, P53395, P63321, Q99J56
GO:0016746	transferase activity, transferring acyl groups	3	1	0.0497307	5	O88986, P53395, P97742, Q61586, Q91V01

## Sheet: Fig S3a
Fig S3a. Scatterplots depicting the expressions of protein (x axis) and mRNA (y axis). Linear regression of all mRNA-protein pairs (red line) is shown.
	lg2FC	log2FC mRNA
Ndufs7	-0.513929	-4.18266
Serpina3m	1.29234	-3.5783
Ighv13-2	1.41628	-3.1502
Eif4e	-0.348798	-3.08512
Eml2	2.16621	-2.94511
Ugt1a1	1.08419	-2.91582
Rps21	-0.247453	-2.88637
Rps2	-0.122989	-2.6935
Camp	-1.12844	-2.66048
Hmgcs2	3.11857	-2.65054
Rpsa	-0.272926	-2.50251
Fabp1	0.0385106	-2.46793
Orm2	1.42066	-2.27351
Ugt1a2	0.113641	-2.25196
Rpl36	-0.195224	-2.22248
Hsd3b1	-0.673624	-2.21709
Sap18	0.363677	-2.18688
Dctn1	0.241008	-2.1186
Gpx4	-0.973835	-2.09457
Tmem256	1.94936	-2.08479
Endog	0.0449568	-2.08227
Arhgap24	1.15275	-2.07509
Ftl1	0.0108863	-2.06622
Ighv2-5	0.344922	-2.06546
Tmem120a	0.0330477	-2.05812
Lifr	-1.21901	-2.05005
Hint2	-0.731027	-2.0232
Rps14	-0.75235	-2.02248
Ces1c	0.0798563	-2.01864
Stard10	-0.352996	-1.9669
Pdk4	1.9617	-1.96624
Copz1	0.34253	-1.95825
Apoa1	-0.779538	-1.95299
Epx	-0.0545371	-1.95273
Tnfaip8	-0.432886	-1.95211
Uqcr11	-0.543678	-1.94951
Rpl38	-0.63534	-1.94072
Rpl11	-0.761272	-1.92523
Ndufa7	-0.348599	-1.92011
Rpl35a	-0.0295795	-1.91629
Cyp2d12	0.184109	-1.90387
Gstt1	0.0501276	-1.88542
Rpl18a	-0.179244	-1.88293
Angptl3	0.20782	-1.87986
Hsd3b6	-0.215938	-1.87648
Psma6	-0.786733	-1.87261
Rpl18	-0.161682	-1.87258
Mpo	-0.754576	-1.85112
Ethe1	-0.428529	-1.84738
Romo1	0.612828	-1.83205
Rplp1	1.60725	-1.8258
Gpt	0.276293	-1.8228
Pcca	-0.659224	-1.81909
Rxra	0.307966	-1.81893
Rpl3	0.856757	-1.81524
Nudt8	-0.365289	-1.7915
Psmb5	-0.411468	-1.78455
Cda	-2.01965	-1.77323
Stag1	0.995184	-1.76917
Gstp1	-0.214192	-1.7677
Pgls	0.173522	-1.76672
Psmb3	-0.648044	-1.76608
Tst	-0.408418	-1.7659
Acy1	-0.536619	-1.752
Rps19	-0.0310275	-1.75075
Rps16	0.300686	-1.74666
Uqcrq	-0.472823	-1.73034
Rps10	0.0349386	-1.72525
Cyp2d9	-1.03926	-1.71694
Cox4i1	-0.369023	-1.71273
Hint1	-0.508974	-1.70673
Timm13	-0.458954	-1.70626
Lgals4	2.37218	-1.70259
Selenbp1	-0.664252	-1.70011
Khk	-0.950699	-1.6981
Gnmt	0.891259	-1.69012
Tmem160	1.97952	-1.68707
Ndufa13	-0.782116	-1.68461
Gstt2	-0.226868	-1.66914
Uqcr10	-0.442996	-1.66458
Mybpc1	0.247959	-1.66242
Ndufa2	-0.165525	-1.65758
Cyp2a5	0.0505225	-1.6535
Rpl19	-0.637699	-1.65066
Tmem205	1.40752	-1.6473
Rps17	-0.830282	-1.63307
Mrpl14	-1.08532	-1.62646
Lamtor4	-1.44317	-1.6181
Mgst3	2.04285	-1.61338
Pnkd	-0.276868	-1.6126
Fkbp5	0.966152	-1.60978
Dcxr	-0.233529	-1.60866
Rpl8	-0.189219	-1.59748
Ndufa11	1.4957	-1.58595
Ces1h	0.543177	-1.58029
Aprt	0.332241	-1.57334
Ddt	-0.521023	-1.57315
Rpl37a	0.383796	-1.56801
Rps27	2.64336	-1.56712
Fis1	-0.192366	-1.56606
Etfb	0.0944589	-1.56402
Slc9a1	-0.0437026	-1.55229
Cenpv	0.818079	-1.55093
Pgp	-0.10842	-1.54686
Cyp4a12a	0.519655	-1.53672
Ndufb11	1.06183	-1.53311
Gpx1	-0.543768	-1.52939
Rpl27a	-0.351888	-1.52545
Rpl9	-0.146958	-1.51967
Reep6	2.06491	-1.51437
Rplp2	1.84811	-1.50516
Smim4	-0.826786	-1.5003
Rpl10	-0.935943	-1.49919
Cox6c	-0.139107	-1.49825
Fxyd2	0.344571	-1.4921
Ren1	-0.298711	-1.48568
Slc25a25	0.0381685	-1.48389
Mrpl20	0.458481	-1.48347
Prdx5	-0.610617	-1.47979
Dpep1	-0.179877	-1.47758
Ndufb7	-0.487258	-1.47548
Guk1	-0.736703	-1.47441
Macrod1	-0.0570494	-1.46932
Zbtb20	-0.0249099	-1.46599
Gsta2	0.739526	-1.462
Ndufb4	-0.495137	-1.46178
Hspbp1	-0.155579	-1.46015
Cox5b	-4.75161	-1.45631
Slc25a22	0.389317	-1.45285
S100g	-0.513839	-1.451
Rpl24	-0.339239	-1.4449
Mrpl28	-0.507948	-1.44197
Cml5	2.41301	-1.4381
Ptges2	-0.69573	-1.43658
Pebp1	-0.838646	-1.4354
Pck1	-0.539042	-1.43494
Prodh	-0.111113	-1.43477
Creg1	0.706035	-1.43411
Uqcc2	-0.551843	-1.43121
Nmnat3	0.170942	-1.42443
Pex16	0.0154329	-1.4179
Uqcrh	-0.654184	-1.41347
Snrpd2	-0.183025	-1.40525
Mif	-0.931469	-1.40229
Retsat	0.329299	-1.40014
Por	-0.714529	-1.39836
Rplp0	-0.254559	-1.39623
Hoga1	0.291306	-1.39623
Pdzk1ip1	3.75647	-1.39374
Scamp4	4.57685	-1.3926
Mrpl34	0.930592	-1.39156
Rpl27	0.121202	-1.39107
Ndufb8	-0.367558	-1.39058
Chmp6	-0.0693889	-1.38948
Rps28	-0.790167	-1.38891
Ndufa3	1.17985	-1.3885
Rps3	0.964378	-1.38791
Blvrb	0.297675	-1.38446
Nudt14	0.0870037	-1.38412
Ndufs6	-0.420848	-1.38297
Eif6	0.348659	-1.38192
Fth1	0.443048	-1.37701
Rps29	-0.913333	-1.37575
Myl6	1.54667	-1.37241
Amn	-0.039981	-1.36821
Spr	-0.530176	-1.36461
Psmb6	-0.449149	-1.35797
Pxn	-0.564229	-1.35636
Psmd9	-0.321273	-1.35348
Tmem254a	0.31053	-1.34713
Galk1	-0.521185	-1.34659
Rpl28	-0.307458	-1.34367
Cox7a2	-0.767421	-1.34285
Timm17b	-0.291878	-1.33651
Fabp3	-3.08647	-1.32928
Pam16	-0.533841	-1.32748
Mrps34	-0.289266	-1.32417
Fam98c	0.290036	-1.32181
Drap1	0.157553	-1.32081
Bckdha	-0.336718	-1.32019
Ech1	-0.234348	-1.31834
Rps9	0.09018	-1.31112
Mrps28	-1.14161	-1.30915
Serpinc1	-0.398592	-1.30744
Dnase1	0.169739	-1.30568
Get4	0.444812	-1.30082
Ap2s1	1.46782	-1.29515
Rpp25l	-0.521777	-1.29065
Cox6a1	-2.41349	-1.2873
Fuom	0.385099	-1.28305
Rpl39	-0.242423	-1.28229
Acnat2	3.85882	-1.28219
Arf5	-0.133452	-1.28129
Mrps26	-0.0331915	-1.28047
Sirt3	-0.0458093	-1.27973
Gm3839	0.0653775	-1.27583
Ndufb9	-0.586875	-1.27381
Rpl13a	0.368994	-1.27371
Acaa1a	1.35919	-1.273
Exosc6	-0.361923	-1.27108
Exosc5	0.336265	-1.27051
Nat8	-0.57804	-1.26455
Acaa1b	0.672856	-1.26441
Uqcrc1	-0.410248	-1.26147
Aspg	-0.155851	-1.26127
Gpx3	1.26501	-1.2612
Gcat	-0.645008	-1.261
Higd1a	1.01786	-1.25847
Grhpr	-0.650173	-1.25768
Lims2	-0.505969	-1.25342
Rps12	-1.40433	-1.25007
Mpst	-0.490598	-1.24997
Trip10	0.232886	-1.24966
Hpn	-0.383817	-1.2483
Sorbs2	2.61528	-1.24763
Pgam2	-0.484147	-1.2473
Acot1	0.387594	-1.24339
Cyc1	-0.441778	-1.24172
Rps5	-0.263068	-1.2385
Mrps11	-0.722848	-1.23779
Tomm5	-0.270017	-1.23661
Psmb4	-0.164051	-1.23622
Fbxo6	0.924748	-1.23572
Dbi	-0.579416	-1.23518
Nhp2	-0.264092	-1.23315
Usp2	-0.874724	-1.23103
Acaa2	-0.0607635	-1.23068
Emc9	0.94275	-1.22918
Eif3k	0.0820039	-1.22846
Trappc5	0.039601	-1.22763
Hmgcl	-0.435084	-1.22732
Rps27l	1.2561	-1.22277
Nme1	-0.269406	-1.22231
Crym	0.740489	-1.22205
Mtx1	-0.170486	-1.22126
Eci2	0.0770775	-1.21925
Arl2	-0.573875	-1.2183
Tsen34	0.935991	-1.21736
Ccs	0.0978331	-1.2161
Exosc4	-0.555039	-1.20473
Sod1	-1.88024	-1.20209
Rpl32	-0.851776	-1.19949
Fcgrt	0.0185063	-1.19919
C8g	0.461441	-1.19811
Cox6b1	-0.586164	-1.19733
Rhoc	-0.433107	-1.19694
Fkbp8	-0.135831	-1.19259
Commd4	0.0625918	-1.1911
Eci1	0.171306	-1.18905
Eef2	-0.276929	-1.18863
Fhit	-0.803086	-1.18593
Park7	-0.723655	-1.18388
Rps25	0.28425	-1.18289
Aspscr1	-0.038855	-1.18122
Got1	-0.382107	-1.17956
Mrpl2	0.0380911	-1.17594
Cystm1	1.25127	-1.17461
Clybl	-0.277449	-1.17278
Rpl35	-0.387673	-1.17255
Dctn3	-0.876016	-1.17227
Ubxn6	0.908916	-1.17197
Acaca	-0.44177	-1.16947
Chd4	0.409345	-1.16821
Rab17	0.0196741	-1.16696
Ufsp1	0.509838	-1.1668
Sdhb	-0.385722	-1.16171
Ndufa6	-0.0155581	-1.16165
Ppcdc	-0.529376	-1.15884
Gstk1	0.0852725	-1.15756
Clpp	0.381383	-1.15629
Rpl14	-0.202721	-1.15575
Ddc	0.537012	-1.15332
Chchd6	-0.378598	-1.14848
Sdsl	0.0284902	-1.14717
Cisd1	-1.32035	-1.14656
Rps20	-0.556654	-1.14212
Snta1	0.417896	-1.14164
Acads	-0.929788	-1.14132
Yif1b	1.8259	-1.13824
Uck1	-0.125744	-1.13539
Mrps18a	-0.769756	-1.13471
Pdzk1	-0.475326	-1.13404
Snx8	-0.265863	-1.13265
Mrpl4	-0.443048	-1.13159
Prdx2	-0.335713	-1.13091
Ndufaf3	-0.655835	-1.13052
Cox7c	-0.877581	-1.12869
Tbc1d10a	0.00648498	-1.12611
Ahcy	0.229108	-1.12525
Isoc2a	0.0345623	-1.12166
Sult1b1	-0.0869803	-1.1186
Npm3	0.691495	-1.11803
Pfdn5	0.684462	-1.11777
Tex264	0.0949586	-1.11638
Tpi1	-0.224237	-1.11497
Rpl34	0.21826	-1.11232
Ssr4	-0.471767	-1.11204
Mtch1	1.98455	-1.11011
Bhmt	-0.366277	-1.10992
Eif1	-0.335548	-1.10753
Mlycd	-0.486115	-1.10735
Npepl1	-0.0600805	-1.10645
Prodh2	0.125518	-1.10546
Rbm42	-0.37789	-1.10506
Mrps16	0.0247416	-1.10461
Acot8	1.55345	-1.10209
Akr1a1	-0.977114	-1.10091
Ambp	0.0740307	-1.10064
Nedd8	-0.448364	-1.0973
Dmd	0.52644	-1.09607
Rps11	0.0802773	-1.09605
Ndufa12	-0.526376	-1.09572
Slc34a3	0.353727	-1.09262
Tbcb	0.286271	-1.08961
Cyp2c68	-0.0216081	-1.08783
Gm9774	-0.0843602	-1.08729
G3bp1	1.07261	-1.08653
Them6	0.665888	-1.08514
Acat3	-0.33582	-1.08477
Amdhd2	-0.379902	-1.08308
Ndufs8	-0.887307	-1.08126
Cd63	-0.39141	-1.08008
Vkorc1	1.14302	-1.0793
Commd5	0.0877357	-1.0778
Glb1	-1.23753	-1.07764
Folr1	0.193424	-1.0757
Ndufv1	-0.166824	-1.07542
Uap1l1	-0.0314666	-1.07319
Ndufa8	-0.186416	-1.07081
Gnb2	-0.312667	-1.06667
Mrps21	-0.0879025	-1.06529
Snrpb	0.126172	-1.06426
Glul	-0.122102	-1.06212
Mpdu1	2.33684	-1.06016
Pcbd1	-0.829831	-1.05899
Slc37a4	2.50909	-1.05554
Sult1d1	0.737855	-1.0518
Hsd17b10	-0.227104	-1.05104
Slc22a1	1.97195	-1.05093
Eif3i	-0.242137	-1.05073
Ndufb10	-0.177962	-1.05058
Ube2m	-0.346766	-1.0487
Entpd1	0.919795	-1.04778
Aamp	-0.143698	-1.04632
Qprt	-0.287812	-1.04582
Fbp2	1.85311	-1.04464
Agfg2	0.450107	-1.04366
Grpel1	-0.120277	-1.04264
Arhgef7	0.222627	-1.04084
Mrpl55	-0.571917	-1.03969
Psmd8	-0.282069	-1.03947
Timm22	2.11252	-1.03684
Timm50	-0.199182	-1.03659
Aamdc	-1.3177	-1.03468
Phyhd1	-0.361213	-1.03221
Aup1	-2.01661	-1.02791
Ttr	-1.77629	-1.02539
Nt5c	0.193699	-1.02474
Tamm41	0.0916924	-1.02381
Ddah2	-0.203914	-1.02248
Slc3a2	0.456886	-1.02137
Rundc3a	0.0880954	-1.02017
Ndufs3	-0.306602	-1.0201
Dab2	-0.19171	-1.01744
Cox7a2l	0.230072	-1.01737
Ndufb6	-0.794719	-1.01698
Aldoa	-0.267439	-1.01385
Tprkb	-0.378007	-1.01378
Dpyd	0.869705	-1.01154
Gstm5	-0.503566	-1.00892
Slc6a19	1.81643	-1.00825
Smpd2	1.0865	-1.0067
Aldh16a1	-0.124545	-1.00476
Eno1	-0.508408	-1.00422
Rps26	0.0617943	-0.998707
Dnph1	-0.884405	-0.998628
Serhl	-0.462439	-0.997951
Ddn	1.72397	-0.997293
Map2k2	-0.342671	-0.995301
Dad1	1.31602	-0.99383
Cyp2d22	1.47933	-0.993547
Scrn2	-0.873369	-0.992449
Ndufs5	-0.457237	-0.991849
Iah1	-0.267455	-0.991208
Cyp4a14	2.3408	-0.990473
Tysnd1	0.453088	-0.985783
Acadvl	-0.126739	-0.979523
Cryl1	-0.106605	-0.97921
Ndufb5	0.189386	-0.977711
Polr2e	2.19405	-0.977521
Slc12a3	1.71327	-0.975488
Slc5a12	2.19191	-0.975003
Slc5a10	1.65793	-0.973004
Pllp	2.96218	-0.972468
Gps1	0.248717	-0.972054
Slc25a5	1.68474	-0.972041
Ctsd	-0.179949	-0.971916
Gnas	0.0782239	-0.970098
Tbc1d17	0.238275	-0.970071
Mcat	0.0736143	-0.969779
Rab34	0.606794	-0.968312
Tuba4a	-0.462945	-0.968252
Cope	-0.452334	-0.967219
Pcbd2	-0.0657574	-0.964211
Wdr18	0.56544	-0.963372
Slc25a10	0.953319	-0.962173
Mrpl51	-0.00699507	-0.959952
Ces2c	0.879827	-0.959156
Cyp4a10	0.503653	-0.95687
Ufc1	-0.213865	-0.953212
Galt	-0.6672	-0.952823
Adap1	-0.295965	-0.951845
Qdpr	-0.712149	-0.95046
Vac14	0.420644	-0.949308
Cisd3	-0.811473	-0.947446
Afmid	0.26991	-0.946086
Pxmp2	0.414641	-0.94589
Fuca1	0.0536599	-0.944896
Gmpr	-0.252676	-0.944872
Fah	-0.963028	-0.939343
Cox7a1	-1.33136	-0.936485
Fdxr	-0.399068	-0.934589
Lypla2	-0.0284379	-0.93205
Esrra	0.246471	-0.931242
Selenbp2	-1.91404	-0.931225
Sco2	-2.34082	-0.930011
Mrpl27	-2.4122	-0.927581
Nit2	-0.884919	-0.926968
Nme3	-0.0225938	-0.926209
Slc22a18	1.60276	-0.92529
Rpl30	0.444372	-0.925119
Timm23	0.296324	-0.923067
Nudt16l1	0.487672	-0.922362
Rpl7a	-0.0679608	-0.92006
Asl	-0.436272	-0.919542
Rnf213	-0.0622226	-0.917547
Snrpg	-0.442422	-0.916184
Mrpl17	-0.704337	-0.915312
Ilvbl	1.44715	-0.91198
Coq6	-0.146226	-0.910886
Phyh	-0.221831	-0.908037
Aarsd1	-0.428351	-0.907928
Gadd45gip1	0.53221	-0.907588
Txndc17	0.104478	-0.906494
Mrps18b	-0.0377614	-0.904035
Inpp5b	0.242705	-0.903645
Atp6v1g1	-0.37907	-0.902365
Ergic3	-0.655401	-0.901697
Ak3	0.221276	-0.900421
Aspdh	-1.295	-0.900354
Neu1	-0.229974	-0.899087
Gsta3	0.474907	-0.898464
Grwd1	0.331769	-0.893441
Rab4b	-0.404284	-0.892208
Sigirr	0.783147	-0.891433
Trim47	1.07748	-0.891386
Krtcap2	2.14575	-0.891195
Cbr1	1.29642	-0.890312
Rnh1	-0.30215	-0.888208
Phb2	-0.521738	-0.887482
Urod	-0.296261	-0.885123
Haao	-1.45951	-0.882813
Upb1	0.487218	-0.880662
Abhd16a	1.16638	-0.880316
Mtg1	-0.442979	-0.878889
Aldob	-0.561883	-0.876801
Cstb	-1.86021	-0.876419
Mrpl43	-0.787982	-0.875985
Mcee	-0.309325	-0.875833
Trabd	-0.107758	-0.873507
Acsl1	1.23758	-0.873362
Rpl21	0.0140419	-0.873316
Ndufa4	0.311973	-0.872424
Mbl2	-0.296797	-0.871704
Cox5a	-0.13157	-0.87078
Gstt3	0.167786	-0.870602
Abcd4	1.68716	-0.870266
Ldhb	-0.690202	-0.86972
Ndufs2	-0.529705	-0.865855
Lmx1b	0.00414901	-0.865687
Dapk3	0.254557	-0.865282
Psph	-1.06314	-0.864387
Ppp1ca	-0.0829852	-0.86394
Tcn2	-0.691368	-0.86344
Asb9	-0.022508	-0.863137
Pdk2	0.101077	-0.861804
Nt5dc2	0.587323	-0.860991
Abhd6	0.608043	-0.860025
Thap4	-1.54486	-0.859341
Tomm22	4.34186	-0.858956
Ggt5	0.62747	-0.858345
Abhd11	-0.739343	-0.858171
Pus1	0.0381912	-0.855675
Rab11fip5	-0.466188	-0.851512
Sqstm1	0.0739553	-0.850745
Alad	-0.394698	-0.847444
Mrpl37	-0.232714	-0.845531
Dnpep	-0.40498	-0.844327
Eif3f	-0.138439	-0.842994
Tsfm	-0.179531	-0.842045
Capns1	-0.124092	-0.84182
Tecr	2.60792	-0.839878
Ecm1	0.396524	-0.839011
Shmt2	-0.699874	-0.834729
Sec61b	0.260707	-0.834334
Comtd1	-0.283015	-0.833143
Prdx6	-0.457969	-0.832673
Cadm4	-0.182278	-0.831952
Klc4	0.113255	-0.831895
Phpt1	-1.46671	-0.831476
Eif3g	0.191117	-0.83041
Hspe1	-0.891758	-0.829185
Hax1	0.835207	-0.828567
Gpd1l	0.514892	-0.827683
Apeh	-0.308398	-0.825947
Vapb	1.15342	-0.824791
Eif5a	-0.985915	-0.824455
Tspan33	-0.0705184	-0.823658
Samm50	-0.400685	-0.823088
Tpt1	0.723477	-0.822944
Ggact	-0.672998	-0.822719
Txnip	2.7731	-0.822676
Ndrg1	-0.287502	-0.822617
Cyp2d26	0.64101	-0.82247
Coa3	-0.400639	-0.822105
Mri1	-0.0731473	-0.822051
Oplah	-0.429772	-0.822048
Dhrs1	-0.302473	-0.820895
Gm3776	0.762524	-0.820066
Eif2b2	0.738873	-0.818515
Rras	-0.453375	-0.81797
Rpl26	0.47359	-0.817005
Syngr1	1.91034	-0.816365
Sdhc	1.514	-0.813582
Mrpl38	-0.150372	-0.813557
Sardh	-0.0402391	-0.811291
Pafah1b3	-0.000375934	-0.810506
Mrps35	-0.426289	-0.809293
Hpd	0.327352	-0.809007
Ctsl	0.9949	-0.807854
Cyp2d10	-0.0754019	-0.803313
Ptgis	0.0740131	-0.802619
Rps6ka4	0.53795	-0.801023
Coasy	-0.288609	-0.80099
Cdk18	-0.412422	-0.799944
Ighv5-16	0.676549	-0.799025
Mttp	3.0358	-0.797178
Acot12	0.69672	-0.796017
Sdhd	0.123806	-0.794931
Tmem11	-0.543347	-0.794235
Rps15a	-1.20458	-0.792634
Slc5a2	2.67948	-0.792071
Usp8	0.886619	-0.792067
Sfpq	0.360281	-0.791474
Dcaf11	-0.0478165	-0.790912
Rdh7	0.0371298	-0.790373
Prkag1	0.305958	-0.789702
Rab1b	-0.110704	-0.789265
Echs1	-0.533086	-0.788203
Map2k3	-0.0425841	-0.785265
Sod2	-0.687341	-0.785123
Fars2	-0.86037	-0.784114
Nsun5	1.09374	-0.783778
Arvcf	0.549911	-0.783039
Slc25a42	1.18465	-0.782733
Pgk1	-0.863181	-0.78175
Atp2a1	-0.0746777	-0.781722
Flot1	1.35442	-0.781712
Esd	-0.608838	-0.781568
Mrps7	-0.427132	-0.78005
Slc2a5	1.85306	-0.779537
Rps23	0.548053	-0.779307
Inmt	-0.973672	-0.778489
Hmbs	-0.204242	-0.778341
Renbp	-0.322936	-0.777
Pex11g	-0.997008	-0.775673
Psmb1	-0.135433	-0.773521
Msra	-0.831192	-0.77344
Vps25	0.382238	-0.772398
Gldc	0.447181	-0.772174
Sh3bgrl3	-1.57901	-0.771475
Dhrs7b	-0.310971	-0.77113
Surf1	-0.897197	-0.769809
Cyth2	-0.211029	-0.769537
Tango2	-0.502944	-0.768686
Rdh1	-0.408429	-0.767726
Rpl6	0.283094	-0.764051
Gnl1	0.111191	-0.763756
Anxa2	0.0769021	-0.763528
Trmt61a	1.34154	-0.763128
Adh5	1.15687	-0.762706
Mdh1	-0.389595	-0.762084
Ghdc	-0.260732	-0.761816
Chmp2a	0.225595	-0.756204
Rnasek	2.43421	-0.753511
Rps4x	-0.560215	-0.752214
Ebp	0.365902	-0.752129
Mrpl46	0.167194	-0.751644
Mdh2	-0.550547	-0.750514
Vat1	1.34442	-0.749696
Rab4a	-0.364655	-0.748989
Mtor	-0.30845	-0.748516
Slc22a5	1.72801	-0.748143
Psmb2	-0.0360023	-0.747613
Slc25a1	0.116774	-0.746432
Pcyt2	-0.258983	-0.744789
Emc4	-0.322977	-0.744099
Rabggta	0.354643	-0.743203
Ly6c1	-0.278009	-0.741787
Chkb	0.110821	-0.741384
Ptpmt1	0.279019	-0.741287
Psmd4	0.283835	-0.741017
Sdc4	0.229513	-0.740536
Prdx1	-0.785515	-0.738384
Commd2	-1.12433	-0.738128
Gsta4	0.96143	-0.738048
Mtmr14	0.489356	-0.736662
Mvd	-1.11871	-0.736476
Lsm2	-0.731912	-0.736378
Cst3	-0.81093	-0.735358
Rps7	-0.136517	-0.734237
Llgl2	0.660807	-0.734209
Frmd8	-0.0593219	-0.731558
Myg1	-0.298218	-0.727753
Gstm7	0.978938	-0.727429
2210016F16Rik	-0.165802	-0.727007
Mecr	-0.353639	-0.72602
Auh	-0.210236	-0.725541
Fn3k	-0.996154	-0.725005
Taldo1	-0.387093	-0.724062
Xpnpep2	0.544489	-0.723096
Iba57	-0.602246	-0.722862
Myl12b	0.62337	-0.719303
Ldha	-0.205888	-0.718258
Hebp1	-0.367674	-0.716652
Wdr4	2.04824	-0.715251
Hadh	-0.461996	-0.715169
Atp6v0d1	0.226469	-0.714569
Lpin1	0.151581	-0.71431
Baiap2	0.0980631	-0.713943
Magi2	1.17073	-0.713065
Ndufa1	-4.6491	-0.712761
Gsk3a	0.313054	-0.710919
Aldh2	-0.697946	-0.710794
Cyp2c69	0.0702437	-0.71066
Acot7	1.28014	-0.709901
Ndrg2	-0.0586436	-0.708786
Ndufa5	-0.455807	-0.706123
Fbxo7	0.165196	-0.706008
Lgmn	0.135016	-0.705998
Phb	-0.105824	-0.70553
Stoml2	0.114944	-0.704537
Sdr39u1	-0.646473	-0.704336
Scamp3	1.79477	-0.703907
Vnn1	2.06469	-0.70361
Slc25a19	0.254686	-0.703471
Elmo3	-0.038283	-0.703346
Ppp2r1a	0.255734	-0.702858
Psma7	-0.36755	-0.702635
Tagln2	0.186082	-0.702423
Nudt6	-0.690111	-0.701938
Gc	-0.382372	-0.701295
Nphs2	1.72656	-0.7003
Mrpl48	-0.833383	-0.699931
Npc2	-0.726546	-0.699394
Wdr91	0.113918	-0.699028
Rpl31	-0.0518751	-0.698841
Bspry	0.662926	-0.69874
Sptb	-0.554827	-0.698501
Mrps17	-0.471944	-0.69667
Ndufaf6	-0.602531	-0.696542
Slc25a3	1.68586	-0.695639
Gstm4	-0.489093	-0.695617
Jmjd1c	0.913642	-0.6941
Mrps23	0.159658	-0.69377
Psmd3	1.06702	-0.692268
Sirt2	-0.522009	-0.692246
Pcbp2	0.166213	-0.692176
Pex11b	0.165682	-0.69207
Grb7	-0.281567	-0.690491
Eno3	2.3494	-0.689869
Pyroxd2	0.399167	-0.689282
Tacstd2	0.18872	-0.689087
Echdc2	-0.712755	-0.68768
Tomm40l	1.22938	-0.687465
Mtfp1	0.685397	-0.686843
RtcA	-0.218938	-0.686344
Cops6	-0.328448	-0.685406
Uqcrfs1	-0.427277	-0.685097
Calb1	-1.55456	-0.685074
Arfip2	-1.53762	-0.684289
Ilkap	-0.513435	-0.684196
Glod5	-0.379161	-0.681188
Nipsnap1	-0.892846	-0.680844
Pbld2	-0.679626	-0.680548
Sgk2	-0.54258	-0.67945
Scp2	-0.486849	-0.67907
Snrpa1	0.789176	-0.679011
Lipe	0.401849	-0.678608
Aimp2	-0.388276	-0.677222
Aldh3b1	-0.31078	-0.676486
Rhpn1	-0.0465359	-0.676461
Bid	-0.133387	-0.676435
Otub1	-0.0959086	-0.675627
Tuba1c	-1.69962	-0.67465
Glrx	-0.759417	-0.674385
Cyp27a1	0.0298508	-0.674031
Prmt1	1.80256	-0.673973
Flot2	1.87927	-0.673172
Dpcd	0.0859223	-0.672018
Acss1	0.0814358	-0.671953
Ap1s1	0.211354	-0.671887
Aqp11	1.27474	-0.671791
2310061I04Rik	-0.701174	-0.671534
Spg21	1.2638	-0.670805
Ndufa10	-0.395754	-0.667759
Blvra	-0.477928	-0.665147
Gcdh	-0.563832	-0.663197
Aifm2	1.45917	-0.66162
Tbrg4	0.544263	-0.661394
Slc27a5	-0.0116136	-0.659234
Thnsl2	-0.208913	-0.659021
Dctn2	0.52011	-0.658088
Acot2	0.00201042	-0.657119
Npl	0.42105	-0.656559
Suclg1	-0.75426	-0.656235
Snx17	0.317905	-0.656042
Sgk3	-0.457633	-0.655656
Polr2h	-0.460069	-0.654756
Prpf19	0.893678	-0.654374
Apoe	-0.535596	-0.653814
Csnk2b	0.27209	-0.653171
Arhgef5	-0.23725	-0.65309
Vps51	0.257091	-0.652914
Ppp2cb	0.00373171	-0.652804
Ugt2b34	0.587135	-0.652388
Slc25a20	0.54591	-0.652175
Pdcd6	-2.22782	-0.651036
Sephs2	-0.414831	-0.649537
Napa	-0.148784	-0.64951
Aoc3	2.5131	-0.648774
Rbpms2	-0.433472	-0.648119
Idh2	-0.732627	-0.647483
Tradd	-1.39697	-0.647355
Rab24	-0.483235	-0.647341
Snx9	0.0220855	-0.644433
Ddah1	-0.308311	-0.643706
Ctsf	-0.34943	-0.642952
Mrps33	-1.07881	-0.642552
Rpl13	-0.163379	-0.642399
Fmo4	0.633952	-0.641663
Psmb7	-0.437668	-0.641629
Mapk3	-0.071696	-0.640615
Ndufc2	0.43574	-0.639977
Btf3	-1.03965	-0.639795
Nob1	1.71873	-0.639653
Pde4d	0.133743	-0.639286
Mtch2	0.240687	-0.638895
Tmem176a	1.86723	-0.63845
Ppib	-0.572612	-0.638108
Pdzd3	-0.0773646	-0.636914
Mapkapk2	-0.438888	-0.636336
Pex6	-0.0935298	-0.633516
Sbds	-0.209659	-0.633508
Psat1	0.472423	-0.63346
Folh1	1.92245	-0.632351
Dpy30	-0.721527	-0.632076
Hyal2	-2.36523	-0.631873
Mrpl9	-0.145656	-0.63055
Decr1	-0.636715	-0.629911
Palm	2.5095	-0.629253
Dnajb1	-0.466855	-0.628955
Tbc1d15	0.872127	-0.628306
Cdk9	-0.269156	-0.627574
Nqo1	-0.275054	-0.627147
Eef1d	1.23579	-0.627135
Bdh2	-0.731017	-0.626764
Arhgdia	-0.410257	-0.626706
Dera	-0.202642	-0.626498
Lmcd1	-0.0206512	-0.625684
Sec13	-0.148566	-0.625332
Cotl1	-0.262155	-0.624865
Ak2	-0.517567	-0.624719
Txnrd2	-0.0126585	-0.624662
Ccdc22	0.77288	-0.624263
Trappc9	1.57352	-0.623839
Adck5	1.12181	-0.623536
Rab5c	-0.174321	-0.623164
Fggy	-0.656616	-0.622345
Slc5a11	2.06462	-0.621457
Hgs	0.287504	-0.621383
Wdr73	0.0340181	-0.620789
Mpc2	0.701392	-0.620072
Entpd2	-0.157825	-0.619544
Mrpl22	-0.568061	-0.618984
Git1	0.407107	-0.618717
Agpat3	0.292916	-0.617902
Man2c1	0.82386	-0.616229
Cpt1a	1.87332	-0.61588
Poldip2	-0.320606	-0.61526
Aspa	-1.07098	-0.615191
Ndufb3	-0.825398	-0.614674
Cnn3	0.986032	-0.613914
Cd151	2.24508	-0.613565
Slc25a45	2.05186	-0.613381
Txnrd1	0.176473	-0.613182
Crat	-0.173171	-0.612723
Nudc	-0.435529	-0.6127
Pfn1	-0.252069	-0.612585
Rabggtb	1.19987	-0.610462
Coq9	-0.425244	-0.610172
Psmd7	-0.324101	-0.610147
Rps8	0.0478682	-0.609999
Upp1	1.13633	-0.609186
Slc7a7	2.20353	-0.608939
Tbl3	0.155116	-0.606801
Naga	0.715798	-0.605763
Fkbp2	-1.43541	-0.605047
Pxmp4	0.840694	-0.604796
Ercc2	0.514787	-0.60408
Dhrs4	-0.426479	-0.603871
Idh3g	-0.841097	-0.602559
Psmc4	-0.0319467	-0.602379
Cirbp	2.68699	-0.602364
Psme2	0.261515	-0.601705
Pelo	-0.552892	-0.601641
Ap2m1	1.61423	-0.600903
Ncln	-0.0255735	-0.600875
Plg	0.0655406	-0.600769
Mgst1	3.41629	-0.600622
Oxa1l	0.827098	-0.600189
Stx8	0.215019	-0.598931
Unc119b	-1.13925	-0.597796
Mrps6	-0.641536	-0.596996
C2	-1.10405	-0.596559
Mocs1	-0.50188	-0.595867
Gpd1	-0.412363	-0.595831
Akt2	0.250266	-0.59578
Dnajb4	-0.494796	-0.595573
Rpl5	1.75542	-0.594718
Oat	-0.246414	-0.594633
Ces1e	1.22424	-0.594466
Tmem63b	1.38581	-0.593815
Xpnpep1	-0.298617	-0.593595
G6pc3	0.668824	-0.593469
Slc9a3r1	0.381941	-0.593284
Srm	-0.428184	-0.593179
Irf3	1.04178	-0.59295
Rcc1	0.0182966	-0.592208
Cmbl	-0.708543	-0.5907
Podxl	1.17534	-0.590388
Sars2	-0.347875	-0.590205
Sirt7	0.178529	-0.590146
Slc6a13	1.53233	-0.590115
Tkt	0.245008	-0.590015
Grtp1	0.0616924	-0.588948
Arih2	-0.14211	-0.588759
Arl3	-0.70538	-0.587353
Gstz1	-0.171799	-0.587078
Dao	-0.0237638	-0.586602
Atp6v1b2	0.241569	-0.586501
Psma2	-0.526435	-0.585959
Ppp4c	0.548246	-0.585633
Cryz	-0.766087	-0.584991
Bcat2	-0.802112	-0.58442
Slc27a4	0.233406	-0.584201
Faah	-0.0217808	-0.584076
Nox4	2.2998	-0.581151
Fbp1	-0.118948	-0.578848
Plcb1	0.0755063	-0.578738
Synpo	2.13307	-0.578593
Rab11b	-0.248059	-0.576906
Gde1	0.945047	-0.576852
Mrps18c	-0.746436	-0.576732
Adk	0.342534	-0.575241
Ppcs	0.186726	-0.57509
Slc25a4	1.82604	-0.57503
Gtpbp1	0.118302	-0.574881
Pacsin3	0.682075	-0.574866
Kbtbd11	0.571761	-0.574315
Necap2	-1.03399	-0.57414
Ttc39c	-0.248265	-0.57387
Nphs1	0.579366	-0.573699
Ass1	-0.281054	-0.573391
Engase	1.13316	-0.573063
Uqcrb	-1.20824	-0.572339
Atp6v1e1	0.0961528	-0.571685
Tpd52l2	0.197054	-0.571658
Tomm40	0.580698	-0.571042
Ears2	-0.0180383	-0.571005
Chchd1	-0.172588	-0.57091
Mpc1	-0.160097	-0.570526
Aldh7a1	-0.692385	-0.569452
Vps11	-0.0822441	-0.569149
Dus3l	0.217772	-0.569042
Ddx41	2.09593	-0.56838
Pnkp	1.06233	-0.567948
Acot13	-0.664893	-0.567849
Cutc	-0.226674	-0.567187
Timp3	0.0100247	-0.56375
Eef1g	-0.0616637	-0.56303
Ndufv2	-0.669278	-0.561726
Dhfr	-0.681655	-0.561176
Raly	0.0907757	-0.56034
Pycr2	-0.120956	-0.560078
Nop9	0.465966	-0.558821
Ppp2r2d	0.285105	-0.558427
Pgpep1	-0.0623935	-0.558353
Rpl4	-0.408928	-0.558066
Hddc2	-0.289908	-0.557916
Acox1	-0.0878213	-0.557682
Slc22a12	1.31229	-0.557456
Eif3m	0.0308464	-0.557165
Btd	-0.182987	-0.557081
Wdr81	-0.238147	-0.556458
Rnaset2a	-1.09587	-0.556386
Pex14	0.326518	-0.556327
Ogfr	0.76005	-0.556266
Pex5	0.0200087	-0.555906
Pex11a	0.0593911	-0.55578
Myom2	0.151179	-0.555116
Ecsit	-0.397685	-0.554856
Dhrs11	0.0411579	-0.55442
Rcl1	0.628001	-0.554007
Osbpl9	-0.0810305	-0.552568
Enpp1	0.363171	-0.552094
Tufm	-0.415269	-0.551987
Ndufa9	-0.561505	-0.551599
Cdk5rap3	0.665931	-0.550889
Gga1	-0.477017	-0.550777
Alb	-0.309513	-0.550642
Ddi2	0.013269	-0.550131
Eif3h	0.453865	-0.549341
Dtymk	-0.0476381	-0.548798
Eefsec	1.36912	-0.548763
Rpl7	-0.199235	-0.548546
Cmtm4	-0.114821	-0.548192
Itpa	-0.146506	-0.548072
Tmem109	-0.653531	-0.548036
Rae1	0.870218	-0.547185
Nubp1	-0.0764865	-0.547018
Maob	1.60988	-0.546929
Kank3	1.66643	-0.546861
Nrp1	0.461934	-0.546781
Bsg	0.0763457	-0.545699
Stx3	-1.75085	-0.545616
Mrps10	0.350638	-0.545245
Coq4	-0.801236	-0.54503
Prkab1	0.0031498	-0.544104
Rpl23a	-0.427596	-0.543716
Snrpd3	-0.503684	-0.543593
Parva	0.347519	-0.543568
Napsa	0.613104	-0.542373
Htatip2	-1.1736	-0.542219
Slc25a11	0.550886	-0.541423
Cdipt	2.59018	-0.541084
Kng2	0.218202	-0.540273
Ceacam1	0.486476	-0.540154
Calcoco1	0.879958	-0.539211
Cyp4b1	-0.273479	-0.53864
Snrpa	0.834261	-0.537849
Ndufs4	-0.493078	-0.537783
Cwh43	2.61325	-0.537738
Rpl23	-0.549606	-0.537043
Nsfl1c	0.722417	-0.535571
Stard5	-0.362939	-0.534773
Mrpl40	0.154318	-0.534472
Arpc4	0.579279	-0.534207
Denr	-0.349233	-0.533626
Rpl22	-0.921715	-0.533355
Cth	0.35454	-0.532811
Prkcz	0.414631	-0.532232
Puf60	0.698412	-0.531744
Mocs3	-0.157006	-0.531715
Coq10a	-1.24912	-0.531662
Uchl5	0.265971	-0.531544
Krt8	0.950798	-0.531269
Slc25a13	0.0798586	-0.531106
Ehhadh	-0.436066	-0.530056
Sat2	-0.387488	-0.530045
Psmc3	-0.192065	-0.52877
Ddx59	-0.329078	-0.528373
Me3	0.280661	-0.527947
Cyb5r3	-0.538012	-0.527448
Tor1a	0.393658	-0.52653
Dnajc2	0.256693	-0.524839
Cbs	-0.465168	-0.524514
Senp3	0.89649	-0.521849
Tbc1d13	0.497787	-0.521701
Gaa	0.110387	-0.52133
Slc29a1	3.90533	-0.521137
Arpc5l	-0.119173	-0.521037
Acat2	-0.406117	-0.520765
Commd3	-0.446664	-0.52024
Prpsap1	-0.0419552	-0.51986
Aldoc	-0.010867	-0.519611
Ppm1a	-0.326343	-0.518595
Sil1	-0.112478	-0.518506
Cdc37	-0.0139724	-0.517465
Timm44	0.178388	-0.51746
Aimp1	0.0997539	-0.517348
Gmppa	-0.558732	-0.514612
Smpdl3a	-0.34745	-0.514243
Alg5	2.64316	-0.512731
Pbld1	-1.13012	-0.511683
Ppa2	-0.523243	-0.510276
Cops8	-0.0824385	-0.5095
Shpk	-0.308399	-0.508986
Mrps9	-0.305021	-0.508745
Ppm1h	-0.233524	-0.508157
Ptcd1	-0.162878	-0.507488
Clptm1	1.66354	-0.50746
Dcps	-0.0455022	-0.507337
Thsd7a	-0.204861	-0.507212
Clrn3	1.3255	-0.507088
Arhgef16	-0.125272	-0.50648
Kptn	0.385229	-0.506258
Scpep1	-0.0169581	-0.506078
Pycard	1.10096	-0.505989
Rit1	-0.665542	-0.505653
Bckdk	-0.818529	-0.504816
Mapk10	1.4528	-0.503972
Suclg2	0.235118	-0.502852
Ist1	0.639704	-0.502593
Taf5	0.255649	-0.502091
Tmem106a	-0.635827	-0.501827
Cldn10	0.944701	-0.50146
Fmo2	1.02537	-0.501027
Cdc42bpg	-0.00629322	-0.500911
Mrpl23	-0.273569	-0.499545
Eif2b3	1.02659	-0.499353
Ces1d	1.0514	-0.497949
Sf1	1.02405	-0.497857
Scfd2	-0.281255	-0.497602
Nit1	-0.820471	-0.497328
Eif3d	-0.153243	-0.497032
Rpl17	-0.10203	-0.496497
Cops5	-0.0711174	-0.49643
Aldh1a1	0.787473	-0.495986
Fxr2	0.722319	-0.495764
Apoo	-0.113949	-0.49571
Pipox	-1.07904	-0.4954
Fbl	0.700053	-0.495395
Hgd	0.429124	-0.495261
Shmt1	0.393482	-0.495102
Tuba1b	-0.417224	-0.494512
Apoh	0.265721	-0.494137
Pnpo	-0.503349	-0.494071
Rab22a	-0.131962	-0.493869
Carhsp1	-0.270283	-0.492746
Pccb	-0.5756	-0.492467
Npr1	0.263405	-0.491896
Hsdl1	1.8387	-0.491866
Slc39a7	0.0862922	-0.49147
Mpp1	0.246846	-0.491431
U2af1	0.434516	-0.491063
Mrps30	0.0748263	-0.490952
Acot3	0.0592142	-0.490614
Cideb	0.834651	-0.489805
C1qbp	-0.379362	-0.4897
Vdac2	0.079411	-0.489546
Plscr1	-1.9371	-0.489527
Dpm1	0.00662796	-0.488862
Mrpl24	-1.6247	-0.488159
Hdgf	0.110168	-0.488071
Pklr	0.812182	-0.488044
Golga5	0.264542	-0.487922
Gatm	-1.00375	-0.487089
Pla1a	2.24432	-0.487001
Akr1c12	-0.180165	-0.486571
Atg4b	-0.048153	-0.486552
Rras2	-0.04553	-0.485822
Ush1c	0.292073	-0.485814
Cog7	0.348194	-0.485757
Cdhr2	0.214418	-0.485728
Anapc2	-0.31823	-0.485139
Ifi30	2.42523	-0.485013
Ddx56	2.44701	-0.48501
Psmd13	-0.19798	-0.48494
Odc1	-0.136662	-0.484881
Erp29	-0.64323	-0.484863
Trmu	0.166587	-0.484807
Atp13a1	0.548605	-0.483108
Las1l	0.822021	-0.483092
Safb	2.34847	-0.482872
Uqcrc2	-0.656863	-0.482323
Etfa	-0.176425	-0.482246
Vps29	-0.729921	-0.481331
Arl8a	-0.102559	-0.480673
Psmg1	0.205334	-0.480334
Gle1	0.808784	-0.479756
Ccdc51	-0.446265	-0.47964
Got2	-0.67147	-0.479015
Farsa	-0.324285	-0.478659
Ppp2r3a	0.777296	-0.478129
Mrpl16	0.495782	-0.478105
Dpp7	-0.157679	-0.477217
Chka	-0.238031	-0.475948
Nfs1	-0.682604	-0.475833
Enpp2	-0.027095	-0.474763
Clic1	-0.159066	-0.474595
Comt	-0.702662	-0.4744
Mdp1	-0.593093	-0.474356
Tubb2b	-0.583318	-0.474272
Prpf4	0.0425873	-0.474074
Magoh	-0.432035	-0.47346
Psmc2	0.00632282	-0.473324
Hacl1	0.557956	-0.473306
Actn4	0.235345	-0.473169
Parp10	0.0425202	-0.472963
Fdps	0.000478772	-0.472953
Eif2b1	0.352903	-0.472927
Dguok	-0.574463	-0.472627
Tsc1	0.450661	-0.472241
Mrpl10	0.121963	-0.472209
Rpl12	-0.369328	-0.471903
Acad11	-0.0194186	-0.47135
Anapc5	0.00326653	-0.470291
Aldh9a1	-0.370255	-0.46972
Rttn	-0.485943	-0.469664
Idh3b	-0.596146	-0.469531
Rpp40	1.62774	-0.469394
Sh3glb2	0.0170097	-0.468966
Sh3tc1	1.75563	-0.468687
Hsd3b3	-0.463936	-0.468625
Sumf2	0.439633	-0.467737
Acsf3	-0.495564	-0.467155
Preb	0.761675	-0.46684
Psmd6	1.25948	-0.466708
Ostf1	-0.411557	-0.466665
Hsd17b4	0.359831	-0.466547
Gsto1	0.307363	-0.466466
Ints5	0.833686	-0.466053
Ppt2	-0.457651	-0.464931
Nrbp1	0.0542528	-0.464672
Psmc5	-0.261574	-0.464385
Acadl	0.114042	-0.464195
Atg4a-ps	-0.192414	-0.46327
Ctsh	-0.42532	-0.463015
Actr1b	-0.0125553	-0.46287
Cct2	-0.159917	-0.462612
Utp20	-0.202598	-0.462523
Vmp1	0.482607	-0.462461
Hibadh	-0.42398	-0.461823
Ddb1	2.29537	-0.461714
Ldlrap1	-0.388295	-0.46171
Unc45a	-0.005869	-0.460991
Apmap	-0.561147	-0.460911
Dcaf8	0.103324	-0.459944
Glo1	-0.523419	-0.459447
Ttc5	0.220407	-0.459283
Ugp2	-0.499103	-0.458931
Sntb2	0.778216	-0.458917
Nes	-0.0886561	-0.458888
Mat2b	-0.658885	-0.458665
Psmc1	0.0528483	-0.458139
Nubpl	-0.162331	-0.457738
Myo15b	0.448475	-0.457609
Ctsa	-0.509121	-0.456692
Igkv16-104	0.837487	-0.456477
Rtcb	-0.638089	-0.456299
Mrpl45	-0.32643	-0.455572
Psma5	-0.335248	-0.454763
Pepd	0.324189	-0.454715
Cnot1	0.336417	-0.454579
Igfbp7	-0.394149	-0.454356
Ccm2	-1.13762	-0.453049
Eif3l	1.95263	-0.452934
Acmsd	-0.517348	-0.452671
Lrrc1	0.468184	-0.452443
Akt1	0.641271	-0.452227
Rps24	-0.989806	-0.451934
Bag5	-1.4675	-0.451688
Nptn	0.0725632	-0.451386
Trim28	1.58364	-0.451269
Ppp1r7	-0.0412987	-0.450794
Slc7a8	2.59948	-0.450204
Tmem176b	1.27835	-0.450141
Xab2	0.427852	-0.449739
Strn4	0.511209	-0.449103
Klhl22	1.57805	-0.448661
Serinc3	2.0319	-0.448496
Snap47	0.0317207	-0.44782
Miox	-1.11368	-0.447133
Cog4	-0.0763187	-0.446868
Ube2d3	-0.546346	-0.445718
Tinag	3.25617	-0.445452
Emc7	0.15346	-0.44543
Lsg1	-0.291814	-0.444924
Strap	-0.278822	-0.443173
Slc9a3r2	0.529539	-0.443094
Rwdd1	0.367633	-0.442931
Ggt1	-0.365736	-0.442449
Abcb8	1.7857	-0.44149
Ybx1	-0.121954	-0.441485
Pno1	0.602	-0.441377
Cml1	0.247446	-0.4413
Ehd1	-0.127604	-0.440795
Atp1a1	2.14891	-0.440716
Slc12a9	0.943658	-0.440439
Arpc3	0.0480938	-0.439825
Stk11ip	0.174815	-0.439555
St6galnac2	-0.379298	-0.439376
Pnp	-0.360405	-0.439323
Pkn1	0.502337	-0.438327
Eif3e	-0.189171	-0.437678
Frg1	-0.261904	-0.437572
Abcf2	-0.520669	-0.437034
Pde8a	0.235671	-0.436345
Mrps25	-0.19823	-0.435643
Osgep	-0.0357954	-0.435558
Slc25a15	0.880321	-0.435288
Plin3	1.02792	-0.434632
Hspa8	-0.691662	-0.433933
Pfkm	1.26718	-0.433605
Mtmr11	0.0506118	-0.43294
Pwp1	-0.13424	-0.432658
Bysl	0.717779	-0.432365
Ykt6	0.165326	-0.432099
Tha1	-0.125147	-0.430995
Lmf1	-0.0920283	-0.430981
Psma1	-0.31829	-0.430666
Slc27a1	1.68179	-0.430311
Ctnnbl1	0.211207	-0.430288
Vrk3	0.0917954	-0.430156
Spryd4	-0.195143	-0.430096
Galm	-0.460556	-0.429913
Snrpe	-1.94162	-0.428893
Acy3	-1.73193	-0.428293
Exosc9	-0.154497	-0.427998
Gstm1	-0.640094	-0.427672
Spint1	-0.349117	-0.427381
Lias	-0.663325	-0.426585
F13b	0.524773	-0.426448
Fnta	-0.110951	-0.426434
Fbxo22	0.410624	-0.426432
Pak1ip1	0.92464	-0.426406
Tubb2a	-0.435722	-0.426376
Cgnl1	1.74634	-0.425045
Ighv1-59	3.34211	-0.424473
Pard3b	0.498904	-0.423987
Nelfcd	1.24649	-0.423818
Polrmt	-0.0110357	-0.423547
Dap3	-0.407333	-0.423477
Nsdhl	-0.165476	-0.422003
Etfdh	-0.17789	-0.421955
Tns1	0.221607	-0.421808
Abhd14b	-0.608464	-0.421391
Mrpl44	-0.247396	-0.421342
Bcam	0.282608	-0.421253
Bag6	2.49137	-0.420855
Mocos	-0.208193	-0.420678
Paox	0.465857	-0.420579
Tbcd	1.14365	-0.420364
Ube2v1	-0.390671	-0.420326
Ddx39b	1.22398	-0.420237
Nhlrc2	0.663687	-0.419892
Noc4l	0.271686	-0.419866
Aldh1l1	0.0584805	-0.419529
Nae1	0.215333	-0.418442
Tubg1	-0.171685	-0.418315
Dnaja2	-0.248753	-0.41781
Lpcat3	3.87248	-0.417691
Wdr5	0.60246	-0.417456
Slc5a6	1.44908	-0.4173
Clic5	0.235728	-0.417291
Cndp2	-1.05492	-0.417187
Psma4	-0.524494	-0.417132
Dazap1	0.880346	-0.417127
Cfl1	-0.152254	-0.416343
Nploc4	-0.00863808	-0.416273
F11r	0.0340408	-0.415816
Xrcc1	1.67893	-0.415686
Vdac3	0.497894	-0.41562
Rela	0.76863	-0.415327
Prdx3	-0.322609	-0.415199
Eif2b4	-0.04231	-0.415089
Ano6	1.74034	-0.414005
Mfge8	0.921312	-0.413278
Psmd2	0.221471	-0.412954
Fundc2	1.3424	-0.412779
Suox	-0.59236	-0.412606
Alpl	-0.101195	-0.412388
Mrpl18	-0.253416	-0.41197
Slc22a4	0.882586	-0.411473
Med24	0.971686	-0.411202
Smad4	0.764654	-0.410866
Ppp6r1	-0.171374	-0.410833
Fkbp4	-0.318344	-0.410681
Aoah	-0.917492	-0.410458
Ei24	1.0972	-0.410205
Clcc1	0.119375	-0.410097
Paics	0.0525245	-0.40996
Ccdc141	-1.89263	-0.409728
Cct7	0.307271	-0.409002
Tmem214	0.286048	-0.408901
Cpt2	-0.332302	-0.408777
Ppfibp1	0.5424	-0.40868
Eif4h	0.121411	-0.407484
Usp5	0.0814325	-0.406441
Msto1	-0.108765	-0.406282
Nckipsd	1.07312	-0.405887
Lad1	2.426	-0.405696
Gpam	1.70631	-0.405532
Adhfe1	-0.70554	-0.40551
Wwox	-0.699634	-0.405478
Ahsa1	-0.57974	-0.405426
Aars2	-0.114292	-0.404584
Naca	-0.324859	-0.404578
Arpc1a	1.30944	-0.404492
Mettl13	0.721268	-0.4031
Pdcl3	-0.884379	-0.401911
Trim3	-0.190221	-0.401643
Eef1a1	1.28421	-0.401456
Dst	-0.176091	-0.400931
Cul1	0.646509	-0.400367
Dnaja1	-0.834681	-0.40011
Thoc6	-1.04419	-0.399987
Cox20	-0.600679	-0.399788
Nmrk1	-0.263566	-0.399715
Slc13a2	0.701144	-0.398594
Gba	0.483451	-0.398093
Anxa7	-0.37262	-0.397261
Pcid2	0.546841	-0.397184
Akr1c19	0.960002	-0.397066
Cbr4	-0.499877	-0.396888
Rragc	1.16425	-0.396712
Lmna	1.65297	-0.396709
Gm2a	-0.718561	-0.396498
Pofut2	-0.441503	-0.396482
Mrpl21	0.315059	-0.396445
Actg1	-0.266739	-0.395746
Tmem102	0.210777	-0.395505
Abracl	-0.864181	-0.395359
Sult1c2	-0.0882174	-0.395302
Hmox2	-0.207523	-0.395096
Foxred1	-0.624638	-0.395092
Setd3	-0.288007	-0.395059
Chchd3	0.556411	-0.395024
Reep5	0.00908861	-0.394589
Eral1	0.317184	-0.394498
Lrrc41	0.966363	-0.394121
Ciao1	-0.230429	-0.393885
Abcf1	0.0448758	-0.393722
Rer1	0.799843	-0.393309
Osbpl6	0.6164	-0.39282
Ppp5c	-0.20222	-0.392473
Cars2	-0.342639	-0.392089
Ezr	-0.40098	-0.391627
Idh1	-0.459031	-0.391564
Rasip1	0.180862	-0.391277
Ilk	-0.261547	-0.391123
Tinagl1	3.3292	-0.391069
Dalrd3	0.33509	-0.390343
Smu1	1.23246	-0.389763
Slc25a51	0.567907	-0.389395
Stxbp2	0.120486	-0.389192
Ppil1	-0.882948	-0.389141
Srrt	1.26015	-0.387956
Aktip	0.830118	-0.387868
Anxa11	-0.360979	-0.387642
Wdr61	-0.653774	-0.387468
Nck2	0.534379	-0.387324
Pex7	0.409883	-0.387161
Dqx1	-0.207238	-0.386517
Acot9	0.0896951	-0.386513
Ndufaf2	-0.258257	-0.386147
Rab3ip	0.723098	-0.384989
Slc22a8	1.24772	-0.383375
Drg2	0.191768	-0.383309
Snx29	-0.550962	-0.383002
Scrib	1.9884	-0.382532
C2cd2l	0.591086	-0.382393
Dhrs13	1.6721	-0.381841
Ngly1	0.313655	-0.381803
Nadk2	-0.346653	-0.381794
Lonp1	0.112083	-0.381408
Cnnm3	0.954194	-0.380777
Echdc3	-0.694268	-0.380578
Dpp3	-0.00686159	-0.380399
Pes1	2.82286	-0.379931
Pi4k2a	-0.169979	-0.379675
Eif3c	0.459496	-0.379619
Lrrc8a	1.52779	-0.379562
Vdac1	-0.474674	-0.37939
Osbpl5	0.223588	-0.379218
Sfrp1	-1.19486	-0.378506
Bcap31	0.427221	-0.378174
Emc3	0.925856	-0.378052
Ap2a1	0.263318	-0.37793
Gsr	0.457778	-0.377628
Cnpy2	0.371515	-0.377162
Lrrc47	0.666475	-0.376168
Tmed4	-1.08451	-0.374901
Ap1m1	0.598078	-0.374764
Copa	0.908517	-0.373624
Fkbp1a	-2.27633	-0.37288
Lancl1	-0.431723	-0.372682
Gorasp2	-0.0500964	-0.372593
Ssu72	-0.588203	-0.372149
Pck2	0.200949	-0.37205
Rsl1d1	0.880872	-0.372024
Naglu	0.388861	-0.371083
Prkcsh	-0.235268	-0.370534
Gnl3	1.12527	-0.370445
Mapre2	0.210056	-0.370026
Slc2a2	1.24885	-0.36995
Psmd12	0.380798	-0.369679
Cops7a	-0.0400363	-0.36881
Abcg2	0.838375	-0.368293
Rin3	-0.385719	-0.366914
Sult1a1	1.70321	-0.366694
Isoc2b	0.439853	-0.366528
Lap3	-0.967998	-0.365751
Ociad1	0.112949	-0.365525
Ddx50	-0.315977	-0.365302
Shank3	0.027593	-0.364854
Rdh14	-0.193465	-0.364354
Mrpl13	-1.57733	-0.364045
Ergic1	-0.434205	-0.363504
Ttc38	-0.14822	-0.363311
Igf1r	0.212076	-0.363154
Surf4	1.6154	-0.363144
Lman2	-0.84623	-0.362644
Pigt	0.738884	-0.362402
Mtg2	-0.593851	-0.362073
Eif2b5	0.375765	-0.361631
Itm2b	-0.145386	-0.361484
Pecr	-0.974443	-0.361116
Vps16	0.409589	-0.359917
Dnajb6	-0.470893	-0.3599
Tmem65	1.59787	-0.359882
Fermt2	1.25628	-0.359845
Epn3	1.25664	-0.359763
Ppp4r1	0.629874	-0.359487
Src	0.688408	-0.359239
Capzb	-0.575119	-0.358911
Exosc2	0.287073	-0.358532
Hnf4a	-0.267283	-0.357592
Nlrx1	0.525282	-0.357429
Efhd2	0.385557	-0.357395
Clpx	0.648266	-0.356493
Kmo	1.21127	-0.355993
Txnrd3	-0.080103	-0.355783
Nampt	-0.123201	-0.355747
S100a11	-0.958418	-0.355464
Acp6	-0.520044	-0.355165
Ppox	0.153359	-0.354466
Coro1b	0.818191	-0.354104
Plscr2	-0.775646	-0.353453
Sms	-0.0401572	-0.353229
Glyat	-0.871774	-0.352967
Acad8	0.312657	-0.352826
Ddx47	1.37067	-0.35279
Nhlrc3	0.105335	-0.352261
Psmg2	0.555317	-0.351972
Gmps	-0.0687291	-0.351421
Praf2	0.57454	-0.350113
Usp39	1.20949	-0.349914
Arhgef28	0.114552	-0.349846
Wdr55	-0.292997	-0.349379
Dhdds	0.538377	-0.348916
Pgm2	0.939118	-0.34889
Atp6v0a4	2.13135	-0.348854
Slco1a6	0.438693	-0.348853
Snx3	-0.553552	-0.34859
Mrpl49	-0.162452	-0.348518
Actr10	-0.45159	-0.348469
Sri	-0.784333	-0.347919
Clcnkb	2.50467	-0.347154
Arf2	-0.825712	-0.346985
Enpp6	-0.259711	-0.3467
Map7	3.16235	-0.346025
Hspa9	-0.17041	-0.34602
Cstf1	0.0829193	-0.345723
Aak1	0.414134	-0.345519
Plekhf2	-0.262919	-0.345318
Slc6a6	3.372	-0.344995
Map3k15	-0.351389	-0.344891
Actr1a	-0.0808646	-0.344396
Hsp90ab1	-0.7021	-0.344123
Gnpda1	1.12861	-0.343535
Txndc9	0.177557	-0.342912
Lrrc59	0.204163	-0.34232
Wnk4	-0.00910253	-0.341695
Pex10	-0.0101777	-0.341156
Them4	1.32014	-0.340152
Raver1	-0.120662	-0.340125
Hsd3b2	0.49216	-0.339988
Dcaf13	1.16698	-0.339848
Gtpbp3	-0.719093	-0.339596
Ces2e	2.87715	-0.338948
Dpp4	1.97357	-0.337939
Ctsz	-0.285585	-0.337838
Psmc6	-0.362273	-0.3377
Dhtkd1	-0.11288	-0.337527
Derl1	1.45831	-0.337293
Ssh3	2.24683	-0.337008
Ndrg3	-0.425961	-0.335788
Akr1c13	0.737257	-0.335752
Ncbp1	0.337682	-0.335518
Cdh16	0.986422	-0.335283
Arf1	-0.722017	-0.335177
Lamp2	0.627509	-0.33508
Ddx27	1.03845	-0.335069
Cog2	-0.425769	-0.334967
Spag9	-0.061823	-0.334628
L2hgdh	0.264048	-0.334394
Tmbim6	1.89435	-0.334348
Pkp3	1.3072	-0.334301
Ttc7b	0.352519	-0.334049
Cd81	0.982387	-0.333819
Adck1	0.428789	-0.333772
Anp32a	0.386277	-0.333623
Pcmt1	-0.586974	-0.333504
Triobp	0.00934784	-0.333309
Gm7324	2.06814	-0.333212
Ptpn23	0.664553	-0.332972
Aco2	-0.424351	-0.332509
Nagk	-0.114103	-0.332208
Prdx4	-0.504566	-0.331906
Abcb6	1.7353	-0.331779
Noc2l	0.57966	-0.331223
Mroh1	0.48584	-0.331123
Nudt7	-0.347193	-0.331046
Psma3	-0.383958	-0.330678
Ppif	-0.665451	-0.330673
Spcs1	1.39578	-0.330582
Hook1	0.245639	-0.330406
Ctbp1	-0.0415762	-0.330267
Nat2	-0.863626	-0.330133
Pdha1	-0.76985	-0.330036
Gna11	0.0466869	-0.330018
Rdh16	0.551735	-0.329677
Nup214	0.197868	-0.329344
Smpd1	-1.19276	-0.328546
Dhx16	1.26292	-0.328254
Csl	-1.01998	-0.328129
Glrx3	-0.327719	-0.327658
Pcbp1	0.324569	-0.327341
Lrrc40	-0.0186041	-0.327294
Syde1	0.259509	-0.327152
H2-Q10	-1.14084	-0.326691
Pfkl	1.16212	-0.325693
Sarnp	1.20684	-0.3254
Mtx2	-0.0449186	-0.324957
Mrpl15	-0.851392	-0.324322
Hectd3	0.289764	-0.324106
Dym	2.00802	-0.323513
Atpaf2	-0.0912585	-0.323508
Gak	0.0743415	-0.323498
Hsdl2	0.367342	-0.323094
Nsun2	0.519171	-0.322849
Dpf2	0.610474	-0.322712
Amdhd1	0.177296	-0.322369
Pak1	-0.256561	-0.321709
Abhd4	0.199385	-0.321117
Ampd2	-0.388829	-0.320655
Eif1ax	-1.35347	-0.320299
Dld	-0.159873	-0.320216
Cpsf1	1.84679	-0.320109
Mfn1	1.50456	-0.319943
Lyplal1	-0.212264	-0.319415
Hagh	-0.76473	-0.319173
Edc4	0.67716	-0.319143
Scyl1	-0.0999931	-0.31899
Nol6	0.57957	-0.318669
Dlst	0.00920633	-0.318621
Eif4e2	1.2738	-0.318574
Xpnpep3	-0.432256	-0.318374
Snrnp40	0.0123607	-0.317948
Uap1	-0.403829	-0.317646
Hadhb	-0.0885941	-0.317644
Slc25a16	-0.198471	-0.317077
Vipas39	-0.182787	-0.316829
Wipi1	-0.157051	-0.316464
Tsn	0.504433	-0.316243
Letm1	0.241983	-0.316036
Pi4k2b	-0.351672	-0.315979
Rhot2	0.216808	-0.31582
Apool	0.788352	-0.315663
Slc31a1	0.935889	-0.315213
Sec11a	0.398368	-0.315186
Sucla2	-0.655816	-0.314653
Nelfa	1.42957	-0.314261
Exosc8	-0.384733	-0.313508
Gss	-1.104	-0.312594
Tmed2	-0.385325	-0.312416
Plrg1	2.19401	-0.312098
H2-K1	0.465933	-0.311532
Nelfb	0.259788	-0.31144
Apex1	0.488333	-0.310758
Jagn1	0.982547	-0.310516
Mcm7	-0.266162	-0.31001
Adprh	-0.321203	-0.309589
Rheb	0.265099	-0.309274
Cct8	-0.0245496	-0.309083
Tmed9	-0.636039	-0.308756
Arl6ip1	1.62888	-0.308014
Cdk5	-0.821778	-0.306866
Tfip11	0.0264146	-0.30661
Grpel2	0.233406	-0.305856
Snx7	-0.570104	-0.305405
Atg3	-0.252804	-0.305326
Letmd1	-0.0218752	-0.305017
Acadm	-0.967809	-0.304779
Klc2	0.489754	-0.304196
Pex1	0.021938	-0.30418
Rnf123	1.20701	-0.303978
Stk25	0.165024	-0.303481
Nt5c2	-0.330329	-0.302895
Osbpl10	1.22888	-0.302778
Sord	-0.632868	-0.302713
Golga4	-0.836732	-0.302678
Aass	0.310777	-0.302336
Ighv1-7	3.29992	-0.301753
Metap1	-0.779132	-0.30168
Cdhr5	0.729647	-0.301649
Grsf1	0.00840722	-0.301345
Nup88	0.959806	-0.301153
Bckdhb	0.135503	-0.301051
Poldip3	0.605408	-0.299704
Arhgap1	-0.434691	-0.299399
Ruvbl1	-0.159338	-0.299319
Slc35f2	1.87037	-0.298597
Ctps2	0.0246177	-0.298532
Abhd17c	0.226497	-0.297946
Cluh	0.706656	-0.297723
Gne	2.26176	-0.297667
Tollip	-0.601496	-0.297616
Dnajc6	-0.166295	-0.297502
Pnpla6	0.42168	-0.296162
Aco1	-0.0589135	-0.295858
Atg12	-0.0885271	-0.295705
Tars2	-0.409992	-0.295317
Dhx15	1.03081	-0.295061
Gna13	-0.0869311	-0.294984
Aldoart1	0.168116	-0.294937
Coq5	-0.405193	-0.29452
Cct5	0.155051	-0.29437
Atp6ap1	0.233673	-0.29418
Cops4	-0.602046	-0.294124
Ap1b1	0.0321098	-0.294112
Pank4	0.534557	-0.294
Ndufaf7	-0.43601	-0.293949
Tmem126a	0.254625	-0.29374
Plekha6	0.424058	-0.293731
Pard6b	-0.227284	-0.293414
Phactr4	1.78319	-0.292851
Flad1	-0.225962	-0.292807
Rnaseh2b	-0.376279	-0.292723
Prmt5	1.32794	-0.29267
Aldh6a1	-0.929134	-0.292392
Brcc3	0.121343	-0.291981
Cds2	1.954	-0.291753
Ap5b1	0.240395	-0.291322
Tgoln1	-0.152105	-0.291035
Sin3a	0.384344	-0.290284
Alkbh5	0.16077	-0.290257
Sdha	0.302673	-0.289279
Rabl3	-0.430874	-0.289102
Acat1	-0.754781	-0.28894
Cers2	0.0300075	-0.28849
Cog1	0.105562	-0.288387
Ptrh2	0.104175	-0.288056
Tcp1	1.0234	-0.28748
Pip4k2c	-0.299731	-0.287414
Ppia	-0.494845	-0.286505
Srp68	-0.117942	-0.285823
Slc44a4	0.8244	-0.28574
Ptbp1	0.701064	-0.285699
Rnmt	-0.00354493	-0.285557
Hnrnpa0	-0.201375	-0.28542
Actl6a	-0.238268	-0.284572
Mms19	0.336457	-0.284525
Matr3	1.26664	-0.284495
Smpd4	0.906396	-0.284297
Tmem143	0.771116	-0.284213
Sar1b	-0.493231	-0.284111
Ddx1	-0.1393	-0.283967
Ddx19a	1.78478	-0.283932
Fahd1	-0.238873	-0.283728
Klc1	0.32872	-0.283391
Cct4	0.189333	-0.283251
Ndufaf5	-0.296547	-0.283216
Alg3	-0.243215	-0.283012
Bub3	-0.204499	-0.282901
Arfgap2	0.824635	-0.282179
Acsm5	-0.0674054	-0.2815
Zfyve1	-0.953754	-0.281496
Gart	0.483252	-0.281384
Arpc2	-0.490565	-0.28136
Ppm1b	-0.304884	-0.280765
Bzw1	-0.0155284	-0.280702
Hadha	-0.0021013	-0.280635
Bcs1l	-0.0192535	-0.28043
Gdi2	0.437493	-0.280423
Tatdn1	-0.100785	-0.280228
Dbr1	0.290302	-0.279981
Cbr3	1.47102	-0.279588
Palm3	2.27731	-0.279539
Pmpcb	-0.394102	-0.27949
Inpp5a	-0.255387	-0.279328
Slc25a23	-0.438515	-0.278923
Smyd5	-0.332486	-0.278439
Ube2i	0.365105	-0.277758
Chmp7	0.201328	-0.277565
Ces3a	0.080257	-0.276779
Srsf4	0.492431	-0.27615
Fkbp3	-0.267589	-0.276089
Tbc1d22a	0.0417922	-0.275996
Tyms	-1.43049	-0.275991
Cd82	1.75328	-0.275708
Dhx38	1.25815	-0.275615
Nap1l4	0.0605109	-0.274925
Slc47a1	1.78811	-0.274337
Pde4c	0.171656	-0.274278
Trappc6b	0.0667161	-0.274269
Kifc3	-0.171134	-0.273206
Pacsin2	0.124851	-0.273026
Trap1	-0.524054	-0.272769
Bphl	-1.00531	-0.272473
Elp3	0.621139	-0.272267
Tmem70	0.0961166	-0.272106
Ccz1	0.244845	-0.272099
Sympk	1.21049	-0.271917
Urah	-0.484463	-0.27174
Myo7b	0.481732	-0.271508
Ik	0.871984	-0.271428
Ccny	0.0969808	-0.271006
Glod4	-0.719644	-0.270984
Snx24	-0.330921	-0.270923
Scly	-0.416908	-0.269719
Rbbp4	-0.362859	-0.269562
Fech	-0.427419	-0.268564
Plvap	0.0383015	-0.268424
Jup	1.0765	-0.267831
Eif2a	1.14713	-0.267015
Acot4	-0.274059	-0.26689
Eef1e1	-0.11564	-0.266811
Pik3ca	0.618501	-0.265554
Aqp2	0.363806	-0.265533
Eps8l2	1.29318	-0.26519
Nadsyn1	0.118535	-0.264986
Nub1	0.127232	-0.264771
Slc12a7	1.33385	-0.264752
Mrpl47	-2.00606	-0.264628
Rhot1	0.793192	-0.264513
Rbm19	0.842543	-0.264189
Upf2	1.02157	-0.263745
Copb1	-0.141511	-0.263428
Arrdc1	-0.0760178	-0.263367
Pigs	0.136531	-0.263121
Tmem201	1.62639	-0.262948
Kalrn	-2.02328	-0.262874
Psmd11	-0.0804277	-0.26256
Clip1	0.178723	-0.262302
Lrpap1	-1.08103	-0.26215
Dynll2	-0.441884	-0.261958
Umps	-0.507583	-0.260898
Noa1	0.530607	-0.26043
Pah	-0.65939	-0.260177
Rpp30	-0.317714	-0.259806
Zer1	-0.558623	-0.259667
Dhrs3	-0.0324762	-0.25947
Mettl1	-0.170635	-0.259027
Dysf	-0.0203203	-0.258646
Hibch	-0.766931	-0.258632
Uckl1	1.35474	-0.258257
Cdc123	-0.546466	-0.25762
Brd1	0.827705	-0.257536
Egfr	-0.274707	-0.257439
Slc25a17	0.457254	-0.257436
Snrnp200	1.31997	-0.256934
Hnrnpm	1.25368	-0.256741
Cct6a	0.342182	-0.256513
Dnajc3	-0.434752	-0.256327
Gar1	0.544799	-0.256196
Ythdf1	1.91727	-0.255595
Abcf3	-0.20948	-0.254959
Daxx	-0.726191	-0.254812
Exoc6	-0.091334	-0.254578
Atp6v1c1	-0.179814	-0.254523
Asrgl1	-0.269137	-0.254429
Ppm1f	0.132208	-0.254151
Kynu	1.37302	-0.253567
Pdhx	-0.320641	-0.253482
Gm6793	-0.118192	-0.252873
Ubtf	0.562352	-0.252655
Rab43	-0.44136	-0.252514
Sypl2	-0.120862	-0.252338
Man2b1	-0.159261	-0.252171
Ruvbl2	-0.187844	-0.251847
Aldh3a2	-0.592016	-0.251083
Acox3	1.0731	-0.250499
Sod3	-0.72253	-0.250391
Psme1	0.456339	-0.250258
Srp19	-0.595173	-0.249296
Flii	0.835679	-0.249032
Mrps31	-0.02662	-0.248954
Twf2	0.30885	-0.248836
Ssbp1	-0.111979	-0.24883
Top3b	-0.218221	-0.248823
Trmt2a	0.0922763	-0.248721
Pnpla8	-0.247077	-0.24866
Tbl2	-0.138226	-0.248222
Faf1	0.855662	-0.248017
Treh	-0.153889	-0.247968
Dtd1	0.311393	-0.247882
Aadac	0.348458	-0.247749
Pld3	0.281353	-0.24754
Ilf2	-0.343635	-0.247385
Cnot11	-1.06644	-0.24737
Ddost	0.620202	-0.247212
Sec14l1	-0.0135904	-0.245824
Iqgap2	0.603869	-0.24506
Sub1	-0.891426	-0.244826
Thyn1	-1.04659	-0.244729
Rab8a	0.926325	-0.244414
Snx1	-0.388787	-0.244143
Tmem106b	3.13727	-0.244141
Rabgef1	-0.203639	-0.24393
Ddx23	0.299462	-0.243435
Mfn2	0.537429	-0.243331
Dtnb	2.16783	-0.243329
Vps26a	0.947377	-0.243154
Slc25a12	0.0628639	-0.242766
Fxr1	0.347615	-0.242308
Abhd3	0.489397	-0.242277
Nat10	1.15327	-0.242021
Snw1	0.519462	-0.241793
Brix1	0.11145	-0.241585
Cnot10	0.505312	-0.241474
Sccpdh	-0.603461	-0.241391
Ube2e1	-0.483099	-0.241124
Slc16a4	-0.139868	-0.240953
Nudcd3	0.697175	-0.240059
Serpina1a	-1.10642	-0.239151
Nif3l1	-0.246339	-0.238511
Pdcd10	0.96376	-0.237643
Gnl2	0.63708	-0.237331
Zc3h7b	0.974436	-0.237322
Sec22b	0.0566914	-0.236837
Iyd	0.206922	-0.236675
Myo19	-0.223907	-0.236671
Mboat7	-0.474749	-0.236448
Eps15	0.0752701	-0.235936
Cog3	-0.207361	-0.235815
Rab11fip3	-0.186019	-0.235045
Gng12	-0.471433	-0.234592
Nmi	-0.206457	-0.234317
B4galt1	-0.43018	-0.23387
Ranbp9	-0.345262	-0.233424
Xpc	0.74699	-0.233352
Scyl3	-0.0322862	-0.23315
Pde12	0.775931	-0.231823
Esam	-0.243105	-0.231725
Glud1	-0.771268	-0.231542
Sumo1	0.418892	-0.23074
Ddx21	1.23966	-0.230573
Eif4g2	0.117463	-0.230498
H6pd	0.230518	-0.230498
Tbc1d9b	0.471103	-0.229598
Atp6v1h	1.37006	-0.229481
Paf1	-0.0713734	-0.229301
Usp48	0.492736	-0.229195
Gns	-0.0150702	-0.229178
Tln2	0.388809	-0.228716
Psap	1.45974	-0.228431
Pctp	-1.75217	-0.228324
Sec14l2	-0.146262	-0.228047
Nisch	-0.250448	-0.227608
Ncl	0.347378	-0.227013
Pdhb	-0.443379	-0.226928
Apip	-0.352524	-0.226857
Zfr	0.33444	-0.226509
Mrps15	0.0637873	-0.226454
Ptgs1	0.188361	-0.226446
Slc4a4	0.800524	-0.226397
Ntn4	1.94105	-0.225769
Rgn	-0.570475	-0.225655
Kras	-0.311732	-0.225512
Abhd5	-0.581373	-0.225068
Dnajc7	-0.329388	-0.22504
Dis3	1.38049	-0.224833
Trmt11	-0.477634	-0.224428
P4hb	-0.365882	-0.224324
Pgm3	0.408145	-0.223999
Psmd5	-0.211994	-0.223283
Slc25a30	0.0177585	-0.223263
Crbn	0.103636	-0.222668
Armc9	0.0564009	-0.22174
Sf3b2	1.64251	-0.221394
Sptlc2	0.0167404	-0.221352
Glyr1	1.42642	-0.221059
Cct3	-0.103329	-0.220437
Tor1b	-0.683855	-0.220283
Sbf1	0.158337	-0.220227
Rab5a	-0.274946	-0.220136
Polr2b	0.506024	-0.21991
Lamp1	0.398325	-0.21986
Srsf3	0.450111	-0.219714
Tubb4b	-0.933017	-0.219365
Col4a4	1.87223	-0.219304
Tes3-ps	-0.0312573	-0.218978
Zc3h15	-0.220964	-0.218975
Snx12	-0.72562	-0.218824
Mpi	0.7074	-0.218703
Mta2	0.308001	-0.218188
Dis3l2	0.539796	-0.217923
Mettl7a1	1.0455	-0.217578
Mgat1	0.250753	-0.217481
Pgam5	-0.139226	-0.217417
Bcl2l13	0.771004	-0.217102
Sec31a	0.00738883	-0.216822
Hspb1	1.2991	-0.21661
Pcyt1a	-0.42369	-0.216109
Ube2k	-0.377756	-0.216002
Qrsl1	-0.471861	-0.215996
Enpep	0.226013	-0.215448
Idh3a	-0.570964	-0.215316
Mta1	-0.508902	-0.214986
Ublcp1	0.152667	-0.214728
Gbe1	-0.345506	-0.214419
Rpl36a-ps1	-0.173806	-0.214228
Smarce1	-0.314935	-0.214129
Mapre3	0.20351	-0.214102
Arfrp1	-0.1978	-0.213807
Txnl1	-0.385824	-0.213614
Htra1	-0.495751	-0.21315
Sart3	0.399367	-0.212017
Gnai3	1.19994	-0.212012
Map1s	-0.100327	-0.211866
Pkp2	1.20655	-0.211368
Lbr	2.06369	-0.211354
Rilpl1	-0.20021	-0.21129
Mtmr3	-0.11757	-0.211129
Psmb10	0.425592	-0.211075
Sephs1	-0.412956	-0.210745
Rhoa	-0.548621	-0.210551
Ran	0.802161	-0.210266
Mrpl39	-0.706515	-0.209745
Rad21	0.907133	-0.209228
Myd88	1.1796	-0.208737
Ldhd	-1.47857	-0.208607
Usp19	-0.0860504	-0.208587
Stx7	0.902669	-0.208258
Pts	-1.8736	-0.208139
Psmd10	-0.498683	-0.207964
Ppme1	0.147906	-0.207726
Rabl6	-0.46383	-0.20733
Pkp4	0.372265	-0.206926
Ncstn	0.78219	-0.20688
Tgm1	0.948081	-0.206578
Thumpd1	0.389717	-0.206016
St13	-0.635703	-0.205879
Pdxdc1	0.00057455	-0.205202
Tab1	-0.434072	-0.205104
Tpp1	-0.0960142	-0.204636
Gnb1	-0.330148	-0.204126
Sbf2	1.47757	-0.203953
Bco2	-0.441048	-0.203732
Sec61a1	1.97017	-0.203723
Sun1	1.12115	-0.203567
Hdhd3	-0.412729	-0.20342
Bri3bp	-0.031875	-0.203154
Btbd1	2.42071	-0.203024
Polr3c	-0.295449	-0.202726
Vps52	0.424824	-0.202534
Appl2	0.0560445	-0.202341
Uqcc1	0.403836	-0.201083
Tfg	0.0159141	-0.20068
Nudt2	-1.19982	-0.200558
Gca	-0.463623	-0.199584
Xrn2	1.14329	-0.199543
Rangap1	0.291982	-0.199283
Rbm22	1.09525	-0.199161
Dhodh	-0.858958	-0.199151
Bpgm	-0.0787404	-0.198985
Cs	-0.609482	-0.198406
Arhgef10l	0.930254	-0.197657
Hnrnpab	0.423253	-0.197499
Necap1	-0.31312	-0.197389
Lsm6	-0.641152	-0.19732
U2af2	0.525428	-0.197173
Efnb1	0.0567842	-0.196943
Maoa	2.5057	-0.196734
Ppm1g	1.88843	-0.196639
Galk2	0.210641	-0.196485
Aqp1	2.39763	-0.196417
Ivns1abp	0.013802	-0.196358
Tspan31	1.54768	-0.196183
Sar1a	-0.0812696	-0.19586
Gclm	-1.13322	-0.195569
Gdap2	0.997293	-0.195391
Memo1	-0.723689	-0.195344
Pgrmc1	-0.465909	-0.195225
Xrcc6	0.332281	-0.194836
[truncated: 2,288 more rows]

## Sheet: Fig S3b
Fig S3b. Overlap of differential proteins (proteome) and differential genes (transcriptome) between KMS and KM kidneys.
Dif-genes	Dif-proteins
1700009J07Rik	Arfgef2
1700019L03Rik	Mtg2
1700024P16Rik	Ckap5
1810064F22Rik	Upf2
2010016I18Rik	Ralgapa2
2010315B03Rik	Mmrn2
2310069B03Rik	Ppfia1
2610016A17Rik	Apob
2810417H13Rik	Akap11
2810429I04Rik	Poglut3
2810459M11Rik	Hk2
3000002C10Rik	Dpysl2
4922501L14Rik	Stxbp1
4930539E08Rik	Capn5
4931428F04Rik	Rpl21
4932411E22Rik	Psmd4
4933406B17Rik	Capn1
4933439K11Rik	Abcc1
5430435G22Rik	Bcat2
5430437J10Rik	Rab33b
6430571L13Rik	Dnajb6
9130230L23Rik	Acot1
9130409J20Rik	Hmox2
9530014B07Rik	Diaph2
A4gnt	Vti1b
A530032D15Rik	Idh1
A630001G21Rik	Lancl1
A630095E13Rik	HB2U
AA414768	Tcea1
Abcb1b	Rras
Abcc9	Cnp
Abi3bp	Enpep
Adam10	Ctsa
Adam28	Gapdh
Adam33	Pou4f1
Adamts4	Cst3
Adamts9	Gfus
Adh7	Acp2
Adra2a	Lyn
Adrb2	Ezr
Agr2	Glud1
Ahnak2	Psmb8
Ahrr	Ptpn6
AI118078	Vtn
AI467606	Ckmt1
AI504432	Aimp1
AI662270	Map2k1
Akap17b	Ssb
Akr1c18	Wars1
Aldh18a1	Rab6a
Aldh1a2	Rab21
Aldh1a3	Rab17
Aldh3a1	Pdha1
Amhr2	Stat1
Ammecr1	Stat5a
Ank	Pura
Ankle1	Rangap1
Ankrd55	Nsf
Ankrd6	Adss2
Ano3	Aldh2
Ano4	Capza1
Ano5	Capza2
Anxa8	Capzb
Aoc1	Polr1c
Apba2	Upp1
Apobec1	Pctp
Apobec3	Rab2a
Apobr	Faf1
Apol6	Rab4a
Aqp4	Tbc1d10a
Aqp6	Anks1a
Aqp8	Rab5b
Arhgap27os3	Ywhag
Arhgap4	Arf6
Arhgap40	Rap1a
Arl11	Rac1
Arl5c	Ctps2
Armcx3	Sms
Art4	Dab2
Aspm	Il6st
Atad2	Ckb
Atp10b	Cdk16
Atp1a2	Npepps
Atp7b	Pi4k2a
Avpr1a	Mrpl10
AW112010	Smarca4
Axin2	Ap5z1
Axl	Aak1
B3gnt9	Sf3b2
Bace2	Edc4
Bai1	Mccc2
Barx2	Slmap
BC030476	Nt5c2
BC030500	Ankrd28
BC035044	Lrrc47
BC147527	Coq8b
Bcat1	Spag9
Bche	Cnrip1
Bcl2a1a	Smg7
BE692007	Zzef1
Blk	Myo19
Bmp3	Kif1b
Bmpr1b	Papss1
Brca1	Tmpo
Bst1	Tsg101
Btbd17	Ecm1
Btk	Glg1
Btla	Rad21
Bub1	Ddx5
C130026I21Rik	Rhoc
C130060C02Rik	Ppp1r13b
C2cd4a	Eif4g2
C3	Gstt1
C3ar1	Git1
C4bp	Ltn1
C5ar1	Ncoa7
C5ar2	Gbf1
C920009B18Rik	Eif4g1
Cadm3	Xpnpep1
Cald1	Ints1
Camk1d	Inppl1
Capn13	Xpo1
Capn8	Fhod1
Car5a	Ints6
Card11	Smarcc2
Casc5	Srsf1
Cass4	Pik3c3
Catsperd	Naa35
Ccdc106	Kng2
Ccdc113	Ubr2
Ccdc88b	Smpd4
Ccl12	Larp1
Ccl2	Tln2
Ccl20	Kyat3
Ccna2	Nap1l4
Ccnb1	Inpp5a
Ccne1	Ints3
Ccr4	Ccdc93
Ccr5	Pdpr
Ccr6	Dcaf5
Cd101	Usp8
Cd180	Ankrd13a
Cd2	Cpm
Cd22	Tecpr1
Cd276	Vac14
Cd300ld	Pelo
Cd3g	Tnpo1
Cd4	Ptgr3
Cd44	Samm50
Cd6	Vipas39
Cd72	Epb41l5
Cd79a	Ganab
Cd79b	Snx14
Cd83	Tmem11
Cd8a	Mon1b
Cdca2	Arf2
Cdca7	Pik3cb
Cdh11	Qdpr
Cdh17	Poglut1
Cdh22	Tor1aip2
Cdk1	Eogt
Cdk19	Nhlrc2
Cdkn2a	Atg16l1
Ceacam19	Eri3
Celf2	Heatr5b
Cenpe	Pi4k2b
Cenpf	Prpf31
Cenpi	Riox2
Cep55	Ccdc158
Cers3	Fhip2a
Cers4	Nedd4l
Cfh	Pars2
Chad	Polr2b
Chek1	Dennd1c
Chp2	H6pd
Chrdl1	Trim32
Chrnb4	Ints5
Chst12	Btd
Chst8	Slc25a1
Ciita	Dync2li1
Ckap2	Kiaa0319l
Ckap2l	Galm
Ckap4	Angel2
Clca2	Pnpla8
Clca4	Trappc12
Clec12a	Appl1
Clec5a	Babam2
Clic6	Rptor
Clnk	Sdsl
Clstn2	Dnttip2
Cnr1	Mcat
Coch	Tbc1d22a
Col16a1	Sco2
Col17a1	Mtmr6
Col1a1	Mrps23
Col1a2	Fam114a2
Col3a1	Pofut2
Col5a1	Egln1
Col6a1	Wdr13
Col6a4	Chn1
Cpb2	Bzw2
Cpsf4l	Smap1
Csf1	Rusf1
Csf1r	Setd3
Csf2rb2	Chia
Cthrc1	Pip4k2c
Ctsc	Dera
Ctse	Ugp2
Ctss	Smarca5
Cx3cr1	Ivns1abp
Cxcl5	Tmem70
Cxcl9	Ppp6r3
Cxcr3	Pcyt2
Cybb	Nop2
Cyp17a1	Atg5
Cyp3a13	Hadhb
Cyp4f15	Trabd
Cyp4f39	Me2
Cyp51	Aco2
Cyp7b1	Dctn2
D030028A08Rik	Arrdc1
D130040H23Rik	Fuca2
D430020J02Rik	Eif2s2
D730005E14Rik	Eif2b1
Dapp1	Fuca1
Dck	Txnrd3
Dcp1a	Pccb
Dcstamp	Acss1
Ddr2	Ubxn6
Dennd1c	Nipsnap3b
Dennd2a	Pcyox1
Diap3	Cotl1
Dio2	Rwdd1
Dkk3	Ppp6c
Dlgap5	Slc25a30
Dmkn	Uqcrfs1
Dmrt2	Xpot
Dnaaf3	Mospd2
Dnah12	Cacybp
Dnmt3l	Njmu
Dock1	Mms19
Dpysl3	Trmt5
Dsc2	Arl2
Dscaml1	Mrpl45
Dtl	Nudt14
Dtx1	Tmed10
E030042O20Rik	Rab1b
E2f2	Vps33a
E2f8	Coro7
E330013P04Rik	Ephx1
Ect2	Oxsm
Eda2r	Gbe1
Efcab4b	Prps1
Efcab7	Cutc
Efs	Alg2
Egr2	Wwp2
Elf5	Scyl3
Emr1	Pmpca
Epb4.1l2	Etfb
Epsti1	Dtd1
Esco2	Rai14
Espl1	Tfip11
Esr1	Mesd
Evi2a	Ranbp2
Exoc3l4	Ush1c
Eya2	Nckipsd
F730043M19Rik	Oxct2a
Fam105a	Glmp
Fam107a	Ccdc22
Fam111a	Ralb
Fam198b	Riox1
Fam212b	Hyou1
Fam46c	Pals2
Fam83b	Pnkp
Fat1	Rhoa
Fat2	Psma6
Fat3	Tbl1x
Fblim1	Golga5
Fbn1	Dcun1d1
Fcer2a	Ca5b
Fcgbp	Nsdhl
Fcgr1	Psma4
Fcrl1	Eci2
Fcrls	Ap4b1
Fer1l4	Fxr2
Fgfr2	Eif3g
Fgl1	Ilf3
Fignl1	Dnpep
Fmod	Stk25
Fn1	Slc25a20
Fndc1
Foxa1
Foxp3
Frem1
Fsd1l
Fst
Fut1
Fut2
Fut4
Fzd10
Gal3st4
Galnt13
Gas2l3
Gbgt1
Gbp8
Gcm1
Gdf11
Gdf3
Gen1
Gfpt1
Gfra1
Gimap7
Gjb6
Gli1
Glipr1
Gm10451
Gm10709
Gm11839
Gm12185
Gm13219
Gm13655
Gm15658
Gm15697
Gm15760
Gm17399
Gm18958
Gm1966
Gm19935
Gm21925
Gm3775
Gm3854
Gm4840
Gm536
Gm5820
Gm6344
Gm7435
Gm8554
Gm9917
Gna15
Gnat2
Gng2
Gpa33
Gpc6
Gpnmb
Gpr110
Gpr153
Gpr22
Gpr31c
Gpr34
Gpr65
Gpr68
Gpr75
Gpr87
Grhl2
Grhl3
Gria4
Gsap
Gsdmc2
Gsdmc3
Gsdmc4
Guca2a
Gucy1a2
H2-Eb2
H2-M2
H60c
Hc
Hcls1
Hdac9
Hells
Herc6
Hexb
Hhip
Hk2
Hk3
Hmgcll1
Hmmr
Homer2
Hpgd
Hpgds
Hr
Hsbp1l1
Icosl
Id4
Idua
Igdcc4
Igf1
Ighv1-80
Igkv13-85
Igkv1-88
Igkv19-93
Igkv4-57
Igkv4-57-1
Igkv4-59
Igkv4-80
Igkv5-43
Igkv6-23
Igkv8-24
Igsf10
Igsf9b
Ikbke
Ikzf1
Ikzf3
Il16
Il18r1
Il1a
Il1f5
Il1f9
Il1rl1
Il1rn
Il33
Il7r
Iqgap3
Iqsec3
Irf4
Irg1
Itgax
Itih1
Itih2
Itih4
Itk
Ivl
Kcna6
Kcnk2
Kcnk3
Kcnma1
Kcnn4
Kcnt2
Kdelr3
Kel
Kif13b
Kif14
Kif20a
Kif24
Kif26b
Kif4
Kif5c
Kifc1
Kit
Klf5
Kndc1
Kntc1
Krt14
Krt23
Krt4
Krt5
Krt6b
Krt80
Lair1
Laptm5
Lca5
Lcp1
Lcp2
Lgals12
Lilra5
Lingo1
LOC101056102
LOC102631514
LOC102631619
LOC102631620
LOC102632087
LOC102632156
LOC102632313
LOC102632356
LOC102632684
LOC102632898
LOC102633000
LOC102633171
LOC102633650
LOC102634056
LOC102634137
LOC102634323
LOC102634517
LOC102634840
LOC102635502
LOC102635786
LOC102635788
LOC102636411
LOC102636496
LOC102637381
LOC102637430
LOC102637507
LOC102637960
LOC102638373
LOC102638759
LOC102638931
LOC102639022
LOC102639105
LOC102639202
LOC102639738
LOC102640004
LOC102640424
LOC102640580
LOC102640720
LOC102640819
LOC102640911
LOC102640956
LOC102640962
Loxl4
Lpar1
Lpar5
Lpcat2
Lrat
Lrrc31
Lrrc39
Lrrc8e
Lrriq1
Lsamp
Ltbp1
Ltbp2
Lum
Ly6d
Ly86
Ly9
Lyrm7
Lyz1
Mab21l3
Mak
Map4k1
Map6
Marcks
Mboat2
Mcoln2
Mcoln3
Megf11
Mfap5
Mgst2
Milr1
Mis18bp1
Mitf
Mki67
Mkl2
Mlh1
Mmp12
Mpeg1
Mre11a
Mro
Ms4a14
Ms4a7
Muc20
Muc4
Mycl
Mycn
Myo5a
Naip1
Nalcn
Nav3
Ncapg
Ncaph
Ncf1
Nefl
Negr1
Neil3
Neurl3
Neurog2
Nfatc2
Nfe2l3
Ngfr
Nhlrc4
Niacr1
Nipal4
Nkx6-3
Nlrc3
Nlrp10
Nmnat2
Npsr1
Nptx1
Npy1r
Npy5r
Nr5a2
Nrarp
Nt5e
Nuf2
Nxpe1-ps
Ociad2
Olfm1
Olr1
Ophn1
Orai2
Otop1
Otub2
Oxgr1
P2ry12
P2ry13
P2ry14
P2ry6
Padi1
Padi2
Pak3
Panct2
Papln
Paqr8
Parm1
Parpbp
Pax5
Pcsk6
Pdgfra
Pdgfrl
Pdlim3
Pga5
Pgm2l1
Pgr
Phlda1
Pid1
Pik3ap1
Pik3cg
Pik3r1
Pik3r3
Pira6
Pirt
Pkhd1l1
Pkp1
Plbd1
Plcd4
Plcg2
Plet1
Plxnc1
Pof1b
Postn
Pou2af1
Pou2f2
Pparg
Ppp1r26
Ppp1r9a
Ppp2r2c
Prap1
Prc1
Prl6a1
Prom2
Prr11
Prrg1
Prrx1
Prss35
Psd4
Psrc1
Ptafr
Ptchd1
Ptgdr
Ptgfrn
Ptpn7
Pvrig-ps
Pycr1
Rab27b
Racgap1
Rad51
Rapgefl1
Rasa4
Rasef
Rasgrp1
Rbbp8nl
Rbms3
Rdh12
Rec8
Reg3g
Rerg
Ret
Retnla
Rgs16
Rgs7bp
Rhoh
Rhox6
Rin1
Rinl
Rnase1
Rnf150
Rnf180
Rpl29
Rrm2
Rs1
Rtn4rl1
Runx1
Runx2
Samsn1
Satb2
Sbspon
Scara3
Scd1
Scimp
Scn2b
Sctr
Scube2
Sema3c
Serpina10
Serpinb5
Serpinb6b
Serpinb9
Sgol1
Sh2b2
Sh3kbp1
Shcbp1
Sidt1
Siglec1
Siglec5
Siglece
Slamf6
Slamf7
Slamf8
Slc11a1
Slc14a1
Slc14a2
Slc15a3
Slc22a19
Slc22a26
Slc26a4
Slc34a2
Slc36a2
Slc38a1
Slc4a1
Slc4a5
Slc6a14
Slc7a12
Slco4c1
Slco5a1
Slfn9
Smc2
Smc4
Smoc1
Smoc2
Smpdl3b
Sned1
Snx20
Sorcs2
Spef2
Spin4
Spock3
Sprr2a3
Sprr2f
Sptssb
Sstr2
St6galnac5
Stac2
Stard13
Stard9
Stc2
Stom
Styk1
Susd1
Sv2b
Sval2
Syk
Syn2
Syt13
Tbc1d10c
Tcerg1l
Tgfb2
Themis2
Ticrr
Tlr1
Tlr2
Tlr5
Tlr9
Tm4sf20
Tmeff1
Tmem151b
Tmem173
Tmem40
Tmem45a
Tmem59l
Tmprss13
Tmprss4
Tmprss6
Tnc
Tnf
Tnfrsf13b
Tnfrsf19
Tnfsf13b
Tnfsf14
Tnik
Tnip3
Tns4
Tonsl
Top2a
Tox
Tprg
Tpst1
Tpx2
Traf1
Traf3ip3
Trim15
Trim29
Trim50
Trim59
Trim61
Tshz2
Tyro3
Ubash3b
Uhrf1
Upk1b
Upk2
Utf1
Vav1
Vcam1
Vcan
Vipr1
Vis1
Vstm5
Vwf
Wasf3
Wdr16
Wdr59
Wdr89
Wisp1
Wnt4
Wnt5a
Wnt9b
Wscd2
Zbp1
Zbtb8b
Zfhx2
Zfhx4
Zfp239
Zfp280b
Zfp518b
Zfp583
Zfp599
Zfp667
Zfp677
Zfp827
1110007C09Rik
1600020E01Rik
1700067K01Rik
1700080G18Rik
1700101I11Rik
1810063I02Rik
2310010G23Rik
8430408G22Rik
9030619P08Rik
Abcd4
Abhd11os
Acaa2
Acat3
Acnat2
Acy1
Adck3
Adh5
Afmid
Agfg2
Aifm2
Angptl4
Apoa2
Armc12
Asl
Atp5o
AW822252
Bag1
Baiap2
Bcl2l1
Bid
Bmp7
Bod1
Bre
C130074G19Rik
C1ql3
C1qtnf4
Cacna2d2
Cadm4
Card10
Cd63-ps
Cda
Cdip1
Cdk18
Cdr2
Chchd7
Cited4
Cnnm1
Cnppd1
Cox4i1
Cryl1
Crym
Ctsd
Cyp27a1
D8Ertd738e
Dazap2
Dbi
Dcxr
Ddc
Dedd2
Depdc7
Dpep1
Dpm3
Dtnbp1
Dusp1
Dusp28
Echs1
Eci2
Eif1
Eif4ebp3
Ell3
Endog
Errfi1
Ethe1
Eva1a
Eva1b
Fam120aos
Fbp2
Fbxo44
Fcgrt
Fdx1
Fgfbp1
Fhit
Fkbp5
Fosb
Fth1
Fuca1
Fuk
Gabarapl1
Gadd45g
Gbp2b
Ggact
Gm10169
Gm10354
Gm11827
Gm13226
Gm14494
Gm15417
Gm15590
Gm20056
Gm21023
Gm21464
Gm3375
Gm3934
Gm4459
Gm4983
Gm5456
Gm5510
Gm5855
Gm5900
Gm6197
Gm6969
Gm7335
Gm7730
Gm7808
Gm7993
Gm8210
Gm8349
Gm9843
Gnmt
Gnptg
Got1
Gpt
Gpx3
Gsta1
Gsta2
Gsta3
Gstk1
Gstt1
Gstt2
Hadh
Herpud1
Hint1
Hmgcs2
Hspb6
Ifi44l
Igsf5
Itga2b
Itgb1bp1
Jmjd6
Khk
Klf1
Klf15
Lgals4
Lhx1os
Lmbr1l
LOC102631806
LOC102634087
LOC102634487
LOC102635276
LOC102635471
LOC102639020
LOC102639076
LOC102640095
Lrrc52
Maf1
Map1lc3a
Map1lc3b
Mgst3
Mir1199
Mob2
Mocs2
Mrps35
Msrb1
Mt1
Mtch2
Mtfr1l
Napa
Ndrg1
Ndufa7
Ndufb4
Ngdn
Ninj1
Nme2
Osr2
Pcbp4
Pcna-ps2
Pdcd6
Pdk2
Pef1
Per1
Phf7
Phkg2
Phyh
Pik3c2g
Pim3
Plk3
Pmm1
Pnpla2
Polr3e
Pop5
Ppp1r14d
Pqlc2
Prodh
Prosc
Psmd9
Pttg1
Qdpr
Rab5c
Rfxap
Rnf166
Rnu7
Rpain
Rpl19-ps6
Rpl29-ps5
Rps10
Rpsa-ps4
Rpusd3
S100g
Sbds
Sdc4
Selenbp1
Sin3b
Slc22a21
Slc25a25
Slc25a28
Slc25a5
Slc37a4
Slc3a2
Slc48a1
Slc6a19os
Slc6a8
Snx8
Sqstm1
Stc1
Sult1b1
Syf2
Tamm41
Tbc1d10a
Tbx6
Tcp11l1
Tmem159
Tmem252
Tmem37
Tmem86b
Tnfrsf12a
Tprgl
Trmt112-ps1
Trnp1
Tsc22d3
Tst
Tstd1
Ttll3
Txndc17
Upp2
Usp2
Vasn
Wdr4
Wdr45b
Wdr91
Wfdc2
Wtip
Xlr3b
Xpa
Zfp358
Zfp648

## Sheet: Fig S3c
Fig S3c. Gene Ontology (GO) classification of differential genes between KMS and KM kidneys.
Ontology	ID	Description	GeneRatio	BgRatio	pvalue	qvalue	geneID	Count
cellular compoment	GO:0031012	extracellular matrix	49/627	476/21298	2.66566e-14	1.01015e-11	Mmp7/Sftpd/Mmp12/Col1a1/Muc4/Tgfb2/Ltbp2/Kng1/Mfap5/Timp1/Col3a1/Fgb/Fgg/Lingo3/Itih4/Nov/Smoc1/F3/Fga/Runx1/Wisp2/Mgp/Prg2/Tgfb3/Scara3/Itgb4/Ctsc/Mmp3/Serpinb9/Adamts2/Wnt7a/Hmcn2/Hapln4/Chad/Chadl/Spock3/Megf6/Cela1/Fbn2/Muc1/Igf1/Lox/Tgfbi/Col10a1/Mmp16/Smoc2/Adamts8/Clec3b/Fn1	49
cellular compoment	GO:0062023	collagen-containing extracellular matrix	36/627	331/21298	1.62462e-11	3.07822e-09	Sftpd/Col1a1/Muc4/Tgfb2/Ltbp2/Kng1/Mfap5/Timp1/Col3a1/Fgb/Fgg/Itih4/Nov/Smoc1/F3/Fga/Runx1/Mgp/Prg2/Tgfb3/Itgb4/Ctsc/Serpinb9/Adamts2/Hmcn2/Megf6/Cela1/Fbn2/Muc1/Igf1/Lox/Tgfbi/Col10a1/Smoc2/Adamts8/Fn1	36
cellular compoment	GO:0005581	collagen trimer	10/627	83/21298	0.000160215	0.0202376	Sftpd/Col1a1/Col3a1/Fcna/Scara3/C1qc/C1qa/Lox/Col10a1/C1qb	10
cellular compoment	GO:0009897	external side of plasma membrane	24/627	399/21298	0.000815302	0.0772392	Cd276/Cd14/Fgb/Fgg/Tnfrsf9/Fga/Fcgr3/Vcam1/Fcgr1/Tnfrsf13b/Plet1/Sdc1/Folr1/Cd44/Pdcd1/Adgre1/Fcer1g/Raet1a/Cd163l1/Cd6/Cd83/Cd200r3/Siglece/Cd22	24
cellular compoment	GO:0016324	apical plasma membrane	20/627	314/21298	0.00108869	0.0825113	Muc4/Atp12a/Muc13/Abcb1b/Aqp8/Slc22a18/Slc34a3/Plet1/P2ry6/Amn/Prom2/Zmynd10/Folr1/Muc1/Slc34a1/Cd44/Slc39a4/Kcnk1/Aqp6/Fn1	20
cellular compoment	GO:0031526	brush border membrane	8/627	77/21298	0.00190442	0.120279	Slc34a3/Slc7a11/Amn/Folr1/Slc34a1/Kcnk1/Slc5a2/Prkcb	8
cellular compoment	GO:0031091	platelet alpha granule	4/627	20/21298	0.00247528	0.134	Fgb/Fgg/Fga/Igf1	4
cellular compoment	GO:0045177	apical part of cell	23/627	415/21298	0.00296443	0.14042	Muc4/Atp12a/Muc13/Abcb1b/Dpep1/Aqp8/Vcam1/Slc22a18/Slc34a3/Plet1/P2ry6/Amn/Prom2/Zmynd10/Folr1/Muc1/Slc34a1/Cd44/Slc39a4/Kcnk1/Pdzd3/Aqp6/Fn1	23
cellular compoment	GO:0019897	extrinsic component of plasma membrane	13/627	185/21298	0.00338494	0.142524	Cdh17/Prss22/Blk/Olr1/Esyt3/Rs1/Ppl/Olfm1/Gna15/Ggnbp1/Cdh22/Nlrp10/Racgap1	13
cellular compoment	GO:0005604	basement membrane	9/627	106/21298	0.00409036	0.155003	Tgfb2/Timp1/Smoc1/Runx1/Itgb4/Hmcn2/Tgfbi/Smoc2/Fn1	9
cellular compoment	GO:0031225	anchored component of membrane	13/627	193/21298	0.00483855	0.165986	Prss22/Smpdl3b/Cd14/Raet1e/Dpep1/Vcam1/Meltf/Plet1/Cd52/Folr1/H60c/Bst1/Raet1a	13
cellular compoment	GO:0019898	extrinsic component of membrane	18/627	312/21298	0.00537044	0.165986	Cdh17/Prss22/Blk/Olr1/Esyt3/Rs1/Pik3c2g/Ppl/Olfm1/Gna15/Bsn/Ggnbp1/Cdh22/Bst1/Ncf1/Nlrp10/Racgap1/Socs2	18
cellular compoment	GO:0005902	microvillus	8/627	92/21298	0.00574886	0.165986	Muc4/Nfasc/Foxa1/Vcam1/Dcxr/Prom2/Cd44/Lyz2	8
cellular compoment	GO:0005791	rough endoplasmic reticulum	8/627	93/21298	0.00613227	0.165986	Sftpd/Ckap4/Fga/Slc7a11/Lrat/Ncf1/Lyz2/Cybb	8
cellular compoment	GO:0045095	keratin filament	5/627	41/21298	0.00679521	0.171669	Krt5/Krt4/Krt18/Eppk1/Krt14	5
cellular compoment	GO:0005903	brush border	10/627	138/21298	0.00776545	0.183918	Slc34a3/Dcxr/Slc7a11/Amn/Folr1/Slc34a1/Kcnk1/Pdzd3/Slc5a2/Prkcb	10
cellular compoment	GO:0000778	condensed nuclear chromosome kinetochore	3/627	15/21298	0.00887001	0.186737	Mis18bp1/Rec8/Bub1b	3
cellular compoment	GO:0033391	chromatoid body	3/627	15/21298	0.00887001	0.186737	Tdrd1/Ddx4/Piwil2	3
cellular compoment	GO:0043186	P granule	3/627	16/21298	0.0106813	0.192746	Tdrd1/Ddx4/Piwil2	3
cellular compoment	GO:0045495	pole plasm	3/627	16/21298	0.0106813	0.192746	Tdrd1/Ddx4/Piwil2	3
cellular compoment	GO:0060293	germ plasm	3/627	16/21298	0.0106813	0.192746	Tdrd1/Ddx4/Piwil2	3
cellular compoment	GO:0005882	intermediate filament	9/627	125/21298	0.0117047	0.201611	Krt5/Krt17/Krt19/Krt4/Nefm/Ppl/Krt18/Eppk1/Krt14	9
cellular compoment	GO:0000779	condensed chromosome, centromeric region	5/627	49/21298	0.0142808	0.23529	Ncapg/Mis18bp1/Ska3/Rec8/Bub1b	5
cellular compoment	GO:0000777	condensed chromosome kinetochore	4/627	33/21298	0.0154732	0.244314	Mis18bp1/Ska3/Rec8/Bub1b	4
cellular compoment	GO:0016323	basolateral plasma membrane	13/627	228/21298	0.0179563	0.27218	Cdh17/Abcc3/Atp12a/Tshr/Slc51a/Itgb4/Slc9b2/P2ry6/Muc20/Folr1/Slc34a1/Cd44/Slc22a22	13
cellular compoment	GO:0043083	synaptic cleft	3/627	20/21298	0.019934	0.287537	Nptx1/Prss12/Adgrb3	3
cellular compoment	GO:0046658	anchored component of plasma membrane	6/627	73/21298	0.020487	0.287537	Prss22/Cd14/Meltf/Folr1/H60c/Raet1a	6
cellular compoment	GO:0031362	anchored component of external side of plasma membrane	3/627	22/21298	0.0257887	0.34902	Cd14/Folr1/Raet1a	3
cellular compoment	GO:0034364	high-density lipoprotein particle	3/627	23/21298	0.0290242	0.379263	Saa3/Apom/Saa1	3
cellular compoment	GO:0030056	hemidesmosome	2/627	10/21298	0.0332926	0.387673	Eppk1/Itgb4	2
cellular compoment	GO:0043020	NADPH oxidase complex	2/627	10/21298	0.0332926	0.387673	Ncf1/Cybb	2
cellular compoment	GO:0030141	secretory granule	18/627	383/21298	0.0355392	0.387673	Cuzd1/Col1a1/Tmprss4/Tgfb2/Fgb/Klk1b21/Fgg/Dkkl1/Fga/Tgfb3/Spaca7/Syt2/Adam8/Moxd1/Igf1/Lyz2/Slc11a1/Syt8	18
cellular compoment	GO:0031233	intrinsic component of external side of plasma membrane	3/627	25/21298	0.0361062	0.387673	Cd14/Folr1/Raet1a	3
cellular compoment	GO:0001527	microfibril	2/627	11/21298	0.0399107	0.387673	Mfap5/Fbn2	2
cellular compoment	GO:0005583	fibrillar collagen trimer	2/627	11/21298	0.0399107	0.387673	Col1a1/Col3a1	2
cellular compoment	GO:0097542	ciliary tip	2/627	11/21298	0.0399107	0.387673	Mak/Gli1	2
cellular compoment	GO:0098643	banded collagen fibril	2/627	11/21298	0.0399107	0.387673	Col1a1/Col3a1	2
cellular compoment	GO:0099569	presynaptic cytoskeleton	2/627	11/21298	0.0399107	0.387673	Nefm/Bsn	2
cellular compoment	GO:0002102	podosome	3/627	26/21298	0.0399491	0.387673	Vcam1/Adam8/Sh3pxd2b	3
cellular compoment	GO:0045335	phagocytic vesicle	6/627	87/21298	0.043317	0.387673	Rab39/Adam8/Rab7b/Slc11a1/Cybb/Capg	6
cellular compoment	GO:0044215	other organism	3/627	27/21298	0.0439901	0.387673	Gbp2b/C4b/Top2a	3
cellular compoment	GO:0044216	other organism cell	3/627	27/21298	0.0439901	0.387673	Gbp2b/C4b/Top2a	3
cellular compoment	GO:0044217	other organism part	3/627	27/21298	0.0439901	0.387673	Gbp2b/C4b/Top2a	3
cellular compoment	GO:0000780	condensed nuclear chromosome, centromeric region	3/627	28/21298	0.0482264	0.399138	Mis18bp1/Rec8/Bub1b	3
cellular compoment	GO:0031045	dense core granule	3/627	28/21298	0.0482264	0.399138	Syt2/Adam8/Syt8	3
cellular compoment	GO:0043235	receptor complex	18/627	398/21298	0.0484509	0.399138	Gabrp/Ret/Cd14/Olr1/Itgbl1/Tshr/Loxl4/Gpr84/Amhr2/Olfm1/Itgb4/Lrp8/Bst1/Cd44/Bmpr1b/Col10a1/Cd6/Adra2a	18
cellular compoment	GO:0098862	cluster of actin-based cell projections	10/627	189/21298	0.0535981	0.42994	Slc34a3/Dcxr/Slc7a11/Amn/Folr1/Slc34a1/Kcnk1/Pdzd3/Slc5a2/Prkcb	10
cellular compoment	GO:0005641	nuclear envelope lumen	2/627	13/21298	0.0544591	0.42994	Fam3b/Bche	2
cellular compoment	GO:0044420	extracellular matrix component	4/627	49/21298	0.0556652	0.430493	Col1a1/Mfap5/Col3a1/Fbn2	4
cellular compoment	GO:0045111	intermediate filament cytoskeleton	9/627	166/21298	0.057412	0.435123	Krt5/Krt17/Krt19/Krt4/Nefm/Ppl/Krt18/Eppk1/Krt14	9
cellular compoment	GO:0034451	centriolar satellite	3/627	31/21298	0.0620729	0.445633	Krt18/Zmynd10/Ccdc113	3
cellular compoment	GO:0000940	condensed chromosome outer kinetochore	2/627	14/21298	0.0623268	0.445633	Ska3/Bub1b	2
cellular compoment	GO:0043240	Fanconi anaemia nuclear complex	2/627	14/21298	0.0623268	0.445633	Fanci/Cenpx	2
cellular compoment	GO:0008305	integrin complex	3/627	33/21298	0.0722131	0.506758	Itgbl1/Itgb4/Bst1	3
cellular compoment	GO:0034358	plasma lipoprotein particle	3/627	35/21298	0.0830397	0.561922	Saa3/Apom/Saa1	3
cellular compoment	GO:1990777	lipoprotein particle	3/627	35/21298	0.0830397	0.561922	Saa3/Apom/Saa1	3
cellular compoment	GO:0005614	interstitial matrix	2/627	17/21298	0.0879588	0.574685	Igf1/Smoc2	2
cellular compoment	GO:0098644	complex of collagen trimers	2/627	17/21298	0.0879588	0.574685	Col1a1/Col3a1	2
cellular compoment	GO:0032994	protein-lipid complex	3/627	37/21298	0.0945143	0.60705	Saa3/Apom/Saa1	3
cellular compoment	GO:0046930	pore complex	2/627	18/21298	0.0970909	0.613206	Hc/C8g	2
biological process	GO:0002526	acute inflammatory response	24/622	116/21092	4.18846e-14	1.50211e-10	C3/Saa3/Lbp/Hp/Itih4/Dnase1/F3/A2m/Orm1/Saa1/Il1a/Fcgr3/Fcgr1/Adam8/Serpinb9/Bdkrb2/Il20rb/Tnfsf11/Fcer1g/Cd6/Il1rn/Serpina3n/Adra2a/Fn1	24
biological process	GO:0030595	leukocyte chemotaxis	29/622	212/21092	6.18467e-12	1.10901e-08	Cxcl5/Il1f6/S100a14/Cxcl17/Lbp/Il1f8/Nov/Fcgr3/Ccl6/Cxcl3/Padi2/F7/C3ar1/Adam8/Ccl20/Csf1/Ccl8/Ccl12/Bst1/Tnfsf11/Ccl9/Ddt/Hc/Fcer1g/Cxcl14/Slc37a4/Il1rn/Il23a/Aif1	29
biological process	GO:0060326	cell chemotaxis	34/622	298/21092	1.6726e-11	1.99949e-08	Cxcl5/Il1f6/S100a14/Cxcl17/Lpar1/Saa3/Lbp/Il1f8/Nov/Saa1/Fcgr3/Vcam1/Ccl6/Cxcl3/Padi2/F7/C3ar1/Adam8/Ccl20/Csf1/Ccl8/Ccl12/Bst1/Tnfsf11/Ccl9/Ddt/Hc/Fcer1g/Cxcl14/Smoc2/Slc37a4/Il1rn/Il23a/Aif1	34
biological process	GO:0097529	myeloid leukocyte migration	27/622	199/21092	4.03215e-11	3.61514e-08	Cxcl5/Il1f6/S100a14/Cxcl17/Lbp/Il1f8/Nov/Il1a/Fcgr3/Ccl6/Cxcl3/C3ar1/Adam8/Ccl20/Csf1/Ccl8/Ccl12/Bst1/Tnfsf11/Ccl9/Ddt/Hc/Fcer1g/Slc37a4/Il1rn/Il23a/Aif1	27
biological process	GO:0097530	granulocyte migration	22/622	146/21092	3.38684e-10	2.35075e-07	Cxcl5/Il1f6/S100a14/Cxcl17/Lbp/Il1f8/Il1a/Fcgr3/Ccl6/Cxcl3/C3ar1/Adam8/Ccl20/Csf1/Ccl8/Ccl12/Bst1/Ccl9/Fcer1g/Slc37a4/Il1rn/Il23a	22
biological process	GO:0072376	protein activation cascade	15/622	64/21092	3.93287e-10	2.35075e-07	C3/Fgb/C4bp/Fgg/Cfi/Fga/A2m/Fcna/C4b/C1qc/C1qa/Hc/C8g/C1qb/Cfd	15
biological process	GO:0071621	granulocyte chemotaxis	20/622	125/21092	7.27207e-10	3.72571e-07	Cxcl5/Il1f6/S100a14/Cxcl17/Lbp/Il1f8/Fcgr3/Ccl6/Cxcl3/C3ar1/Ccl20/Csf1/Ccl8/Ccl12/Bst1/Ccl9/Fcer1g/Slc37a4/Il1rn/Il23a	20
biological process	GO:0002250	adaptive immune response	38/622	420/21092	1.02293e-09	4.58571e-07	C3/Arg1/Muc4/Il18r1/Raet1e/Fgb/C4bp/Fgg/Cfi/Arg2/Fga/Fcgr3/Jchain/Foxp3/Fcgr1/Tnfrsf13b/C3ar1/Ctsc/C4b/Serpinb9/C1qc/C1qa/H2-M2/H60c/Il20rb/Gm11127/Cd44/Adgre1/Hc/Slc11a1/Fcer1g/Raet1a/Nlrp10/C8g/Prkcb/Clec4d/C1qb/Il23a	38
biological process	GO:1990266	neutrophil migration	19/622	119/21092	2.00804e-09	8.00163e-07	Cxcl5/Il1f6/Lbp/Il1f8/Il1a/Fcgr3/Ccl6/Cxcl3/C3ar1/Adam8/Ccl20/Ccl8/Ccl12/Bst1/Ccl9/Fcer1g/Slc37a4/Il1rn/Il23a	19
biological process	GO:0050900	leukocyte migration	32/622	328/21092	3.52957e-09	1.26582e-06	Cxcl5/Il1f6/S100a14/Cxcl17/Lbp/Il1f8/Nov/Il1a/Fcgr3/Vcam1/Ccl6/Cxcl3/Padi2/F7/C3ar1/Adam8/Ccl20/Csf1/Ccl8/Ccl12/Bst1/Tnfsf11/Ccl9/Ddt/Hc/Fcer1g/Cxcl14/Slc37a4/Il1rn/Il23a/Ptafr/Aif1	32
biological process	GO:0030593	neutrophil chemotaxis	17/622	102/21092	7.25972e-09	2.36688e-06	Cxcl5/Il1f6/Lbp/Il1f8/Fcgr3/Ccl6/Cxcl3/C3ar1/Ccl20/Ccl8/Ccl12/Bst1/Ccl9/Fcer1g/Slc37a4/Il1rn/Il23a	17
biological process	GO:0006956	complement activation	12/622	49/21092	1.32445e-08	3.95825e-06	C3/C4bp/Cfi/A2m/Fcna/C4b/C1qc/C1qa/Hc/C8g/C1qb/Cfd	12
biological process	GO:0042060	wound healing	32/622	348/21092	1.48068e-08	4.08477e-06	Tmprss6/C3/Mmp12/Col1a1/Serpina10/Tgfb2/Anxa8/Kng1/Timp1/Col3a1/Fgb/Fgg/Nov/F3/Fga/Ppl/Grhl3/Eppk1/Il1a/F7/Plet1/Slc7a11/Wnt7a/Sdc1/Cd44/Igf1/Lox/Slc11a1/Fcer1g/Smoc2/Adra2a/Fn1	32
biological process	GO:0006953	acute-phase response	11/622	41/21092	1.89883e-08	4.86414e-06	Saa3/Lbp/Hp/Itih4/Orm1/Saa1/Il1a/Tnfsf11/Il1rn/Serpina3n/Fn1	11
biological process	GO:0002460	adaptive immune response based on somatic recombination of immune receptors built from immunoglobulin superfamily domains	28/622	296/21092	6.52617e-08	1.56033e-05	C3/Arg1/Muc4/Il18r1/Raet1e/C4bp/Cfi/Fcgr3/Foxp3/Fcgr1/C3ar1/Ctsc/C4b/Serpinb9/C1qc/C1qa/H2-M2/H60c/Il20rb/Gm11127/Hc/Slc11a1/Fcer1g/Raet1a/Nlrp10/C8g/C1qb/Il23a	28
biological process	GO:0009611	response to wounding	37/622	473/21092	7.9876e-08	1.79038e-05	Tmprss6/C3/Mmp12/Col1a1/Tmprss4/AI506816/Serpina10/Tgfb2/Anxa8/Kng1/Timp1/Col3a1/Fgb/Fgg/Nov/F3/Fga/Ppl/Grhl3/Eppk1/Il1a/Gli1/Itgb4/F7/Plet1/Slc7a11/Wnt7a/Sdc1/Folr1/Cd44/Igf1/Lox/Slc11a1/Fcer1g/Smoc2/Adra2a/Fn1	37
biological process	GO:0002683	negative regulation of immune system process	36/622	459/21092	1.1228e-07	2.36866e-05	Gpnmb/Sftpd/Cd276/Mmp12/Arg1/Muc4/Tgfb2/Smpdl3b/Col3a1/Cdkn2a/Arg2/Nov/A2m/Sox9/Runx1/Gpr68/Tgfb3/Pla2g2d/Foxp3/Padi2/Tnfrsf13b/Acod1/Serpinb9/Rab7b/C1qc/Ccl12/Il20rb/Cd44/Igf1/Pdcd1/Hes1/Ddt/Hc/Fcer1g/Pik3ap1/Cd22	36
biological process	GO:0002449	lymphocyte mediated immunity	26/622	277/21092	2.23962e-07	4.46222e-05	C3/Arg1/Muc4/Il18r1/Raet1e/C4bp/Cfi/Fcgr3/Foxp3/Fcgr1/Ctsc/C4b/Serpinb9/C1qc/C1qa/H2-M2/H60c/Il20rb/Gm11127/Hc/Slc11a1/Fcer1g/Raet1a/C8g/C1qb/Il23a	26
biological process	GO:0002438	acute inflammatory response to antigenic stimulus	8/622	24/21092	2.64888e-07	4.99985e-05	C3/Fcgr3/Fcgr1/Serpinb9/Bdkrb2/Il20rb/Fcer1g/Cd6	8
biological process	GO:0002443	leukocyte mediated immunity	30/622	363/21092	4.30695e-07	7.72304e-05	Cxcl5/C3/Arg1/Muc4/Il18r1/Raet1e/C4bp/Cfi/Dnase1/Fcgr3/Foxp3/Fcgr1/Ctsc/C4b/Serpinb9/C1qc/C1qa/H2-M2/H60c/Il20rb/Gm11127/Ncf1/Hc/Slc11a1/Fcer1g/Raet1a/C8g/C1qb/Il23a/Ptafr	30
biological process	GO:0006959	humoral immune response	21/622	199/21092	4.81077e-07	7.88869e-05	Mmp7/Sftpd/Cxcl5/C3/Fgb/C4bp/Cfi/Fga/A2m/Slpi/Fcna/Jchain/Cxcl3/Acod1/C4b/C1qc/C1qa/Hc/C8g/C1qb/Cfd	21
biological process	GO:0002253	activation of immune response	30/622	365/21092	4.83926e-07	7.88869e-05	Cd276/C3/S100a14/Lbp/Smpdl3b/Blk/Cd14/C4bp/Cfi/A2m/Fcna/Foxp3/C3ar1/Acod1/C4b/Rab7b/C1qc/C1qa/Tlr5/Hc/Fcer1g/C8g/Prkcb/Fyb/Tnip3/Pik3ap1/Bcl2a1d/C1qb/Cfd/Mapkapk3	30
biological process	GO:0042742	defense response to bacterium	25/622	272/21092	5.66723e-07	8.83672e-05	Mmp7/Sftpd/Cxcl5/Gbp2b/Lbp/Fgb/Hp/Arg2/Fga/Slpi/Prg2/Jchain/Fcgr1/Serpinb9/Tlr5/Mpeg1/Ncf1/Lyz2/Slc11a1/Fcer1g/Raet1a/Nlrp10/Clec4d/Defb36/Il23a	25
biological process	GO:0001819	positive regulation of cytokine production	33/622	435/21092	8.05049e-07	0.000118909	Cd276/C3/Mmp12/Il1f6/Cxcl17/Lbp/Il18r1/Cd14/Il1f8/Runx1/Prg2/Il1a/Fcgr3/Foxp3/C3ar1/Adam8/Rab7b/Ccl20/Tlr5/Il20rb/Ddt/Hc/Slc11a1/Fcer1g/Cybb/Raet1a/Nlrp10/Cd6/Cd83/Il1rn/Il23a/Ptafr/Adra2a	33
biological process	GO:0002688	regulation of leukocyte chemotaxis	15/622	110/21092	8.28909e-07	0.000118909	S100a14/Cxcl17/Lbp/Nov/Padi2/F7/C3ar1/Csf1/Ccl12/Bst1/Ddt/Hc/Cxcl14/Il23a/Aif1	15
biological process	GO:0006958	complement activation, classical pathway	8/622	30/21092	1.80267e-06	0.000248652	C3/C4bp/Cfi/C1qc/C1qa/Hc/C8g/C1qb	8
biological process	GO:0032103	positive regulation of response to external stimulus	25/622	291/21092	1.9604e-06	0.000260393	C3/Arg1/S100a14/Cxcl17/Lpar1/Lbp/Fcgr3/Ctss/Fcgr1/F7/C3ar1/Adam8/Acod1/Csf1/Tnfsf11/Ly86/Ddt/Fcer1g/Nlrp10/Cxcl14/Cd6/Smoc2/Il23a/Aif1/Fn1	25
biological process	GO:0070663	regulation of leukocyte proliferation	22/622	240/21092	2.80433e-06	0.000353551	Gpnmb/Sftpd/Cd276/Arg1/Cdkn2a/Arg2/Vcam1/Pla2g2d/Foxp3/Mzb1/Tnfrsf13b/Csf1/Ccl12/Il20rb/Bst1/Cd44/Igf1/Hes1/Cd6/Il23a/Aif1/Cd22	22
biological process	GO:0071674	mononuclear cell migration	12/622	78/21092	2.85892e-06	0.000353551	S100a14/Cxcl17/Nov/Ccl6/C3ar1/Ccl20/Csf1/Ccl8/Ccl12/Tnfsf11/Ccl9/Aif1	12
biological process	GO:0002685	regulation of leukocyte migration	19/622	187/21092	2.95852e-06	0.000353673	S100a14/Cxcl17/Lbp/Nov/Il1a/Padi2/F7/C3ar1/Adam8/Ccl20/Csf1/Ccl12/Bst1/Ddt/Hc/Cxcl14/Il23a/Ptafr/Aif1	19
biological process	GO:0002548	monocyte chemotaxis	10/622	55/21092	4.09052e-06	0.000473223	S100a14/Cxcl17/Nov/Ccl6/Ccl20/Ccl8/Ccl12/Tnfsf11/Ccl9/Aif1	10
biological process	GO:0015893	drug transport	20/622	210/21092	4.42802e-06	0.000496259	Arg1/Aoc1/Abcc3/Arg2/Rbp4/Runx1/Slc22a18/Syt2/Slc7a11/Amn/Slc36a2/Syt13/Folr1/Mb/Slc11a1/Slc1a5/Slc25a10/Slc7a1/Prkcb/Syt8	20
biological process	GO:0032944	regulation of mononuclear cell proliferation	21/622	230/21092	5.00188e-06	0.000543585	Gpnmb/Sftpd/Cd276/Arg1/Cdkn2a/Arg2/Vcam1/Pla2g2d/Foxp3/Mzb1/Tnfrsf13b/Csf1/Il20rb/Bst1/Cd44/Igf1/Hes1/Cd6/Il23a/Aif1/Cd22	21
biological process	GO:0002883	regulation of hypersensitivity	5/622	11/21092	8.7498e-06	0.000922928	C3/Fcgr3/Fcgr1/Il20rb/Fcer1g	5
biological process	GO:0001909	leukocyte mediated cytotoxicity	15/622	134/21092	1.00531e-05	0.0010301	Cxcl5/Arg1/Muc4/Raet1e/Dnase1/Fcgr3/Fcgr1/Ctsc/Serpinb9/H2-M2/H60c/Gm11127/Ncf1/Raet1a/Il23a	15
biological process	GO:0010466	negative regulation of peptidase activity	21/622	242/21092	1.09898e-05	0.00109481	Serpina1e/Serpina10/Spink12/Anxa8/Serpinb5/Kng1/Timp1/R3hdml/Itih4/A2m/Slpi/Dpep1/Cst7/Il24/Serpinb9/Spock3/Serpinb11/Cd44/Igf1/Bcl2a1d/Serpina3n	21
biological process	GO:0007162	negative regulation of cell adhesion	23/622	283/21092	1.2456e-05	0.00120733	Gpnmb/Sftpd/Cd276/Mmp12/Arg1/Col1a1/Muc4/B4galnt2/Fgg/Cdkn2a/Arg2/Runx1/Nat8f1/Pla2g2d/Foxp3/Meltf/Spaca7/Adam8/Plet1/Dscaml1/Il20rb/Cd44/Il1rn	23
biological process	GO:0070098	chemokine-mediated signaling pathway	10/622	63/21092	1.44624e-05	0.00134583	Cxcl5/Cxcl17/Ccl6/Cxcl3/Padi2/Trem2/Ccl20/Ccl8/Ccl12/Ccl9	10
biological process	GO:0002524	hypersensitivity	5/622	12/21092	1.46354e-05	0.00134583	C3/Fcgr3/Fcgr1/Il20rb/Fcer1g	5
biological process	GO:0050670	regulation of lymphocyte proliferation	20/622	228/21092	1.51196e-05	0.00135559	Gpnmb/Sftpd/Cd276/Arg1/Cdkn2a/Arg2/Vcam1/Pla2g2d/Foxp3/Mzb1/Tnfrsf13b/Il20rb/Bst1/Cd44/Igf1/Hes1/Cd6/Il23a/Aif1/Cd22	20
biological process	GO:0070664	negative regulation of leukocyte proliferation	12/622	92/21092	1.64139e-05	0.0014294	Gpnmb/Sftpd/Cd276/Arg1/Cdkn2a/Arg2/Pla2g2d/Foxp3/Tnfrsf13b/Ccl12/Il20rb/Cd44	12
biological process	GO:0022407	regulation of cell-cell adhesion	28/622	392/21092	1.674e-05	0.0014294	Gpnmb/Sftpd/Cd276/Arg1/Muc4/B4galnt2/Fgb/Fgg/Il1f8/Cdkn2a/Arg2/Fga/Runx1/Vcam1/Pla2g2d/Foxp3/Adam8/Il20rb/Cd44/Igf1/Tnfsf11/Hes1/Cd6/Cd83/Il1rn/Il23a/Ptafr/Aif1	28
biological process	GO:0002697	regulation of immune effector process	28/622	399/21092	2.30625e-05	0.00192347	Cxcl5/C3/Mmp12/Arg1/Muc4/Tgfb2/Lbp/Il18r1/Raet1e/Dnase1/A2m/Rbp4/Tgfb3/Fcgr3/Foxp3/Fcgr1/Mzb1/Serpinb9/H2-M2/H60c/Il20rb/Gm11127/Apobec3/Fcer1g/Raet1a/Il23a/Ptafr/Cd22	28
biological process	GO:0031349	positive regulation of defense response	25/622	336/21092	2.39292e-05	0.0019504	C3/Mmp12/Arg1/S100a14/Lbp/Smpdl3b/Cd14/Raet1e/Fcgr3/Ctss/Fcgr1/Adam8/Acod1/Rab7b/Tlr5/H60c/Tnfsf11/Ddt/Fcer1g/Raet1a/Nlrp10/Cd6/Tnip3/Pik3ap1/Mapkapk3	25
biological process	GO:0034754	cellular hormone metabolic process	12/622	96/21092	2.53918e-05	0.00200324	Akr1c18/Crabp2/Cyp17a1/Rbp4/Dkk3/Lrat/Rdh12/Hsd3b2/Adh7/Aldh1a2/Bmpr1b/Ugt1a7c	12
biological process	GO:0002456	T cell mediated immunity	14/622	128/21092	2.56946e-05	0.00200324	Arg1/Muc4/Il18r1/Raet1e/Foxp3/Ctsc/Serpinb9/H2-M2/H60c/Il20rb/Gm11127/Slc11a1/Raet1a/Il23a	14
biological process	GO:0034142	toll-like receptor 4 signaling pathway	7/622	31/21092	2.66112e-05	0.00201132	S100a14/Lbp/Cd14/Acod1/Rab7b/Tnip3/Pik3ap1	7
biological process	GO:0046942	carboxylic acid transport	23/622	297/21092	2.692e-05	0.00201132	Arg1/Abcc3/Slc7a5/Arg2/Rbp4/Slc51a/Aqp8/Il1a/Pla2g2d/Slc7a11/Slc36a2/Bdkrb2/Emb/Folr1/Slc22a22/Tnfsf11/Slc11a1/Repin1/Slc1a5/Slc25a10/Slc7a1/Slc7a12/Il1rn	23
biological process	GO:0015849	organic acid transport	23/622	298/21092	2.83818e-05	0.00207727	Arg1/Abcc3/Slc7a5/Arg2/Rbp4/Slc51a/Aqp8/Il1a/Pla2g2d/Slc7a11/Slc36a2/Bdkrb2/Emb/Folr1/Slc22a22/Tnfsf11/Slc11a1/Repin1/Slc1a5/Slc25a10/Slc7a1/Slc7a12/Il1rn	23
biological process	GO:0050727	regulation of inflammatory response	24/622	319/21092	2.89799e-05	0.00207862	Cd276/C3/Cxcl17/Lbp/Smpdl3b/Nov/Dnase1/A2m/Fcgr3/Ctss/Foxp3/Fcgr1/Adam8/Acod1/Il20rb/Bst1/Cd44/Tnfsf11/Ddt/Fcer1g/Nlrp10/Cd6/Pik3ap1/Siglece	24
biological process	GO:0002455	humoral immune response mediated by circulating immunoglobulin	8/622	43/21092	3.18545e-05	0.00224	C3/C4bp/Cfi/C1qc/C1qa/Hc/C8g/C1qb	8
biological process	GO:0070661	leukocyte proliferation	24/622	325/21092	3.90883e-05	0.00269583	Gpnmb/Sftpd/Cd276/Arg1/Cdkn2a/Arg2/Vcam1/Pla2g2d/Foxp3/Mzb1/Tnfrsf13b/Csf1/Ccl12/Il20rb/Bst1/Cd44/Igf1/Tnfsf11/Hes1/Slc11a1/Cd6/Il23a/Aif1/Cd22	24
biological process	GO:1903037	regulation of leukocyte cell-cell adhesion	22/622	284/21092	3.98571e-05	0.00269698	Gpnmb/Sftpd/Cd276/Arg1/Il1f8/Cdkn2a/Arg2/Runx1/Vcam1/Pla2g2d/Foxp3/Adam8/Il20rb/Cd44/Igf1/Tnfsf11/Hes1/Cd6/Cd83/Il23a/Ptafr/Aif1	22
biological process	GO:1990868	response to chemokine	10/622	71/21092	4.22941e-05	0.00275782	Cxcl5/Cxcl17/Ccl6/Cxcl3/Padi2/Trem2/Ccl20/Ccl8/Ccl12/Ccl9	10
biological process	GO:1990869	cellular response to chemokine	10/622	71/21092	4.22941e-05	0.00275782	Cxcl5/Cxcl17/Ccl6/Cxcl3/Padi2/Trem2/Ccl20/Ccl8/Ccl12/Ccl9	10
biological process	GO:0002673	regulation of acute inflammatory response	9/622	58/21092	4.66615e-05	0.00298827	C3/Dnase1/A2m/Fcgr3/Fcgr1/Adam8/Il20rb/Tnfsf11/Fcer1g	9
biological process	GO:0032945	negative regulation of mononuclear cell proliferation	11/622	87/21092	4.93168e-05	0.00304941	Gpnmb/Sftpd/Cd276/Arg1/Cdkn2a/Arg2/Pla2g2d/Foxp3/Tnfrsf13b/Il20rb/Cd44	11
biological process	GO:0050672	negative regulation of lymphocyte proliferation	11/622	87/21092	4.93168e-05	0.00304941	Gpnmb/Sftpd/Cd276/Arg1/Cdkn2a/Arg2/Pla2g2d/Foxp3/Tnfrsf13b/Il20rb/Cd44	11
biological process	GO:0016064	immunoglobulin mediated immune response	13/622	119/21092	5.02335e-05	0.00305344	C3/C4bp/Cfi/Fcgr3/Foxp3/Fcgr1/C4b/C1qc/C1qa/Hc/Fcer1g/C8g/C1qb	13
biological process	GO:0010038	response to metal ion	21/622	269/21092	5.30392e-05	0.00317025	Akr1c18/Aoc1/Nptx1/Atp12a/Trpv6/Fgb/Fgg/Fga/Il1a/Haao/Syt2/Fosb/Syt13/Cpne7/Chp2/Slc34a1/Khk/Ncf1/Slc30a2/Syt8/Fn1	21
biological process	GO:0002687	positive regulation of leukocyte migration	14/622	137/21092	5.48855e-05	0.00322683	S100a14/Cxcl17/Lbp/Il1a/F7/C3ar1/Adam8/Ccl20/Csf1/Ccl12/Cxcl14/Il23a/Ptafr/Aif1	14
biological process	GO:0050920	regulation of chemotaxis	18/622	211/21092	5.75063e-05	0.00325423	S100a14/Cxcl17/Lpar1/Lbp/Nov/Padi2/F7/C3ar1/Csf1/Ccl12/Bst1/Ddt/Hc/Cxcl14/Smoc2/Il23a/Aif1/Fn1	18
biological process	GO:0051249	regulation of lymphocyte activation	28/622	421/21092	5.9548e-05	0.00325423	Gpnmb/Sftpd/Cd276/Arg1/Slc46a2/Il1f8/Cdkn2a/Arg2/Runx1/Tox/Vcam1/Pla2g2d/Foxp3/Mzb1/Tnfrsf13b/Adam8/Il20rb/Bst1/Cd44/Igf1/Tnfsf11/Hes1/Raet1a/Cd6/Cd83/Il23a/Aif1/Cd22	28
biological process	GO:0019724	B cell mediated immunity	13/622	121/21092	5.98212e-05	0.00325423	C3/C4bp/Cfi/Fcgr3/Foxp3/Fcgr1/C4b/C1qc/C1qa/Hc/Fcer1g/C8g/C1qb	13
biological process	GO:0042129	regulation of T cell proliferation	16/622	174/21092	6.02461e-05	0.00325423	Gpnmb/Sftpd/Cd276/Arg1/Cdkn2a/Arg2/Vcam1/Pla2g2d/Foxp3/Il20rb/Cd44/Igf1/Hes1/Cd6/Il23a/Aif1	16
biological process	GO:0042130	negative regulation of T cell proliferation	10/622	74/21092	6.07959e-05	0.00325423	Gpnmb/Sftpd/Cd276/Arg1/Cdkn2a/Arg2/Pla2g2d/Foxp3/Il20rb/Cd44	10
biological process	GO:0071347	cellular response to interleukin-1	10/622	74/21092	6.07959e-05	0.00325423	Saa3/Il1a/Ccl6/Acod1/Ccl20/Ccl8/Ccl12/Ccl9/Il1rn/Fn1	10
biological process	GO:0002864	regulation of acute inflammatory response to antigenic stimulus	5/622	16/21092	7.31701e-05	0.00382951	C3/Fcgr3/Fcgr1/Il20rb/Fcer1g	5
biological process	GO:0007159	leukocyte cell-cell adhesion	23/622	317/21092	7.3679e-05	0.00382951	Gpnmb/Sftpd/Cd276/Arg1/Olr1/Il1f8/Cdkn2a/Arg2/Runx1/Vcam1/Pla2g2d/Foxp3/Adam8/Il20rb/Cd44/Igf1/Tnfsf11/Hes1/Cd6/Cd83/Il23a/Ptafr/Aif1	23
biological process	GO:0006911	phagocytosis, engulfment	8/622	49/21092	8.48043e-05	0.00434478	C3/Lbp/Fcgr3/Fcgr1/Trem2/Fcer1g/Aif1/Siglece	8
biological process	GO:0045730	respiratory burst	6/622	26/21092	8.92927e-05	0.00451031	Lbp/Jchain/Ncf1/Slc11a1/Cybb/Slc37a4	6
biological process	GO:0050863	regulation of T cell activation	22/622	301/21092	9.43528e-05	0.00469971	Gpnmb/Sftpd/Cd276/Arg1/Slc46a2/Il1f8/Cdkn2a/Arg2/Runx1/Vcam1/Pla2g2d/Foxp3/Adam8/Il20rb/Cd44/Igf1/Tnfsf11/Hes1/Cd6/Cd83/Il23a/Aif1	22
biological process	GO:0002703	regulation of leukocyte mediated immunity	19/622	240/21092	9.88251e-05	0.00485504	Cxcl5/C3/Arg1/Muc4/Il18r1/Raet1e/Dnase1/Fcgr3/Foxp3/Fcgr1/Serpinb9/H2-M2/H60c/Il20rb/Gm11127/Fcer1g/Raet1a/Il23a/Ptafr	19
biological process	GO:0002689	negative regulation of leukocyte chemotaxis	5/622	17/21092	0.000101149	0.00490208	Nov/Padi2/Ccl12/Ddt/Hc	5
biological process	GO:0031638	zymogen activation	9/622	64/21092	0.00010315	0.00493237	Cuzd1/Prss12/Fgb/Klk1b21/Fgg/Fga/Meltf/Cideb/Clec3b	9
biological process	GO:0001906	cell killing	15/622	164/21092	0.000107855	0.00508949	Cxcl5/Arg1/Muc4/Raet1e/Dnase1/Fcgr3/Fcgr1/Ctsc/Serpinb9/H2-M2/H60c/Gm11127/Ncf1/Raet1a/Il23a	15
biological process	GO:0002706	regulation of lymphocyte mediated immunity	16/622	184/21092	0.000116935	0.0054463	C3/Arg1/Muc4/Il18r1/Raet1e/Fcgr3/Foxp3/Fcgr1/Serpinb9/H2-M2/H60c/Il20rb/Gm11127/Fcer1g/Raet1a/Il23a	16
biological process	GO:0034308	primary alcohol metabolic process	8/622	52/21092	0.000130945	0.00597299	Akr1c18/Rbp4/Dkk3/Lrat/Rdh12/Adh7/Akr7a5/Akr1b8	8
biological process	GO:0009064	glutamine family amino acid metabolic process	9/622	66/21092	0.000131574	0.00597299	Arg1/Padi4/Aldh18a1/Pycr1/Asns/Arg2/Slc7a11/Prodh/Fah	9
biological process	GO:0002866	positive regulation of acute inflammatory response to antigenic stimulus	4/622	10/21092	0.000136511	0.00602831	C3/Fcgr3/Fcgr1/Fcer1g	4
biological process	GO:1902023	L-arginine transport	4/622	10/21092	0.000136511	0.00602831	Arg1/Arg2/Slc11a1/Slc7a1	4
biological process	GO:0032943	mononuclear cell proliferation	22/622	309/21092	0.000137835	0.00602831	Gpnmb/Sftpd/Cd276/Arg1/Cdkn2a/Arg2/Vcam1/Pla2g2d/Foxp3/Mzb1/Tnfrsf13b/Csf1/Il20rb/Bst1/Cd44/Igf1/Hes1/Slc11a1/Cd6/Il23a/Aif1/Cd22	22
biological process	GO:0022408	negative regulation of cell-cell adhesion	16/622	187/21092	0.00014122	0.00610192	Gpnmb/Sftpd/Cd276/Arg1/Muc4/B4galnt2/Fgg/Cdkn2a/Arg2/Runx1/Pla2g2d/Foxp3/Adam8/Il20rb/Cd44/Il1rn	16
biological process	GO:0042445	hormone metabolic process	17/622	207/21092	0.000145729	0.0061248	Akr1c18/Crabp2/Cyp17a1/Dkkl1/Rbp4/Foxa1/Dkk3/Lrat/Rdh12/Hsd3b2/Adh7/Aldh1a2/Crym/Igf1/Bmpr1b/Ugt1a7c/Acaa1b	17
biological process	GO:0019221	cytokine-mediated signaling pathway	23/622	332/21092	0.000146918	0.0061248	Cxcl5/Mmp12/Arg1/Il1f6/Cxcl17/Il18r1/Il1f8/F3/Krt18/Il1a/Ccl6/Cxcl3/Padi2/Trem2/Ccl20/Csf1/Ccl8/Ccl12/Il20rb/Tnfsf11/Ccl9/Fcer1g/Il1rn	23
biological process	GO:0032623	interleukin-2 production	9/622	67/21092	0.000148073	0.0061248	Sftpd/Cd276/Runx1/Il1a/Foxp3/Il20rb/Slc11a1/Fcer1g/Cd83	9
biological process	GO:0006721	terpenoid metabolic process	8/622	53/21092	0.000150288	0.0061248	Akr1c18/Crabp2/Rbp4/Lrat/Rdh12/Adh7/Aldh1a2/Akr1b8	8
biological process	GO:0048247	lymphocyte chemotaxis	8/622	53/21092	0.000150288	0.0061248	Ccl6/Padi2/Adam8/Ccl20/Ccl8/Ccl12/Ccl9/Cxcl14	8
biological process	GO:0042098	T cell proliferation	17/622	208/21092	0.000154455	0.00622388	Gpnmb/Sftpd/Cd276/Arg1/Cdkn2a/Arg2/Vcam1/Pla2g2d/Foxp3/Il20rb/Cd44/Igf1/Hes1/Slc11a1/Cd6/Il23a/Aif1	17
biological process	GO:0030198	extracellular matrix organization	19/622	249/21092	0.000159948	0.0063736	Col1a1/Tgfb2/Serpinb5/Col3a1/Loxl4/Smoc1/Sox9/Ctss/Meltf/Scara3/Adamts2/Chadl/Sh3pxd2b/Elf3/Lox/Tgfbi/Col10a1/Smoc2/Fn1	19
biological process	GO:0016485	protein processing	18/622	229/21092	0.000163403	0.00643973	Cuzd1/C3/Cpxm2/Prss12/Fgb/Klk1b21/Fgg/F3/Fga/A2m/Ctss/Meltf/F7/Adamts2/Cideb/Mmp16/Pthlh/Clec3b	18
biological process	GO:0070374	positive regulation of ERK1 and ERK2 cascade	19/622	250/21092	0.000168455	0.0064903	Gpnmb/C3/Ret/Fgb/Fgg/Fga/Npsr1/Il1a/Ccl6/Trem2/P2ry6/Ccl20/Chil1/Ccl8/Ccl12/Cd44/Tnfsf11/Ccl9/Ddt	19
biological process	GO:0048771	tissue remodeling	16/622	190/21092	0.000169792	0.0064903	Gpnmb/Tgfb2/Timp1/Cdkn2a/Abcb1b/Rspo3/Il1a/Ctss/Adam8/Cela1/Elf3/Slc34a1/Igf1/Tnfsf11/Dcstamp/Il23a	16
biological process	GO:0002675	positive regulation of acute inflammatory response	6/622	29/21092	0.00017088	0.0064903	C3/Fcgr3/Fcgr1/Adam8/Tnfsf11/Fcer1g	6
biological process	GO:0002437	inflammatory response to antigenic stimulus	8/622	54/21092	0.000171925	0.0064903	C3/Fcgr3/Fcgr1/Serpinb9/Bdkrb2/Il20rb/Fcer1g/Cd6	8
biological process	GO:0050708	regulation of protein secretion	29/622	472/21092	0.000175878	0.00654951	Cd276/Mmp12/Tgfb2/Blk/Cd14/Fgb/Fgg/Tnfrsf9/Oit1/Arg2/Nov/Sox4/Fga/Rbp4/Gpr68/Tgfb3/Il1a/Foxp3/Slc9b2/Gpr27/Tlr5/Igf1/Hc/Pim3/Nlrp10/Nnat/Adra2a/Fn1/Cd22	29
biological process	GO:0043062	extracellular structure organization	21/622	293/21092	0.000177146	0.00654951	Col1a1/Tgfb2/Serpinb5/Col3a1/Loxl4/Smoc1/Sox9/Apom/Ctss/Meltf/Scara3/Adamts2/Chadl/Sh3pxd2b/Sdc1/Elf3/Lox/Tgfbi/Col10a1/Smoc2/Fn1	21
biological process	GO:0001502	cartilage condensation	5/622	19/21092	0.000180994	0.00662271	Barx2/Tgfb2/Sox9/Wnt7a/Bmpr1b	5
biological process	GO:0015711	organic anion transport	26/622	404/21092	0.000182819	0.00662271	Arg1/Abcc3/Slco5a1/Slc7a5/Arg2/Slc4a5/Rbp4/Slc51a/Aqp8/Il1a/Pla2g2d/Slc7a11/Slc36a2/Bdkrb2/Emb/Folr1/Slc22a22/Tnfsf11/Slc11a1/Repin1/Slc1a5/Slc25a10/Slc7a1/Slc37a4/Slc7a12/Il1rn	26
biological process	GO:0006527	arginine catabolic process	4/622	11/21092	0.000209518	0.00741046	Arg1/Padi4/Arg2/Fah	4
biological process	GO:0006957	complement activation, alternative pathway	4/622	11/21092	0.000209518	0.00741046	C3/Hc/C8g/Cfd	4
biological process	GO:0001910	regulation of leukocyte mediated cytotoxicity	11/622	102/21092	0.000210764	0.00741046	Cxcl5/Arg1/Muc4/Raet1e/Dnase1/Serpinb9/H2-M2/H60c/Gm11127/Raet1a/Il23a	11
biological process	GO:0098743	cell aggregation	5/622	20/21092	0.000235499	0.00818008	Barx2/Tgfb2/Sox9/Wnt7a/Bmpr1b	5
biological process	GO:0022409	positive regulation of cell-cell adhesion	18/622	236/21092	0.000237215	0.00818008	Cd276/Fgb/Fgg/Il1f8/Fga/Runx1/Vcam1/Foxp3/Adam8/Cd44/Igf1/Tnfsf11/Hes1/Cd6/Cd83/Il23a/Ptafr/Aif1	18
biological process	GO:0010951	negative regulation of endopeptidase activity	15/622	177/21092	0.000250757	0.00856471	Serpina1e/Serpina10/Anxa8/Serpinb5/Kng1/Timp1/Dpep1/Il24/Serpinb9/Spock3/Serpinb11/Cd44/Igf1/Bcl2a1d/Serpina3n	15
biological process	GO:0001913	T cell mediated cytotoxicity	9/622	72/21092	0.000258706	0.00875285	Muc4/Raet1e/Ctsc/Serpinb9/H2-M2/H60c/Gm11127/Raet1a/Il23a	9
biological process	GO:0042110	T cell activation	29/622	485/21092	0.00027698	0.00923983	Gpnmb/Sftpd/Cd276/Arg1/Slc46a2/Il18r1/Rhoh/Il1f8/Cdkn2a/Arg2/Sox4/Runx1/Vcam1/Pla2g2d/Foxp3/Adam8/Il20rb/Cd44/Igf1/Tnfsf11/Hes1/Slc11a1/Fcer1g/Cd6/Clec4d/Cd83/Bcl2a1d/Il23a/Aif1	29
biological process	GO:0001523	retinoid metabolic process	7/622	44/21092	0.000278253	0.00923983	Akr1c18/Crabp2/Rbp4/Lrat/Rdh12/Adh7/Aldh1a2	7
biological process	GO:0099024	plasma membrane invagination	8/622	58/21092	0.000285656	0.00939865	C3/Lbp/Fcgr3/Fcgr1/Trem2/Fcer1g/Aif1/Siglece	8
biological process	GO:0045861	negative regulation of proteolysis	23/622	348/21092	0.000290352	0.00946631	Serpina1e/Serpina10/Spink12/Anxa8/Serpinb5/Kng1/Timp1/R3hdml/Itih4/Cdkn2a/Tm4sf20/A2m/Slpi/Dpep1/Cst7/Il24/Serpinb9/Spock3/Serpinb11/Cd44/Igf1/Bcl2a1d/Serpina3n	23
biological process	GO:1901605	alpha-amino acid metabolic process	16/622	200/21092	0.000304434	0.00982904	Arg1/Bcat1/Padi4/Aldh18a1/Pycr1/Nmnat2/Asns/Arg2/Dpep1/Haao/Slc7a11/Afmid/Prodh/Thnsl2/Fah/Hgd	16
biological process	GO:0015809	arginine transport	4/622	12/21092	0.000306959	0.00982904	Arg1/Arg2/Slc11a1/Slc7a1	4
biological process	GO:0051346	negative regulation of hydrolase activity	25/622	395/21092	0.000310737	0.00986194	Serpina1e/Serpina10/Spink12/Tgfb2/Anxa8/Serpinb5/Kng1/Timp1/R3hdml/Itih4/A2m/Slpi/Dpep1/Angptl4/Cst7/Il24/Serpinb9/Fzd10/Spock3/Serpinb11/Cd44/Igf1/Gchfr/Bcl2a1d/Serpina3n	25
biological process	GO:0070555	response to interleukin-1	10/622	90/21092	0.000317718	0.0099567	Saa3/Il1a/Ccl6/Acod1/Ccl20/Ccl8/Ccl12/Ccl9/Il1rn/Fn1	10
biological process	GO:0002886	regulation of myeloid leukocyte mediated immunity	8/622	59/21092	0.000322051	0.0099567	Cxcl5/C3/Arg1/Dnase1/Fcgr3/Fcgr1/Fcer1g/Ptafr	8
biological process	GO:0015807	L-amino acid transport	8/622	59/21092	0.000322051	0.0099567	Arg1/Slc7a5/Arg2/Slc7a11/Slc36a2/Slc11a1/Slc1a5/Slc7a1	8
biological process	GO:0043588	skin development	20/622	285/21092	0.000329846	0.0101105	Col1a1/Barx2/Sprr2f/Tgfb2/Krt17/Krt6b/Tmprss13/Col3a1/Ppl/Sox9/Runx1/Grhl3/Il1a/Itgb4/Adamts2/Wnt7a/Aloxe3/Edaradd/Tnfrsf19/Sprr2g	20
biological process	GO:0046651	lymphocyte proliferation	21/622	307/21092	0.000333385	0.0101324	Gpnmb/Sftpd/Cd276/Arg1/Cdkn2a/Arg2/Vcam1/Pla2g2d/Foxp3/Mzb1/Tnfrsf13b/Il20rb/Bst1/Cd44/Igf1/Hes1/Slc11a1/Cd6/Il23a/Aif1/Cd22	21
biological process	GO:0016101	diterpenoid metabolic process	7/622	46/21092	0.000369366	0.0111316	Akr1c18/Crabp2/Rbp4/Lrat/Rdh12/Adh7/Aldh1a2	7
biological process	GO:0001818	negative regulation of cytokine production	18/622	245/21092	0.000373707	0.0111686	Gpnmb/Sftpd/Cd276/Arg1/Tgfb2/Lbp/Tnfrsf9/Arg2/Prg2/Tgfb3/Foxp3/Acod1/Il20rb/Slc11a1/Slc37a4/Cd83/Il23a/Fn1	18
biological process	GO:0050777	negative regulation of immune response	13/622	147/21092	0.000423157	0.0125419	Mmp12/Arg1/Muc4/Tgfb2/Smpdl3b/Col3a1/Arg2/A2m/Tgfb3/Foxp3/Acod1/Serpinb9/Il20rb	13
biological process	GO:0002696	positive regulation of leukocyte activation	21/622	313/21092	0.000430891	0.0126271	Cd276/Havcr1/Lbp/Il1f8/Runx1/Tox/Vcam1/Foxp3/Adam8/Bst1/Igf1/Tnfsf11/Hes1/Fcer1g/Raet1a/Cd6/Clec4d/Cd83/Il23a/Ptafr/Aif1	21
biological process	GO:0034116	positive regulation of heterotypic cell-cell adhesion	4/622	13/21092	0.000433072	0.0126271	Fgb/Fgg/Fga/Cd44	4
biological process	GO:0045785	positive regulation of cell adhesion	25/622	405/21092	0.000450078	0.0130171	Cd276/Ret/Tgfb2/Fgb/Fgg/Il1f8/Smoc1/Fga/Runx1/Vcam1/Foxp3/Adam8/Csf1/Zfhx3/Cd44/Igf1/Tnfsf11/Hes1/Cd6/Smoc2/Cd83/Il23a/Ptafr/Aif1/Fn1	25
biological process	GO:0019748	secondary metabolic process	8/622	62/21092	0.000454516	0.0130403	Akr1c18/Ethe1/Slc7a11/Ddt/Akr7a5/Akr1b8/Ugt1a7c/Acaa1b	8
biological process	GO:0045104	intermediate filament cytoskeleton organization	7/622	48/21092	0.000482912	0.013745	Krt17/Krt6b/Nefm/Ppl/Krt18/Eppk1/Krt14	7
biological process	GO:0045639	positive regulation of myeloid cell differentiation	10/622	95/21092	0.000492191	0.0138988	Runx1/Gpr68/Csf3/Slc9b2/Rab7b/Csf1/Tnfsf11/Trim58/Dcstamp/Il23a	10
biological process	GO:0002705	positive regulation of leukocyte mediated immunity	14/622	169/21092	0.0005019	0.0140623	C3/Arg1/Il18r1/Raet1e/Fcgr3/Foxp3/Fcgr1/H2-M2/H60c/Gm11127/Fcer1g/Raet1a/Il23a/Ptafr	14
biological process	GO:0061448	connective tissue development	19/622	274/21092	0.00053311	0.0147646	Col1a1/Barx2/Tgfb2/Fgl1/Nov/Sox9/Mgp/Foxa1/C3ar1/Wnt7a/Csf1/Chadl/Sh3pxd2b/Gdf6/Igf1/Bmpr1b/Creb5/Osr2/Pthlh	19
biological process	GO:0002224	toll-like receptor signaling pathway	10/622	96/21092	0.000535201	0.0147646	S100a14/Lbp/Smpdl3b/Cd14/Acod1/Rab7b/Tlr5/Tnip3/Pik3ap1/Mapkapk3	10
biological process	GO:0060541	respiratory system development	18/622	253/21092	0.000547678	0.0148108	Sftpd/Rbp4/Sox9/Mgp/Foxa1/Tgfb3/Spef2/Gli1/Slc7a11/Adamts2/Chil1/Aldh1a2/Igf1/Lox/Hes1/Edaradd/Hesx1/Pthlh	18
biological process	GO:0045103	intermediate filament-based process	7/622	49/21092	0.000549263	0.0148108	Krt17/Krt6b/Nefm/Ppl/Krt18/Eppk1/Krt14	7
biological process	GO:0071622	regulation of granulocyte chemotaxis	7/622	49/21092	0.000549263	0.0148108	S100a14/Cxcl17/Lbp/C3ar1/Csf1/Bst1/Il23a	7
biological process	GO:0038034	signal transduction in absence of ligand	9/622	80/21092	0.000572347	0.0152046	Lcn2/Ret/Clca3a2/Tgfb2/Eya2/Bcl2a1b/Il1a/Igf1/Bcl2a1d	9
biological process	GO:0097192	extrinsic apoptotic signaling pathway in absence of ligand	9/622	80/21092	0.000572347	0.0152046	Lcn2/Ret/Clca3a2/Tgfb2/Eya2/Bcl2a1b/Il1a/Igf1/Bcl2a1d	9
biological process	GO:1903038	negative regulation of leukocyte cell-cell adhesion	12/622	133/21092	0.000581826	0.0152183	Gpnmb/Sftpd/Cd276/Arg1/Cdkn2a/Arg2/Runx1/Pla2g2d/Foxp3/Adam8/Il20rb/Cd44	12
biological process	GO:0010575	positive regulation of vascular endothelial growth factor production	5/622	24/21092	0.000585594	0.0152183	C3/Cxcl17/Il1a/C3ar1/Hc	5
biological process	GO:0072677	eosinophil migration	5/622	24/21092	0.000585594	0.0152183	Ccl6/Adam8/Ccl8/Ccl12/Ccl9	5
biological process	GO:0015802	basic amino acid transport	4/622	14/21092	0.000592212	0.0152796	Arg1/Arg2/Slc11a1/Slc7a1	4
biological process	GO:0052547	regulation of peptidase activity	25/622	414/21092	0.000619621	0.0158373	Serpina1e/Ret/Serpina10/Spink12/Anxa8/Serpinb5/Kng1/Timp1/R3hdml/Itih4/Cdkn2a/F3/A2m/Slpi/Dpep1/Cst7/Il24/Serpinb9/Spock3/Serpinb11/Cideb/Cd44/Igf1/Bcl2a1d/Serpina3n	25
biological process	GO:0031663	lipopolysaccharide-mediated signaling pathway	7/622	50/21092	0.000622663	0.0158373	Lbp/Cd14/Trem2/Acod1/Ccl12/Ly86/Cd6	7
biological process	GO:0032102	negative regulation of response to external stimulus	21/622	323/21092	0.000649023	0.0163916	Tmprss6/Cd276/Cxcl17/Kng1/Smpdl3b/Fgb/Fgg/Arg2/Nov/Fga/Eppk1/Foxp3/Padi2/Acod1/Ccl12/Il20rb/Cd44/Ddt/Hc/Aif1/Siglece	21
biological process	GO:0045088	regulation of innate immune response	18/622	258/21092	0.000688688	0.0169669	Mmp12/Arg1/S100a14/Lbp/Smpdl3b/Cd14/Raet1e/A2m/Adam8/Acod1/Serpinb9/Rab7b/Tlr5/H60c/Raet1a/Tnip3/Pik3ap1/Mapkapk3	18
biological process	GO:0031341	regulation of cell killing	11/622	117/21092	0.00069055	0.0169669	Cxcl5/Arg1/Muc4/Raet1e/Dnase1/Serpinb9/H2-M2/H60c/Gm11127/Raet1a/Il23a	11
biological process	GO:0006855	drug transmembrane transport	8/622	66/21092	0.000696573	0.0169669	Abcc3/Rbp4/Slc7a11/Slc36a2/Folr1/Slc1a5/Slc25a10/Slc7a1	8
biological process	GO:0010324	membrane invagination	8/622	66/21092	0.000696573	0.0169669	C3/Lbp/Fcgr3/Fcgr1/Trem2/Fcer1g/Aif1/Siglece	8
biological process	GO:0048002	antigen processing and presentation of peptide antigen	8/622	66/21092	0.000696573	0.0169669	Fcgr3/Ctss/Fcgr1/Trem2/H2-M2/Gm11127/Slc11a1/Fcer1g	8
biological process	GO:0050921	positive regulation of chemotaxis	12/622	136/21092	0.000710419	0.0169669	S100a14/Cxcl17/Lpar1/Lbp/F7/C3ar1/Csf1/Cxcl14/Smoc2/Il23a/Aif1/Fn1	12
biological process	GO:0009065	glutamine family amino acid catabolic process	5/622	25/21092	0.000714384	0.0169669	Arg1/Padi4/Arg2/Prodh/Fah	5
biological process	GO:0031639	plasminogen activation	5/622	25/21092	0.000714384	0.0169669	Fgb/Fgg/Fga/Meltf/Clec3b	5
biological process	GO:0034114	regulation of heterotypic cell-cell adhesion	5/622	25/21092	0.000714384	0.0169669	Fgb/Fgg/Fga/Cd44/Il1rn	5
biological process	GO:1903039	positive regulation of leukocyte cell-cell adhesion	15/622	196/21092	0.000737798	0.0174077	Cd276/Il1f8/Runx1/Vcam1/Foxp3/Adam8/Cd44/Igf1/Tnfsf11/Hes1/Cd6/Cd83/Il23a/Ptafr/Aif1	15
biological process	GO:0002708	positive regulation of lymphocyte mediated immunity	12/622	137/21092	0.000758241	0.0177731	C3/Il18r1/Raet1e/Fcgr3/Foxp3/Fcgr1/H2-M2/H60c/Gm11127/Fcer1g/Raet1a/Il23a	12
biological process	GO:0002863	positive regulation of inflammatory response to antigenic stimulus	4/622	15/21092	0.000788815	0.0179933	C3/Fcgr3/Fcgr1/Fcer1g	4
biological process	GO:0009435	NAD biosynthetic process	4/622	15/21092	0.000788815	0.0179933	Nmnat2/Aspdh/Haao/Qprt	4
biological process	GO:0070942	neutrophil mediated cytotoxicity	4/622	15/21092	0.000788815	0.0179933	Cxcl5/Arg1/Dnase1/Ncf1	4
biological process	GO:0050867	positive regulation of cell activation	21/622	328/21092	0.000790155	0.0179933	Cd276/Havcr1/Lbp/Il1f8/Runx1/Tox/Vcam1/Foxp3/Adam8/Bst1/Igf1/Tnfsf11/Hes1/Fcer1g/Raet1a/Cd6/Clec4d/Cd83/Il23a/Ptafr/Aif1	21
biological process	GO:0032653	regulation of interleukin-10 production	7/622	52/21092	0.000792719	0.0179933	Tnfrsf9/Prg2/Foxp3/Il20rb/Fcer1g/Cd83/Il23a	7
biological process	GO:0002819	regulation of adaptive immune response	15/622	198/21092	0.000818889	0.018355	C3/Arg1/Muc4/Il18r1/Fcgr3/Foxp3/Fcgr1/H2-M2/Il20rb/Gm11127/Cd44/Slc11a1/Fcer1g/Nlrp10/Il23a	15
biological process	GO:0007160	cell-matrix adhesion	15/622	198/21092	0.000818889	0.018355	Mmp12/Muc4/Col3a1/Fgb/Itgbl1/Fgg/Cdkn2a/Fga/Vcam1/Itgb4/Adam8/Plet1/Csf1/Bst1/Fn1	15
biological process	GO:0050868	negative regulation of T cell activation	11/622	120/21092	0.000853529	0.0189924	Gpnmb/Sftpd/Cd276/Arg1/Cdkn2a/Arg2/Runx1/Pla2g2d/Foxp3/Il20rb/Cd44	11
biological process	GO:0030574	collagen catabolic process	5/622	26/21092	0.000863215	0.0189924	Mmp7/Ctss/Mmp3/Adamts2/Mmp16	5
biological process	GO:0045109	intermediate filament organization	5/622	26/21092	0.000863215	0.0189924	Krt17/Krt6b/Nefm/Eppk1/Krt14	5
biological process	GO:0044282	small molecule catabolic process	20/622	308/21092	0.000877612	0.0191914	Arg1/Akr1c18/Bcat1/Padi4/Uox/Arg2/Miox/Adh7/Afmid/Cd44/Khk/Cda/Akr1b8/Amdhd2/Prodh/Acaa1b/Thnsl2/Fah/Hgd/Qprt	20
biological process	GO:0070371	ERK1 and ERK2 cascade	22/622	354/21092	0.000886604	0.0192706	Gpnmb/C3/Ret/Fgb/Fgg/Fga/Npsr1/Sox9/Il1a/Ccl6/Trem2/P2ry6/Ccl20/Chil1/Ccl8/Ccl12/Cd44/Igf1/Tnfsf11/Ccl9/Ddt/Fn1	22
biological process	GO:0002690	positive regulation of leukocyte chemotaxis	9/622	85/21092	0.000892405	0.0192798	S100a14/Cxcl17/Lbp/F7/C3ar1/Csf1/Cxcl14/Il23a/Aif1	9
biological process	GO:0002888	positive regulation of myeloid leukocyte mediated immunity	6/622	39/21092	0.0009142	0.0194835	C3/Arg1/Fcgr3/Fcgr1/Fcer1g/Ptafr	6
biological process	GO:1902622	regulation of neutrophil migration	6/622	39/21092	0.0009142	0.0194835	Lbp/Il1a/C3ar1/Adam8/Bst1/Il23a	6
biological process	GO:0015698	inorganic anion transport	12/622	140/21092	0.000918134	0.0194835	Gabrp/Clca3a2/Ano4/Slc34a3/P2ry6/Slc34a1/Slc11a1/Slc25a10/Slc37a4/Ptafr/Racgap1/Aqp6	12
biological process	GO:0030199	collagen fibril organization	7/622	54/21092	0.000997499	0.0209344	Col1a1/Tgfb2/Col3a1/Loxl4/Adamts2/Chadl/Lox	7
biological process	GO:1903825	organic acid transmembrane transport	10/622	104/21092	0.00100431	0.0209344	Slc7a5/Rbp4/Slc7a11/Slc36a2/Emb/Folr1/Slc1a5/Slc25a10/Slc7a1/Slc7a12	10
biological process	GO:1905039	carboxylic acid transmembrane transport	10/622	104/21092	0.00100431	0.0209344	Slc7a5/Rbp4/Slc7a11/Slc36a2/Emb/Folr1/Slc1a5/Slc25a10/Slc7a1/Slc7a12	10
biological process	GO:1901615	organic hydroxy compound metabolic process	26/622	453/21092	0.00102403	0.0209344	Akr1c18/Tgfb2/Fgl1/Dkkl1/Rbp4/Saa1/Nr5a2/Dkk3/Cyb5r2/P2ry6/Slc7a11/Moxd1/Miox/Lrat/Rdh12/Rnf180/Adh7/Crym/Ddt/Akr7a5/Akr1b8/Slc37a4/Mogat2/Ptafr/Isyna1/Fah	26
biological process	GO:0021681	cerebellar granular layer development	4/622	16/21092	0.00102736	0.0209344	Faim2/Kndc1/Nfix/Wnt7a	4
biological process	GO:0060099	regulation of phagocytosis, engulfment	4/622	16/21092	0.00102736	0.0209344	C3/Lbp/Fcgr1/Siglece	4
biological process	GO:1902644	tertiary alcohol metabolic process	4/622	16/21092	0.00102736	0.0209344	Akr1c18/Dkk3/Akr7a5/Akr1b8	4
biological process	GO:0002507	tolerance induction	5/622	27/21092	0.00103395	0.0209496	Runx1/Foxp3/C3ar1/Acod1/Pdcd1	5
biological process	GO:0006520	cellular amino acid metabolic process	18/622	268/21092	0.00106613	0.0214595	Arg1/Bcat1/Padi4/Aldh18a1/Pycr1/Nmnat2/Asns/Arg2/Dpep1/Haao/Acy1/Slc7a11/Afmid/Prodh/Hpdl/Thnsl2/Fah/Hgd	18
biological process	GO:0070372	regulation of ERK1 and ERK2 cascade	21/622	336/21092	0.00107109	0.0214595	Gpnmb/C3/Ret/Fgb/Fgg/Fga/Npsr1/Il1a/Ccl6/Trem2/P2ry6/Ccl20/Chil1/Ccl8/Ccl12/Cd44/Igf1/Tnfsf11/Ccl9/Ddt/Fn1	21
biological process	GO:0051604	protein maturation	19/622	291/21092	0.00109591	0.0218349	Cuzd1/C3/Cpxm2/Prss12/Fgb/Klk1b21/Fgg/Sox4/F3/Fga/A2m/Ctss/Meltf/F7/Adamts2/Cideb/Mmp16/Pthlh/Clec3b	19
biological process	GO:1903708	positive regulation of hemopoiesis	15/622	204/21092	0.00110892	0.0219337	Il1f8/Runx1/Tox/Gpr68/Foxp3/Csf3/Slc9b2/Adam8/Rab7b/Csf1/Tnfsf11/Trim58/Dcstamp/Cd83/Il23a	15
biological process	GO:0032613	interleukin-10 production	7/622	55/21092	0.00111438	0.0219337	Tnfrsf9/Prg2/Foxp3/Il20rb/Fcer1g/Cd83/Il23a	7
biological process	GO:0050729	positive regulation of inflammatory response	11/622	124/21092	0.00111922	0.0219337	C3/Lbp/Fcgr3/Ctss/Fcgr1/Adam8/Tnfsf11/Ddt/Fcer1g/Nlrp10/Cd6	11
biological process	GO:0002764	immune response-regulating signaling pathway	20/622	315/21092	0.0011538	0.0224356	Cd276/S100a14/Lbp/Smpdl3b/Blk/Cd14/Foxp3/C3ar1/Acod1/Rab7b/Tlr5/Il20rb/Fcer1g/Prkcb/Fyb/Tnip3/Clec4d/Pik3ap1/Bcl2a1d/Mapkapk3	20
biological process	GO:0002822	regulation of adaptive immune response based on somatic recombination of immune receptors built from immunoglobulin superfamily domains	14/622	184/21092	0.00115734	0.0224356	C3/Arg1/Muc4/Il18r1/Fcgr3/Foxp3/Fcgr1/H2-M2/Il20rb/Gm11127/Slc11a1/Fcer1g/Nlrp10/Il23a	14
biological process	GO:0002821	positive regulation of adaptive immune response	12/622	144/21092	0.00117414	0.0226388	C3/Il18r1/Fcgr3/Foxp3/Fcgr1/H2-M2/Gm11127/Cd44/Slc11a1/Fcer1g/Nlrp10/Il23a	12
biological process	GO:0048246	macrophage chemotaxis	6/622	41/21092	0.00119871	0.0229891	Cxcl17/C3ar1/Csf1/Ccl12/Ddt/Hc	6
biological process	GO:1903557	positive regulation of tumor necrosis factor superfamily cytokine production	9/622	89/21092	0.00124191	0.0236104	Lbp/Cd14/Fcgr3/Adam8/Ddt/Fcer1g/Cybb/Il23a/Ptafr	9
biological process	GO:0006720	isoprenoid metabolic process	8/622	72/21092	0.00124428	0.0236104	Akr1c18/Crabp2/Rbp4/Lrat/Rdh12/Adh7/Aldh1a2/Akr1b8	8
biological process	GO:0002699	positive regulation of immune effector process	17/622	250/21092	0.00126948	0.0239618	C3/Arg1/Lbp/Il18r1/Raet1e/Rbp4/Fcgr3/Foxp3/Fcgr1/Mzb1/H2-M2/H60c/Gm11127/Fcer1g/Raet1a/Il23a/Ptafr	17
biological process	GO:1905153	regulation of membrane invagination	4/622	17/21092	0.00131235	0.0246414	C3/Lbp/Fcgr1/Siglece	4
biological process	GO:0032755	positive regulation of interleukin-6 production	9/622	90/21092	0.0013446	0.0251154	Il1f6/Lbp/Il1f8/Il1a/Rab7b/Fcer1g/Nlrp10/Il1rn/Ptafr	9
biological process	GO:2000106	regulation of leukocyte apoptotic process	10/622	109/21092	0.00143948	0.0266049	Tgfb2/Slc46a2/Cdkn2a/Arg2/Adam8/Slc7a11/Serpinb9/Cd44/Pdcd1/Fcer1g	10
biological process	GO:0045672	positive regulation of osteoclast differentiation	5/622	29/21092	0.00144886	0.0266049	Gpr68/Slc9b2/Csf1/Tnfsf11/Il23a	5
biological process	GO:0016999	antibiotic metabolic process	11/622	128/21092	0.0014496	0.0266049	Akr1c18/Hp/Dpep1/Mmp3/Acod1/Adh7/Ncf1/Akr7a5/Akr1b8/Cybb/Amdhd2	11
biological process	GO:0009063	cellular amino acid catabolic process	9/622	91/21092	0.00145401	0.0266049	Arg1/Bcat1/Padi4/Arg2/Afmid/Prodh/Thnsl2/Fah/Hgd	9
biological process	GO:0070232	regulation of T cell apoptotic process	6/622	43/21092	0.00154643	0.0281522	Tgfb2/Slc46a2/Arg2/Adam8/Serpinb9/Pdcd1	6
biological process	GO:0072676	lymphocyte migration	9/622	92/21092	0.00157048	0.0284456	Ccl6/Padi2/Adam8/Ccl20/Ccl8/Ccl12/Ccl9/Cxcl14/Aif1	9
biological process	GO:0051592	response to calcium ion	11/622	130/21092	0.00164253	0.0292633	Akr1c18/Trpv6/Fgb/Fgg/Fga/Syt2/Fosb/Syt13/Cpne7/Chp2/Syt8	11
biological process	GO:0002710	negative regulation of T cell mediated immunity	4/622	18/21092	0.00164826	0.0292633	Arg1/Muc4/Foxp3/Il20rb	4
biological process	GO:0006525	arginine metabolic process	4/622	18/21092	0.00164826	0.0292633	Arg1/Padi4/Arg2/Fah	4
biological process	GO:0042572	retinol metabolic process	4/622	18/21092	0.00164826	0.0292633	Rbp4/Lrat/Rdh12/Adh7	4
biological process	GO:1903555	regulation of tumor necrosis factor superfamily cytokine production	12/622	150/21092	0.00166696	0.0294494	Gpnmb/Lbp/Cd14/Arg2/Fcgr3/Foxp3/Adam8/Ddt/Fcer1g/Cybb/Il23a/Ptafr	12
biological process	GO:0032663	regulation of interleukin-2 production	7/622	59/21092	0.00169309	0.029543	Sftpd/Cd276/Runx1/Il1a/Foxp3/Il20rb/Cd83	7
biological process	GO:0002861	regulation of inflammatory response to antigenic stimulus	5/622	30/21092	0.00169697	0.029543	C3/Fcgr3/Fcgr1/Il20rb/Fcer1g	5
biological process	GO:0010758	regulation of macrophage chemotaxis	5/622	30/21092	0.00169697	0.029543	Cxcl17/C3ar1/Csf1/Ddt/Hc	5
biological process	GO:0002444	myeloid leukocyte mediated immunity	9/622	94/21092	0.00182584	0.031633	Cxcl5/C3/Arg1/Dnase1/Fcgr3/Fcgr1/Ncf1/Fcer1g/Ptafr	9
biological process	GO:0051250	negative regulation of lymphocyte activation	12/622	152/21092	0.00186484	0.0317648	Gpnmb/Sftpd/Cd276/Arg1/Cdkn2a/Arg2/Runx1/Pla2g2d/Foxp3/Tnfrsf13b/Il20rb/Cd44	12
biological process	GO:0045089	positive regulation of innate immune response	15/622	215/21092	0.00186643	0.0317648	Mmp12/S100a14/Lbp/Smpdl3b/Cd14/Raet1e/Adam8/Acod1/Rab7b/Tlr5/H60c/Raet1a/Tnip3/Pik3ap1/Mapkapk3	15
biological process	GO:0002763	positive regulation of myeloid leukocyte differentiation	7/622	60/21092	0.00186888	0.0317648	Runx1/Gpr68/Slc9b2/Csf1/Tnfsf11/Dcstamp/Il23a	7
biological process	GO:0050766	positive regulation of phagocytosis	7/622	60/21092	0.00186888	0.0317648	Sftpd/C3/Lbp/Fcgr3/Fcgr1/Slc11a1/Fcer1g	7
biological process	GO:1901606	alpha-amino acid catabolic process	8/622	77/21092	0.00192443	0.0325548	Arg1/Padi4/Arg2/Afmid/Prodh/Thnsl2/Fah/Hgd	8
biological process	GO:0030857	negative regulation of epithelial cell differentiation	6/622	45/21092	0.00196597	0.0326381	Tgfb2/Gdf3/Sox9/Nkx6-3/Il1a/Hes1	6
biological process	GO:0071706	tumor necrosis factor superfamily cytokine production	12/622	153/21092	0.00197078	0.0326381	Gpnmb/Lbp/Cd14/Arg2/Fcgr3/Foxp3/Adam8/Ddt/Fcer1g/Cybb/Il23a/Ptafr	12
biological process	GO:0032673	regulation of interleukin-4 production	5/622	31/21092	0.00197486	0.0326381	Prg2/Foxp3/Il20rb/Fcer1g/Cd83	5
biological process	GO:0045662	negative regulation of myoblast differentiation	5/622	31/21092	0.00197486	0.0326381	Gdf3/Sox9/Zfhx3/Ccl9/Cxcl14	5
biological process	GO:1902624	positive regulation of neutrophil migration	5/622	31/21092	0.00197486	0.0326381	Lbp/Il1a/C3ar1/Adam8/Il23a	5
biological process	GO:0098739	import across plasma membrane	10/622	114/21092	0.00201674	0.0331774	Kcne2/Atp12a/Trpv6/Slc7a11/Slc36a2/Folr1/Slc34a1/Slc39a4/Slc1a5/Slc7a1	10
biological process	GO:0010529	negative regulation of transposition	4/622	19/21092	0.00203953	0.0333992	Ddx4/Piwil2/Tex19.2/Apobec3	4
biological process	GO:0019730	antimicrobial humoral response	9/622	97/21092	0.00227004	0.037005	Mmp7/Sftpd/Cxcl5/Fgb/Fga/Slpi/Jchain/Cxcl3/Acod1	9
biological process	GO:0010574	regulation of vascular endothelial growth factor production	5/622	32/21092	0.00228457	0.0370733	C3/Cxcl17/Il1a/C3ar1/Hc	5
biological process	GO:0071346	cellular response to interferon-gamma	10/622	117/21092	0.00244426	0.0390038	Arg1/Gbp2b/Ccl6/Acod1/Rab7b/Ccl20/Ccl8/Ccl12/Ccl9/Capg	10
biological process	GO:1905517	macrophage migration	6/622	47/21092	0.00246629	0.0390038	Cxcl17/C3ar1/Csf1/Ccl12/Ddt/Hc	6
biological process	GO:0002824	positive regulation of adaptive immune response based on somatic recombination of immune receptors built from immunoglobulin superfamily domains	11/622	137/21092	0.00248962	0.0390038	C3/Il18r1/Fcgr3/Foxp3/Fcgr1/H2-M2/Gm11127/Slc11a1/Fcer1g/Nlrp10/Il23a	11
biological process	GO:0010528	regulation of transposition	4/622	20/21092	0.00249054	0.0390038	Ddx4/Piwil2/Tex19.2/Apobec3	4
biological process	GO:0032693	negative regulation of interleukin-10 production	4/622	20/21092	0.00249054	0.0390038	Tnfrsf9/Prg2/Foxp3/Il23a	4
biological process	GO:0042573	retinoic acid metabolic process	4/622	20/21092	0.00249054	0.0390038	Akr1c18/Crabp2/Adh7/Aldh1a2	4
biological process	GO:0042730	fibrinolysis	4/622	20/21092	0.00249054	0.0390038	Tmprss6/Fgb/Fgg/Fga	4
biological process	GO:0048245	eosinophil chemotaxis	4/622	20/21092	0.00249054	0.0390038	Ccl6/Ccl8/Ccl12/Ccl9	4
biological process	GO:0030324	lung development	15/622	222/21092	0.00254329	0.0391096	Sftpd/Rbp4/Sox9/Mgp/Foxa1/Tgfb3/Gli1/Slc7a11/Adamts2/Chil1/Aldh1a2/Igf1/Lox/Hes1/Pthlh	15
biological process	GO:0010035	response to inorganic substance	26/622	484/21092	0.00257073	0.0391096	Lcn2/Akr1c18/Aoc1/Nptx1/Atp12a/Trpv6/Fgb/Hp/Pycr1/Fgg/Cdkn2a/Fga/Il1a/Haao/Syt2/Fosb/Syt13/Cpne7/Chp2/Slc34a1/Mb/Khk/Ncf1/Slc30a2/Syt8/Fn1	26
biological process	GO:0090277	positive regulation of peptide hormone secretion	10/622	118/21092	0.00260191	0.0391096	Blk/Fgb/Fgg/Sox4/Fga/Rbp4/Gpr68/Gpr27/Tnfsf11/Nnat	10
biological process	GO:2001023	regulation of response to drug	10/622	118/21092	0.00260191	0.0391096	Arg1/Ptpn5/Pycr1/Arg2/Runx1/Syt2/Slc36a2/Syt13/Prkcb/Syt8	10
biological process	GO:0006560	proline metabolic process	3/622	10/21092	0.00262298	0.0391096	Aldh18a1/Pycr1/Prodh	3
biological process	GO:0006591	ornithine metabolic process	3/622	10/21092	0.00262298	0.0391096	Arg1/Aldh18a1/Arg2	3
biological process	GO:0021684	cerebellar granular layer formation	3/622	10/21092	0.00262298	0.0391096	Kndc1/Nfix/Wnt7a	3
biological process	GO:0021707	cerebellar granule cell differentiation	3/622	10/21092	0.00262298	0.0391096	Kndc1/Nfix/Wnt7a	3
biological process	GO:0042590	antigen processing and presentation of exogenous peptide antigen via MHC class I	3/622	10/21092	0.00262298	0.0391096	Fcgr3/Fcgr1/Fcer1g	3
biological process	GO:0061626	pharyngeal arch artery morphogenesis	3/622	10/21092	0.00262298	0.0391096	Tgfb2/Folr1/Hes1	3
biological process	GO:1903431	positive regulation of cell maturation	3/622	10/21092	0.00262298	0.0391096	Ret/Runx1/Trim58	3
biological process	GO:0009072	aromatic amino acid family metabolic process	5/622	33/21092	0.00262816	0.0391096	Haao/Afmid/Hpdl/Fah/Hgd	5
biological process	GO:0006909	phagocytosis	13/622	180/21092	0.00271117	0.0400675	Sftpd/C3/Lbp/Fcgr3/Fcgr1/Rab39/Trem2/P2ry6/Rab7b/Slc11a1/Fcer1g/Aif1/Siglece	13
biological process	GO:0007596	blood coagulation	12/622	159/21092	0.00271487	0.0400675	Tmprss6/C3/Serpina10/Anxa8/Kng1/Fgb/Fgg/F3/Fga/F7/Slc7a11/Fcer1g	12
biological process	GO:0071675	regulation of mononuclear cell migration	6/622	48/21092	0.00274963	0.0404141	S100a14/Cxcl17/Nov/C3ar1/Csf1/Aif1	6
biological process	GO:0034341	response to interferon-gamma	11/622	139/21092	0.00278759	0.0408048	Arg1/Gbp2b/Ccl6/Acod1/Rab7b/Ccl20/Ccl8/Ccl12/Ccl9/Slc11a1/Capg	11
biological process	GO:0050714	positive regulation of protein secretion	18/622	293/21092	0.00284359	0.0414553	Cd276/Mmp12/Tgfb2/Blk/Cd14/Fgb/Fgg/Sox4/Fga/Rbp4/Gpr68/Tgfb3/Il1a/Gpr27/Igf1/Hc/Nlrp10/Nnat	18
biological process	GO:0030323	respiratory tube development	15/622	225/21092	0.00288985	0.0417273	Sftpd/Rbp4/Sox9/Mgp/Foxa1/Tgfb3/Gli1/Slc7a11/Adamts2/Chil1/Aldh1a2/Igf1/Lox/Hes1/Pthlh	15
biological process	GO:0090276	regulation of peptide hormone secretion	15/622	225/21092	0.00288985	0.0417273	Blk/Fgb/Fgg/Oit1/Nov/Sox4/Fga/Rbp4/Gpr68/Slc9b2/Gpr27/Tnfsf11/Pim3/Nnat/Adra2a	15
biological process	GO:0031348	negative regulation of defense response	14/622	203/21092	0.00289715	0.0417273	Cd276/Mmp12/Arg1/Cxcl17/Smpdl3b/Arg2/Nov/A2m/Foxp3/Acod1/Serpinb9/Il20rb/Cd44/Siglece	14
biological process	GO:0030072	peptide hormone secretion	17/622	271/21092	0.0029693	0.0418184	Blk/Fgb/Fgg/Oit1/Nov/Sox4/Fam3b/Fga/Rbp4/Gpr68/Slc9b2/Gpr27/Tnfsf11/Pim3/Il1rn/Nnat/Adra2a	17
biological process	GO:0042108	positive regulation of cytokine biosynthetic process	7/622	65/21092	0.0029696	0.0418184	Cd276/Lbp/Il1a/Fcgr3/Ccl20/Cybb/Ptafr	7
biological process	GO:0002701	negative regulation of production of molecular mediator of immune response	5/622	34/21092	0.00300769	0.0418184	Arg1/Tgfb2/Tgfb3/Foxp3/Cd22	5
biological process	GO:0010573	vascular endothelial growth factor production	5/622	34/21092	0.00300769	0.0418184	C3/Cxcl17/Il1a/C3ar1/Hc	5
biological process	GO:0031424	keratinization	5/622	34/21092	0.00300769	0.0418184	Sprr2f/Krt17/Krt6b/Ppl/Il1a	5
biological process	GO:0060512	prostate gland morphogenesis	5/622	34/21092	0.00300769	0.0418184	Serpinb5/Sox9/Foxa1/Cd44/Igf1	5
biological process	GO:1905521	regulation of macrophage migration	5/622	34/21092	0.00300769	0.0418184	Cxcl17/C3ar1/Csf1/Ddt/Hc	5
biological process	GO:2000108	positive regulation of leukocyte apoptotic process	5/622	34/21092	0.00300769	0.0418184	Tgfb2/Cdkn2a/Adam8/Cd44/Pdcd1	5
biological process	GO:0007599	hemostasis	12/622	161/21092	0.00300842	0.0418184	Tmprss6/C3/Serpina10/Anxa8/Kng1/Fgb/Fgg/F3/Fga/F7/Slc7a11/Fcer1g	12
biological process	GO:0098656	anion transmembrane transport	13/622	183/21092	0.00312737	0.043304	Slc7a5/Rbp4/Slc7a11/Slc36a2/Emb/Folr1/Slc34a1/Slc1a5/Slc25a10/Slc7a1/Slc37a4/Slc7a12/Ptafr	13
biological process	GO:0051897	positive regulation of protein kinase B signaling	9/622	102/21092	0.00319741	0.0441036	Ret/Akr1c18/F3/Csf3/F7/Adam8/Chil1/Igf1/Tnfsf11	9
biological process	GO:0050817	coagulation	12/622	163/21092	0.00332717	0.0457176	Tmprss6/C3/Serpina10/Anxa8/Kng1/Fgb/Fgg/F3/Fga/F7/Slc7a11/Fcer1g	12
biological process	GO:0019882	antigen processing and presentation	9/622	103/21092	0.00341433	0.0466314	Fcgr3/Ctss/Fcgr1/Trem2/Rab33a/H2-M2/Gm11127/Slc11a1/Fcer1g	9
biological process	GO:0002446	neutrophil mediated immunity	5/622	35/21092	0.00342522	0.0466314	Cxcl5/Arg1/Dnase1/Ncf1/Ptafr	5
biological process	GO:0050870	positive regulation of T cell activation	13/622	185/21092	0.00343269	0.0466314	Cd276/Il1f8/Runx1/Vcam1/Foxp3/Adam8/Igf1/Tnfsf11/Hes1/Cd6/Cd83/Il23a/Aif1	13
biological process	GO:1902107	positive regulation of leukocyte differentiation	12/622	164/21092	0.00349648	0.0468616	Il1f8/Runx1/Tox/Gpr68/Foxp3/Slc9b2/Adam8/Csf1/Tnfsf11/Dcstamp/Cd83/Il23a	12
biological process	GO:0060346	bone trabecula formation	3/622	11/21092	0.00352803	0.0468616	Col1a1/Chad/Fbn2	3
biological process	GO:0070391	response to lipoteichoic acid	3/622	11/21092	0.00352803	0.0468616	Lbp/Cd14/Trem2	3
biological process	GO:0071223	cellular response to lipoteichoic acid	3/622	11/21092	0.00352803	0.0468616	Lbp/Cd14/Trem2	3
biological process	GO:0072378	blood coagulation, fibrin clot formation	3/622	11/21092	0.00352803	0.0468616	Fgb/Fgg/Fga	3
biological process	GO:0090594	inflammatory response to wounding	3/622	11/21092	0.00352803	0.0468616	Timp1/Il1a/Cd44	3
biological process	GO:0097191	extrinsic apoptotic signaling pathway	15/622	230/21092	0.00355351	0.0468909	Lcn2/Ret/Faim2/Clca3a2/Tgfb2/Eya2/Fgb/Fgg/Fga/Bcl2a1b/Krt18/Il1a/Igf1/Bmpr1b/Bcl2a1d	15
biological process	GO:0002793	positive regulation of peptide secretion	19/622	323/21092	0.00355639	0.0468909	Cd276/Mmp12/Tgfb2/Blk/Cd14/Fgb/Fgg/Sox4/Fga/Rbp4/Gpr68/Tgfb3/Il1a/Gpr27/Igf1/Tnfsf11/Hc/Nlrp10/Nnat	19
biological process	GO:0032196	transposition	4/622	22/21092	0.00358883	0.0471454	Ddx4/Piwil2/Tex19.2/Apobec3	4
biological process	GO:0002831	regulation of response to biotic stimulus	11/622	144/21092	0.00365958	0.0478993	Cxcl5/Mmp12/Arg1/Muc4/Arg2/Acod1/Apobec3/Ly86/Raet1a/Nlrp10/Il23a	11
biological process	GO:0048871	multicellular organismal homeostasis	25/622	472/21092	0.00369259	0.0481557	Sftpd/Lcn2/Slc28a3/Tmprss13/Mak/Il18r1/Muc13/Tshr/Rbp4/Sox9/Grhl3/Il1a/Ctss/Pth2r/Adam8/Csf1/Fabp5/Aloxe3/Il20rb/Tnfsf11/Slc11a1/Dcstamp/Il1rn/Tex15/Pthlh	25
biological process	GO:0002757	immune response-activating signal transduction	18/622	301/21092	0.00377659	0.0490726	Cd276/S100a14/Lbp/Smpdl3b/Blk/Cd14/Foxp3/C3ar1/Acod1/Rab7b/Tlr5/Fcer1g/Prkcb/Fyb/Tnip3/Pik3ap1/Bcl2a1d/Mapkapk3	18
biological process	GO:0031589	cell-substrate adhesion	19/622	325/21092	0.00380159	0.0492192	Mmp12/Col1a1/Muc4/Col3a1/Fgb/Itgbl1/Fgg/Cdkn2a/Smoc1/Fga/Vcam1/Meltf/Itgb4/Adam8/Plet1/Csf1/Bst1/Smoc2/Fn1	19
biological process	GO:0019722	calcium-mediated signaling	14/622	211/21092	0.00409525	0.0528302	Calml3/3425401B19Rik/Bhlha15/Vcam1/Nr5a2/Trem2/P2ry6/Ccl20/Chp2/Bst1/Igf1/Tnfsf11/Adgrb2/Cd22	14
biological process	GO:2000351	regulation of endothelial cell apoptotic process	6/622	52/21092	0.00413184	0.0528302	Akr1c18/Fgb/Fgg/Fga/Angptl4/Ccl12	6
biological process	GO:0030316	osteoclast differentiation	9/622	106/21092	0.0041351	0.0528302	Gpr68/Slc9b2/Trem2/Adam8/Csf1/Tnfsf11/Fcer1g/Dcstamp/Il23a	9
biological process	GO:0050764	regulation of phagocytosis	8/622	87/21092	0.00413942	0.0528302	Sftpd/C3/Lbp/Fcgr3/Fcgr1/Slc11a1/Fcer1g/Siglece	8
biological process	GO:0002719	negative regulation of cytokine production involved in immune response	4/622	23/21092	0.00424437	0.0537868	Arg1/Tgfb2/Tgfb3/Foxp3	4
biological process	GO:0033622	integrin activation	4/622	23/21092	0.00424437	0.0537868	Cdh17/Mzb1/Fblim1/Fn1	4
biological process	GO:0022612	gland morphogenesis	11/622	147/21092	0.00427946	0.0540405	Serpinb5/Mki67/Cdkn2a/Sox9/Foxa1/Gli1/Csf1/Elf3/Cd44/Igf1/Pthlh	11
biological process	GO:0002709	regulation of T cell mediated immunity	8/622	88/21092	0.0044388	0.0556606	Arg1/Muc4/Il18r1/Foxp3/H2-M2/Il20rb/Gm11127/Il23a	8
biological process	GO:0032760	positive regulation of tumor necrosis factor production	8/622	88/21092	0.0044388	0.0556606	Lbp/Cd14/Fcgr3/Ddt/Fcer1g/Cybb/Il23a/Ptafr	8
biological process	GO:0042593	glucose homeostasis	16/622	259/21092	0.00449946	0.0560823	Hk2/Cdkn2a/Sox4/Fam3b/Rbp4/Bhlha15/Gpr68/Foxa1/Vcam1/Slc9b2/Fabp5/Gpr27/Igf1/Pim3/Slc37a4/Adra2a	16
biological process	GO:0032680	regulation of tumor necrosis factor production	11/622	148/21092	0.0045037	0.0560823	Gpnmb/Lbp/Cd14/Arg2/Fcgr3/Foxp3/Ddt/Fcer1g/Cybb/Il23a/Ptafr	11
biological process	GO:0045824	negative regulation of innate immune response	6/622	53/21092	0.00454563	0.0561334	Mmp12/Arg1/Smpdl3b/A2m/Acod1/Serpinb9	6
biological process	GO:0021683	cerebellar granular layer morphogenesis	3/622	12/21092	0.00460172	0.0561334	Kndc1/Nfix/Wnt7a	3
biological process	GO:0042271	susceptibility to natural killer cell mediated cytotoxicity	3/622	12/21092	0.00460172	0.0561334	Raet1e/H60c/Raet1a	3
biological process	GO:0061450	trophoblast cell migration	3/622	12/21092	0.00460172	0.0561334	Mmp12/Timp1/Itgb4	3
biological process	GO:1903961	positive regulation of anion transmembrane transport	3/622	12/21092	0.00460172	0.0561334	Slc36a2/Slc34a1/Ptafr	3
biological process	GO:2001204	regulation of osteoclast development	3/622	12/21092	0.00460172	0.0561334	Gpr68/Slc9b2/Tnfsf11	3
biological process	GO:0019932	second-messenger-mediated signaling	23/622	430/21092	0.00465318	0.0562987	Lpar1/Calml3/Tshr/Sox9/3425401B19Rik/Bhlha15/Vcam1/Nr5a2/Trem2/P2ry6/Adgrb3/Guca1a/Ccl20/Chp2/Bst1/Igf1/Tnfsf11/Adgre1/Pdzd3/Pthlh/Adgrb2/Adra2a/Cd22	23
biological process	GO:0033500	carbohydrate homeostasis	16/622	260/21092	0.00466792	0.0562987	Hk2/Cdkn2a/Sox4/Fam3b/Rbp4/Bhlha15/Gpr68/Foxa1/Vcam1/Slc9b2/Fabp5/Gpr27/Igf1/Pim3/Slc37a4/Adra2a	16
biological process	GO:0002221	pattern recognition receptor signaling pathway	10/622	128/21092	0.00466954	0.0562987	S100a14/Lbp/Smpdl3b/Cd14/Acod1/Rab7b/Tlr5/Tnip3/Pik3ap1/Mapkapk3	10
biological process	GO:0001776	leukocyte homeostasis	9/622	108/21092	0.00467806	0.0562987	Cxcl5/Tgfb2/Slc46a2/Foxp3/Tnfrsf13b/Slc7a11/Cd44/Fcer1g/Slc37a4	9
biological process	GO:0002686	negative regulation of leukocyte migration	5/622	38/21092	0.00492636	0.0585585	Nov/Padi2/Ccl12/Ddt/Hc	5
biological process	GO:0032633	interleukin-4 production	5/622	38/21092	0.00492636	0.0585585	Prg2/Foxp3/Il20rb/Fcer1g/Cd83	5
biological process	GO:0046885	regulation of hormone biosynthetic process	5/622	38/21092	0.00492636	0.0585585	Akr1c18/Cyp17a1/Dkkl1/Dkk3/Igf1	5
biological process	GO:0032649	regulation of interferon-gamma production	9/622	109/21092	0.00496954	0.0585585	Cd276/Il18r1/Cd14/Runx1/Foxp3/Il20rb/Slc11a1/Raet1a/Il23a	9
biological process	GO:0002827	positive regulation of T-helper 1 type immune response	4/622	24/21092	0.00497613	0.0585585	Il18r1/Slc11a1/Nlrp10/Il23a	4
biological process	GO:0015718	monocarboxylic acid transport	11/622	150/21092	0.00498014	0.0585585	Abcc3/Rbp4/Slc51a/Aqp8/Il1a/Pla2g2d/Bdkrb2/Emb/Slc22a22/Tnfsf11/Repin1	11
biological process	GO:0032640	tumor necrosis factor production	11/622	150/21092	0.00498014	0.0585585	Gpnmb/Lbp/Cd14/Arg2/Fcgr3/Foxp3/Ddt/Fcer1g/Cybb/Il23a/Ptafr	11
biological process	GO:0051251	positive regulation of lymphocyte activation	16/622	263/21092	0.00520443	0.0608197	Cd276/Il1f8/Runx1/Tox/Vcam1/Foxp3/Adam8/Bst1/Igf1/Tnfsf11/Hes1/Raet1a/Cd6/Cd83/Il23a/Aif1	16
biological process	GO:0002758	innate immune response-activating signal transduction	10/622	130/21092	0.00520636	0.0608197	S100a14/Lbp/Smpdl3b/Cd14/Acod1/Rab7b/Tlr5/Tnip3/Pik3ap1/Mapkapk3	10
biological process	GO:0071248	cellular response to metal ion	11/622	151/21092	0.00523286	0.0609309	Akr1c18/Aoc1/Nptx1/Syt2/Fosb/Syt13/Cpne7/Chp2/Ncf1/Syt8/Fn1	11
biological process	GO:0002274	myeloid leukocyte activation	13/622	195/21092	0.00534299	0.0620118	Cxcl5/Havcr1/Lbp/Rhoh/Dnase1/Fcgr3/Slc11a1/Fcer1g/Raet1a/Dcstamp/Clec4d/Ptafr/Aif1	13
biological process	GO:0030217	T cell differentiation	16/622	264/21092	0.00539403	0.0624023	Slc46a2/Il18r1/Rhoh/Il1f8/Cdkn2a/Sox4/Runx1/Pla2g2d/Foxp3/Adam8/Cd44/Fcer1g/Clec4d/Cd83/Bcl2a1d/Il23a	16
biological process	GO:0021575	hindbrain morphogenesis	6/622	55/21092	0.0054636	0.0625305	Faim2/Kndc1/Gli1/Nfix/Wnt7a/Hes1	6
biological process	GO:0072577	endothelial cell apoptotic process	6/622	55/21092	0.0054636	0.0625305	Akr1c18/Fgb/Fgg/Fga/Angptl4/Ccl12	6
biological process	GO:2000401	regulation of lymphocyte migration	6/622	55/21092	0.0054636	0.0625305	Padi2/Adam8/Ccl20/Ccl12/Cxcl14/Aif1	6
biological process	GO:0061041	regulation of wound healing	10/622	131/21092	0.00549229	0.0625305	Tmprss6/Kng1/Fgb/Fgg/Fga/Eppk1/F7/Fcer1g/Smoc2/Adra2a	10
biological process	GO:0071887	leukocyte apoptotic process	10/622	131/21092	0.00549229	0.0625305	Tgfb2/Slc46a2/Cdkn2a/Arg2/Adam8/Slc7a11/Serpinb9/Cd44/Pdcd1/Fcer1g	10
biological process	GO:0032703	negative regulation of interleukin-2 production	4/622	25/21092	0.00578789	0.0637941	Sftpd/Cd276/Foxp3/Il20rb	4
biological process	GO:0032753	positive regulation of interleukin-4 production	4/622	25/21092	0.00578789	0.0637941	Prg2/Foxp3/Il20rb/Fcer1g	4
biological process	GO:0048736	appendage development	13/622	197/21092	0.00581155	0.0637941	Tgfb2/Crabp2/Smoc1/Sox4/Sox9/Rspo4/Itgb4/Slc7a11/Wnt7a/Fbn2/Aldh1a2/Bmpr1b/Osr2	13
biological process	GO:0050866	negative regulation of cell activation	13/622	197/21092	0.00581155	0.0637941	Gpnmb/Sftpd/Cd276/Arg1/Fgg/Cdkn2a/Arg2/Runx1/Pla2g2d/Foxp3/Tnfrsf13b/Il20rb/Cd44	13
biological process	GO:0060173	limb development	13/622	197/21092	0.00581155	0.0637941	Tgfb2/Crabp2/Smoc1/Sox4/Sox9/Rspo4/Itgb4/Slc7a11/Wnt7a/Fbn2/Aldh1a2/Bmpr1b/Osr2	13
biological process	GO:0001660	fever generation	3/622	13/21092	0.00585232	0.0637941	Il1a/Tnfsf11/Il1rn	3
biological process	GO:0030259	lipid glycosylation	3/622	13/21092	0.00585232	0.0637941	B4galnt2/Gbgt1/B4galnt1	3
biological process	GO:0032351	negative regulation of hormone metabolic process	3/622	13/21092	0.00585232	0.0637941	Akr1c18/Dkkl1/Dkk3	3
biological process	GO:0035435	phosphate ion transmembrane transport	3/622	13/21092	0.00585232	0.0637941	Slc34a1/Slc25a10/Slc37a4	3
biological process	GO:0042535	positive regulation of tumor necrosis factor biosynthetic process	3/622	13/21092	0.00585232	0.0637941	Lbp/Fcgr3/Cybb	3
biological process	GO:0042574	retinal metabolic process	3/622	13/21092	0.00585232	0.0637941	Akr1c18/Rbp4/Aldh1a2	3
biological process	GO:0060100	positive regulation of phagocytosis, engulfment	3/622	13/21092	0.00585232	0.0637941	C3/Lbp/Fcgr1	3
biological process	GO:0070943	neutrophil mediated killing of symbiont cell	3/622	13/21092	0.00585232	0.0637941	Cxcl5/Arg1/Ncf1	3
biological process	GO:1905155	positive regulation of membrane invagination	3/622	13/21092	0.00585232	0.0637941	C3/Lbp/Fcgr1	3
biological process	GO:0019731	antibacterial humoral response	6/622	56/21092	0.00597023	0.0645711	Mmp7/Sftpd/Fgb/Fga/Slpi/Jchain	6
biological process	GO:0050922	negative regulation of chemotaxis	6/622	56/21092	0.00597023	0.0645711	Nov/Padi2/Ccl12/Ddt/Hc/Aif1	6
biological process	GO:0010876	lipid localization	20/622	364/21092	0.00600234	0.0645711	C3/Abcc3/Lbp/Esyt3/Rbp4/Runx1/Slc51a/Aqp8/Apom/Il1a/Pla2g2d/Fitm1/Ano4/Lrat/Bdkrb2/Slc22a22/Tnfsf11/Repin1/B4galnt1/Spns3	20
biological process	GO:0048732	gland development	24/622	465/21092	0.00601363	0.0645711	Prl6a1/Atp2c2/Slc46a2/Serpinb5/Hp/Mki67/Cdkn2a/Sox9/Runx1/Foxa1/Tgfb3/Gli1/Csf1/Cela1/Elf3/Cd44/Igf1/Tnfsf11/Mesp1/Hes1/Edaradd/Hesx1/Pthlh/Socs2	24
biological process	GO:1903532	positive regulation of secretion by cell	24/622	465/21092	0.00601363	0.0645711	Cd276/Mmp12/Tgfb2/Blk/Cd14/Fgb/Fgg/Sox4/Fga/Rbp4/Runx1/Gpr68/Tgfb3/Il1a/Syt2/Gpr27/Sdc1/Igf1/Tnfsf11/Hc/Fcer1g/Nlrp10/Ptafr/Nnat	24
biological process	GO:0050878	regulation of body fluid levels	19/622	340/21092	0.00612455	0.0653707	Tmprss6/Prl6a1/C3/Serpina10/Anxa8/Tmprss13/Kng1/Fgb/Fgg/Slc4a5/F3/Fga/Grhl3/F7/Slc7a11/Aloxe3/Fcer1g/Slc5a2/Socs2	19
biological process	GO:0052548	regulation of endopeptidase activity	19/622	340/21092	0.00612455	0.0653707	Serpina1e/Ret/Serpina10/Anxa8/Serpinb5/Kng1/Timp1/Cdkn2a/F3/Dpep1/Il24/Serpinb9/Spock3/Serpinb11/Cideb/Cd44/Igf1/Bcl2a1d/Serpina3n	19
biological process	GO:0021696	cerebellar cortex morphogenesis	5/622	40/21092	0.00615457	0.0654963	Faim2/Kndc1/Gli1/Nfix/Wnt7a	5
biological process	GO:0009914	hormone transport	20/622	366/21092	0.00636427	0.0675275	Trpv6/Blk/Fgb/Fgg/Oit1/Nov/Sox4/Fam3b/Fga/Rbp4/Runx1/Gpr68/Slc9b2/Gpr27/Crym/Tnfsf11/Pim3/Il1rn/Nnat/Adra2a	20
biological process	GO:0002695	negative regulation of leukocyte activation	12/622	177/21092	0.00639912	0.0676969	Gpnmb/Sftpd/Cd276/Arg1/Cdkn2a/Arg2/Runx1/Pla2g2d/Foxp3/Tnfrsf13b/Il20rb/Cd44	12
biological process	GO:0045445	myoblast differentiation	8/622	94/21092	0.00659886	0.0696047	Gdf3/Sox9/Sdc1/Ccl8/Zfhx3/Igf1/Ccl9/Cxcl14	8
biological process	GO:0006817	phosphate ion transport	4/622	26/21092	0.00668328	0.0696755	Slc34a3/Slc34a1/Slc25a10/Slc37a4	4
biological process	GO:0021533	cell differentiation in hindbrain	4/622	26/21092	0.00668328	0.0696755	Faim2/Kndc1/Nfix/Wnt7a	4
biological process	GO:0071624	positive regulation of granulocyte chemotaxis	4/622	26/21092	0.00668328	0.0696755	S100a14/Lbp/C3ar1/Il23a	4
biological process	GO:0090025	regulation of monocyte chemotaxis	4/622	26/21092	0.00668328	0.0696755	S100a14/Cxcl17/Nov/Aif1	4
biological process	GO:0070231	T cell apoptotic process	6/622	58/21092	0.00708482	0.0734347	Tgfb2/Slc46a2/Arg2/Adam8/Serpinb9/Pdcd1	6
biological process	GO:1901616	organic hydroxy compound catabolic process	6/622	58/21092	0.00708482	0.0734347	Akr1c18/Moxd1/Miox/Adh7/Akr1b8/Fah	6
biological process	GO:0045766	positive regulation of angiogenesis	12/622	180/21092	0.00728338	0.0748799	C3/Hk2/F3/Runx1/Il1a/C3ar1/Chil1/Cela1/Hc/Cybb/Prkcb/Smoc2	12
biological process	GO:0032536	regulation of cell projection size	3/622	14/21092	0.00728689	0.0748799	Kel/Nefm/Wnt7a	3
biological process	GO:0045605	negative regulation of epidermal cell differentiation	3/622	14/21092	0.00728689	0.0748799	Tgfb2/Gdf3/Hes1	3
biological process	GO:0035710	CD4-positive, alpha-beta T cell activation	8/622	96/21092	0.00747143	0.0765569	Il18r1/Arg2/Runx1/Pla2g2d/Foxp3/Cd44/Cd83/Il23a	8
biological process	GO:0030193	regulation of blood coagulation	7/622	77/21092	0.0075882	0.0768749	Tmprss6/Kng1/Fgb/Fgg/Fga/F7/Fcer1g	7
biological process	GO:0032729	positive regulation of interferon-gamma production	7/622	77/21092	0.0075882	0.0768749	Cd276/Il18r1/Cd14/Runx1/Slc11a1/Raet1a/Il23a	7
biological process	GO:0032890	regulation of organic acid transport	7/622	77/21092	0.0075882	0.0768749	Arg1/Arg2/Il1a/Slc36a2/Tnfsf11/Repin1/Il1rn	7
biological process	GO:0070228	regulation of lymphocyte apoptotic process	7/622	77/21092	0.0075882	0.0768749	Tgfb2/Slc46a2/Arg2/Adam8/Serpinb9/Cd44/Pdcd1	7
biological process	GO:0021697	cerebellar cortex formation	4/622	27/21092	0.00766578	0.0770081	Faim2/Kndc1/Nfix/Wnt7a	4
biological process	GO:0042119	neutrophil activation	4/622	27/21092	0.00766578	0.0770081	Cxcl5/Dnase1/Fcer1g/Ptafr	4
biological process	GO:0060343	trabecula formation	4/622	27/21092	0.00766578	0.0770081	Col1a1/Rbp4/Chad/Fbn2	4
biological process	GO:0044070	regulation of anion transport	9/622	117/21092	0.00783833	0.0785215	Arg1/Arg2/Il1a/Slc36a2/Slc34a1/Tnfsf11/Repin1/Il1rn/Ptafr	9
biological process	GO:0032963	collagen metabolic process	8/622	97/21092	0.00793897	0.0793082	Mmp7/Arg1/Col1a1/Tgfb3/Ctss/Mmp3/Adamts2/Mmp16	8
biological process	GO:0001894	tissue homeostasis	14/622	228/21092	0.00798193	0.0795159	Sftpd/Slc28a3/Mak/Muc13/Rbp4/Sox9/Ctss/Adam8/Csf1/Il20rb/Tnfsf11/Dcstamp/Tex15/Pthlh	14
biological process	GO:0071277	cellular response to calcium ion	7/622	78/21092	0.00813026	0.0805461	Akr1c18/Syt2/Fosb/Syt13/Cpne7/Chp2/Syt8	7
biological process	GO:1900046	regulation of hemostasis	7/622	78/21092	0.00813026	0.0805461	Tmprss6/Kng1/Fgb/Fgg/Fga/F7/Fcer1g	7
biological process	GO:0032946	positive regulation of mononuclear cell proliferation	10/622	139/21092	0.00824534	0.0814611	Cd276/Vcam1/Foxp3/Csf1/Bst1/Igf1/Hes1/Cd6/Il23a/Aif1	10
biological process	GO:0010812	negative regulation of cell-substrate adhesion	6/622	60/21092	0.00834258	0.0815235	Mmp12/Col1a1/Muc4/Cdkn2a/Meltf/Plet1	6
biological process	GO:0014911	positive regulation of smooth muscle cell migration	6/622	60/21092	0.00834258	0.0815235	Lpar1/F3/Fga/P2ry6/Igf1/Aif1	6
biological process	GO:0034121	regulation of toll-like receptor signaling pathway	6/622	60/21092	0.00834258	0.0815235	Lbp/Smpdl3b/Acod1/Rab7b/Tlr5/Pik3ap1	6
biological process	GO:0048286	lung alveolus development	6/622	60/21092	0.00834258	0.0815235	Sftpd/Foxa1/Tgfb3/Slc7a11/Igf1/Pthlh	6
biological process	GO:0032675	regulation of interleukin-6 production	10/622	140/21092	0.0086529	0.0843262	Il1f6/Lbp/Il1f8/Il1a/Foxp3/Rab7b/Fcer1g/Nlrp10/Il1rn/Ptafr	10
biological process	GO:0001912	positive regulation of leukocyte mediated cytotoxicity	7/622	79/21092	0.00870031	0.0844732	Arg1/Raet1e/H2-M2/H60c/Gm11127/Raet1a/Il23a	7
biological process	GO:0089718	amino acid import across plasma membrane	4/622	28/21092	0.00873865	0.0844732	Slc7a11/Slc36a2/Slc1a5/Slc7a1	4
biological process	GO:1902042	negative regulation of extrinsic apoptotic signaling pathway via death domain receptors	4/622	28/21092	0.00873865	0.0844732	Faim2/Fgb/Fgg/Fga	4
biological process	GO:0045655	regulation of monocyte differentiation	3/622	15/21092	0.00891141	0.084548	Gpr68/Csf1/Dcstamp	3
biological process	GO:0055062	phosphate ion homeostasis	3/622	15/21092	0.00891141	0.084548	Slc34a3/Slc34a1/Pthlh	3
biological process	GO:0061430	bone trabecula morphogenesis	3/622	15/21092	0.00891141	0.084548	Col1a1/Chad/Fbn2	3
biological process	GO:0070234	positive regulation of T cell apoptotic process	3/622	15/21092	0.00891141	0.084548	Tgfb2/Adam8/Pdcd1	3
biological process	GO:0072189	ureter development	3/622	15/21092	0.00891141	0.084548	Ret/Sox9/Aldh1a2	3
biological process	GO:0072505	divalent inorganic anion homeostasis	3/622	15/21092	0.00891141	0.084548	Slc34a3/Slc34a1/Pthlh	3
biological process	GO:0072506	trivalent inorganic anion homeostasis	3/622	15/21092	0.00891141	0.084548	Slc34a3/Slc34a1/Pthlh	3
biological process	GO:0042102	positive regulation of T cell proliferation	8/622	99/21092	0.00893953	0.0845909	Cd276/Vcam1/Foxp3/Igf1/Hes1/Cd6/Il23a/Aif1	8
biological process	GO:0043491	protein kinase B signaling	12/622	185/21092	0.00896772	0.0846344	Ret/Akr1c18/F3/Sox9/Csf3/F7/Adam8/Mmp3/Chil1/Ccl12/Igf1/Tnfsf11	12
biological process	GO:0030879	mammary gland development	11/622	163/21092	0.00912658	0.0856827	Prl6a1/Atp2c2/Cdkn2a/Sox9/Tgfb3/Csf1/Elf3/Igf1/Tnfsf11/Pthlh/Socs2	11
biological process	GO:0046887	positive regulation of hormone secretion	11/622	163/21092	0.00912658	0.0856827	Blk/Fgb/Fgg/Sox4/Fga/Rbp4/Runx1/Gpr68/Gpr27/Tnfsf11/Nnat	11
biological process	GO:0048545	response to steroid hormone	14/622	232/21092	0.00922532	0.0861808	Akr1c18/Tgfb2/Aldh3a1/Acsbg1/Bche/Foxa1/Tgfb3/Padi2/Acod1/Hsd3b2/Igf1/Lox/Il1rn/Sstr2	14
biological process	GO:0002707	negative regulation of lymphocyte mediated immunity	5/622	44/21092	0.00922769	0.0861808	Arg1/Muc4/Foxp3/Serpinb9/Il20rb	5
biological process	GO:0048705	skeletal system morphogenesis	15/622	256/21092	0.00930255	0.0866542	Col1a1/Barx2/Tgfb2/Sox9/Tgfb3/Spef2/Wnt7a/Dscaml1/Chad/Sh3pxd2b/Fbn2/Bmpr1b/Mmp16/Osr2/Pthlh	15
biological process	GO:0032609	interferon-gamma production	9/622	121/21092	0.00967693	0.0896758	Cd276/Il18r1/Cd14/Runx1/Foxp3/Il20rb/Slc11a1/Raet1a/Il23a	9
biological process	GO:0046717	acid secretion	9/622	121/21092	0.00967693	0.0896758	Abcc3/Slc51a/Aqp8/Il1a/Pla2g2d/Bdkrb2/Tnfsf11/Slc1a5/Il1rn	9
biological process	GO:0007249	I-kappaB kinase/NF-kappaB signaling	12/622	187/21092	0.0097207	0.0898493	Il1f6/Saa3/Rhoh/Il1f8/Il1a/Tnfsf11/Edaradd/Tnfrsf19/Prkcb/Trim59/Tnip3/Il1rn	12
biological process	GO:2000514	regulation of CD4-positive, alpha-beta T cell activation	6/622	62/21092	0.00975299	0.0899159	Arg2/Runx1/Foxp3/Cd44/Cd83/Il23a	6
biological process	GO:0061037	negative regulation of cartilage development	4/622	29/21092	0.00990502	0.0908253	Tgfb2/Sox9/Chadl/Pthlh	4
biological process	GO:1903319	positive regulation of protein maturation	4/622	29/21092	0.00990502	0.0908253	C3/Sox4/Meltf/Clec3b	4
biological process	GO:0050818	regulation of coagulation	7/622	81/21092	0.0099276	0.0908253	Tmprss6/Kng1/Fgb/Fgg/Fga/F7/Fcer1g	7
biological process	GO:0046879	hormone secretion	19/622	357/21092	0.0100415	0.0916338	Trpv6/Blk/Fgb/Fgg/Oit1/Nov/Sox4/Fam3b/Fga/Rbp4/Runx1/Gpr68/Slc9b2/Gpr27/Tnfsf11/Pim3/Il1rn/Nnat/Adra2a	19
biological process	GO:0017001	antibiotic catabolic process	5/622	45/21092	0.0101354	0.0920222	Akr1c18/Hp/Adh7/Akr1b8/Amdhd2	5
biological process	GO:0070169	positive regulation of biomineral tissue development	5/622	45/21092	0.0101354	0.0920222	Cd276/Odaph/Fbn2/Bmpr1b/Osr2	5
biological process	GO:0097164	ammonium ion metabolic process	11/622	166/21092	0.0103823	0.093789	Akr1c18/Tgfb2/Smpdl3b/Bche/Lpcat2/Moxd1/Lrat/Fabp5/Rnf180/Akr7a5/Akr1b8	11
biological process	GO:2000241	regulation of reproductive process	11/622	166/21092	0.0103823	0.093789	Mmp12/Timp1/Hpgds/Sox9/Runx1/Piwil2/Il1a/Cdc25c/Gcm1/Igf1/Ptafr	11
biological process	GO:0045661	regulation of myoblast differentiation	6/622	63/21092	0.0105184	0.0945732	Gdf3/Sox9/Ccl8/Zfhx3/Ccl9/Cxcl14	6
biological process	GO:0044706	multi-multicellular organism process	12/622	189/21092	0.0105219	0.0945732	Cuzd1/Prl6a1/Mmp12/Akr1c18/Timp1/Dkkl1/A2m/Itgb4/Acod1/Sh3pxd2b/Ptafr/Adra2a	12
biological process	GO:0042035	regulation of cytokine biosynthetic process	8/622	102/21092	0.010613	0.0951535	Cd276/Lbp/Il1a/Fcgr3/Foxp3/Ccl20/Cybb/Ptafr	8
biological process	GO:0002761	regulation of myeloid leukocyte differentiation	9/622	123/21092	0.0107099	0.0952576	Runx1/Gpr68/Slc9b2/Adam8/Csf1/C1qc/Tnfsf11/Dcstamp/Il23a	9
biological process	GO:0002283	neutrophil activation involved in immune response	3/622	16/21092	0.0107308	0.0952576	Dnase1/Fcer1g/Ptafr	3
biological process	GO:0010566	regulation of ketone biosynthetic process	3/622	16/21092	0.0107308	0.0952576	Akr1c18/Dkkl1/Dkk3	3
biological process	GO:0032570	response to progesterone	3/622	16/21092	0.0107308	0.0952576	Tgfb2/Tgfb3/Acod1	3
biological process	GO:0016054	organic acid catabolic process	13/622	213/21092	0.010851	0.0953911	Arg1/Bcat1/Padi4/Arg2/Afmid/Cd44/Amdhd2/Prodh/Acaa1b/Thnsl2/Fah/Hgd/Qprt	13
biological process	GO:0046395	carboxylic acid catabolic process	13/622	213/21092	0.010851	0.0953911	Arg1/Bcat1/Padi4/Arg2/Afmid/Cd44/Amdhd2/Prodh/Acaa1b/Thnsl2/Fah/Hgd/Qprt	13
biological process	GO:0006066	alcohol metabolic process	16/622	285/21092	0.0108522	0.0953911	Akr1c18/Fgl1/Rbp4/Saa1/Dkk3/P2ry6/Moxd1/Miox/Lrat/Rdh12/Adh7/Akr7a5/Akr1b8/Mogat2/Ptafr/Isyna1	16
biological process	GO:0008202	steroid metabolic process	16/622	285/21092	0.0108522	0.0953911	Akr1c18/Sult4a1/Fgl1/Cyp17a1/Dkkl1/Saa1/Il1a/Cyp3a13/Nr5a2/Dkk3/Cyb5r2/Hsd3b2/Igf1/Bmpr1b/Slc37a4/Ugt1a7c	16
biological process	GO:0006865	amino acid transport	10/622	145/21092	0.0109271	0.0955803	Arg1/Slc7a5/Arg2/Slc7a11/Slc36a2/Slc11a1/Slc1a5/Slc7a1/Slc7a12/Il1rn	10
biological process	GO:0070665	positive regulation of leukocyte proliferation	10/622	145/21092	0.0109271	0.0955803	Cd276/Vcam1/Foxp3/Csf1/Bst1/Igf1/Hes1/Cd6/Il23a/Aif1	10
biological process	GO:0090022	regulation of neutrophil chemotaxis	4/622	30/21092	0.0111678	0.0974483	Lbp/C3ar1/Bst1/Il23a	4
biological process	GO:0045787	positive regulation of cell cycle	19/622	362/21092	0.0115135	0.100221	Tgfb2/Asns/Cdkn2a/Ccne1/Sox4/Foxa1/Piwil2/Il1a/Gli1/Psrc1/Fosl1/Cdc25c/Orc1/Igf1/Ccna2/Hes1/Smoc2/Racgap1/Aif1	19
biological process	GO:0032635	interleukin-6 production	10/622	147/21092	0.0119538	0.103801	Il1f6/Lbp/Il1f8/Il1a/Foxp3/Rab7b/Fcer1g/Nlrp10/Il1rn/Ptafr	10
biological process	GO:1904036	negative regulation of epithelial cell apoptotic process	5/622	47/21092	0.0121306	0.104961	Fgb/Fgg/Fga/Angptl4/Igf1	5
biological process	GO:0000768	syncytium formation by plasma membrane fusion	6/622	65/21092	0.0121751	0.104961	Adam8/Adgrb3/Ccl8/Cd44/Gcm1/Dcstamp	6
biological process	GO:0140253	cell-cell fusion	6/622	65/21092	0.0121751	0.104961	Adam8/Adgrb3/Ccl8/Cd44/Gcm1/Dcstamp	6
biological process	GO:0032874	positive regulation of stress-activated MAPK cascade	11/622	170/21092	0.012258	0.105422	Tgfb2/Il1f6/Il1f8/Il1a/Wnt7a/Fzd10/Gdf6/Tnfsf11/Ncf1/Tnfrsf19/Il1rn	11
biological process	GO:0002698	negative regulation of immune effector process	9/622	126/21092	0.0124117	0.105969	Arg1/Muc4/Tgfb2/A2m/Tgfb3/Foxp3/Serpinb9/Il20rb/Cd22	9
biological process	GO:0002218	activation of innate immune response	10/622	148/21092	0.0124936	0.105969	S100a14/Lbp/Smpdl3b/Cd14/Acod1/Rab7b/Tlr5/Tnip3/Pik3ap1/Mapkapk3	10
biological process	GO:0002825	regulation of T-helper 1 type immune response	4/622	31/21092	0.0125297	0.105969	Il18r1/Slc11a1/Nlrp10/Il23a	4
biological process	GO:0044319	wound healing, spreading of cells	4/622	31/21092	0.0125297	0.105969	Mmp12/Plet1/Wnt7a/Cd44	4
biological process	GO:0090505	epiboly involved in wound healing	4/622	31/21092	0.0125297	0.105969	Mmp12/Plet1/Wnt7a/Cd44	4
biological process	GO:2000352	negative regulation of endothelial cell apoptotic process	4/622	31/21092	0.0125297	0.105969	Fgb/Fgg/Fga/Angptl4	4
biological process	GO:2000515	negative regulation of CD4-positive, alpha-beta T cell activation	4/622	31/21092	0.0125297	0.105969	Arg2/Runx1/Foxp3/Cd44	4
biological process	GO:0032496	response to lipopolysaccharide	18/622	340/21092	0.0126181	0.105969	Cxcl5/Il1f6/Lbp/Cd14/Il1f8/Slpi/Cxcl3/Trem2/Acod1/Ccl12/Ly86/Slc11a1/Raet1a/Cd6/Tnip3/Il1rn/Mapkapk3/Ptafr	18
biological process	GO:1902105	regulation of leukocyte differentiation	16/622	290/21092	0.0126427	0.105969	Slc46a2/Il1f8/Cdkn2a/Runx1/Tox/Gpr68/Foxp3/Slc9b2/Adam8/Csf1/C1qc/Cd44/Tnfsf11/Dcstamp/Cd83/Il23a	16
biological process	GO:0030277	maintenance of gastrointestinal epithelium	3/622	17/21092	0.012749	0.105969	Muc13/Rbp4/Sox9	3
biological process	GO:0035313	wound healing, spreading of epidermal cells	3/622	17/21092	0.012749	0.105969	Mmp12/Plet1/Wnt7a	3
biological process	GO:0036035	osteoclast development	3/622	17/21092	0.012749	0.105969	Gpr68/Slc9b2/Tnfsf11	3
biological process	GO:0071379	cellular response to prostaglandin stimulus	3/622	17/21092	0.012749	0.105969	Akr1c18/Ptgdr/P2ry6	3
biological process	GO:1904035	regulation of epithelial cell apoptotic process	7/622	85/21092	0.0127534	0.105969	Akr1c18/Fgb/Fgg/Fga/Angptl4/Ccl12/Igf1	7
biological process	GO:0070304	positive regulation of stress-activated protein kinase signaling cascade	11/622	171/21092	0.0127648	0.105969	Tgfb2/Il1f6/Il1f8/Il1a/Wnt7a/Fzd10/Gdf6/Tnfsf11/Ncf1/Tnfrsf19/Il1rn	11
biological process	GO:0030073	insulin secretion	13/622	218/21092	0.0129771	0.107483	Blk/Oit1/Nov/Sox4/Fam3b/Rbp4/Gpr68/Slc9b2/Gpr27/Pim3/Il1rn/Nnat/Adra2a	13
biological process	GO:0030195	negative regulation of blood coagulation	5/622	48/21092	0.0132214	0.109254	Tmprss6/Kng1/Fgb/Fgg/Fga	5
biological process	GO:0032147	activation of protein kinase activity	14/622	243/21092	0.0134408	0.110811	Ret/Tgfb2/Cxcl17/Lpar1/Tgfb3/Shc2/Chil1/Muc20/Igf1/Tnfsf11/Slc11a1/Il23a/Adra2a/Pak3	14
biological process	GO:0007229	integrin-mediated signaling pathway	7/622	86/21092	0.0135418	0.111388	Cdh17/Timp1/Col3a1/Itgbl1/Itgb4/Fcer1g/Fyb	7
biological process	GO:0043900	regulation of multi-organism process	20/622	394/21092	0.0135831	0.111472	Sftpd/Cxcl5/Mmp12/Arg1/Lbp/Timp1/Hpgds/Arg2/Slpi/Nr5a2/Acod1/Igf1/Apobec3/Pabpc1/Ly86/Top2a/Nlrp10/Trim59/Il23a/Ptafr	20
biological process	GO:0043090	amino acid import	4/622	32/21092	0.0139933	0.113395	Slc7a11/Slc36a2/Slc1a5/Slc7a1	4
biological process	GO:0090504	epiboly	4/622	32/21092	0.0139933	0.113395	Mmp12/Plet1/Wnt7a/Cd44	4
biological process	GO:0006949	syncytium formation	6/622	67/21092	0.0140072	0.113395	Adam8/Adgrb3/Ccl8/Cd44/Gcm1/Dcstamp	6
biological process	GO:0014068	positive regulation of phosphatidylinositol 3-kinase signaling	6/622	67/21092	0.0140072	0.113395	Tgfb2/Sox9/Csf3/Igf1/Ncf1/Pik3ap1	6
biological process	GO:0034109	homotypic cell-cell adhesion	6/622	67/21092	0.0140072	0.113395	Megf11/Fgb/Fgg/Fga/Slc7a11/Tnfsf11	6
biological process	GO:0061045	negative regulation of wound healing	6/622	67/21092	0.0140072	0.113395	Tmprss6/Kng1/Fgb/Fgg/Fga/Eppk1	6
biological process	GO:0031214	biomineral tissue development	10/622	151/21092	0.0142236	0.114822	Cd276/Col1a1/Sox9/Mgp/Odaph/Fbn2/Igf1/Bmpr1b/Osr2/Clec3b	10
biological process	GO:0009743	response to carbohydrate	12/622	197/21092	0.0142474	0.114822	Sox4/Gpr68/Vcam1/Slc9b2/Gpr27/Khk/Igf1/Gys2/Pim3/Prkcb/Nnat/Adra2a	12
biological process	GO:0050850	positive regulation of calcium-mediated signaling	5/622	49/21092	0.0143765	0.115086	3425401B19Rik/Trem2/P2ry6/Chp2/Igf1	5
biological process	GO:1900047	negative regulation of hemostasis	5/622	49/21092	0.0143765	0.115086	Tmprss6/Kng1/Fgb/Fgg/Fga	5
biological process	GO:1902041	regulation of extrinsic apoptotic signaling pathway via death domain receptors	5/622	49/21092	0.0143765	0.115086	Faim2/Fgb/Fgg/Fga/Bmpr1b	5
biological process	GO:1904018	positive regulation of vasculature development	12/622	198/21092	0.0147758	0.116564	C3/Hk2/F3/Runx1/Il1a/C3ar1/Chil1/Cela1/Hc/Cybb/Prkcb/Smoc2	12
biological process	GO:0009074	aromatic amino acid family catabolic process	3/622	18/21092	0.0149692	0.116564	Afmid/Fah/Hgd	3
biological process	GO:0016137	glycoside metabolic process	3/622	18/21092	0.0149692	0.116564	Akr1c18/Akr7a5/Akr1b8	3
biological process	GO:0034143	regulation of toll-like receptor 4 signaling pathway	3/622	18/21092	0.0149692	0.116564	Lbp/Acod1/Rab7b	3
biological process	GO:0034587	piRNA metabolic process	3/622	18/21092	0.0149692	0.116564	Tdrd1/Ddx4/Piwil2	3
biological process	GO:0051852	disruption by host of symbiont cells	3/622	18/21092	0.0149692	0.116564	Cxcl5/Arg1/Ncf1	3
biological process	GO:0051873	killing by host of symbiont cells	3/622	18/21092	0.0149692	0.116564	Cxcl5/Arg1/Ncf1	3
biological process	GO:0070886	positive regulation of calcineurin-NFAT signaling cascade	3/622	18/21092	0.0149692	0.116564	3425401B19Rik/Chp2/Igf1	3
biological process	GO:0090030	regulation of steroid hormone biosynthetic process	3/622	18/21092	0.0149692	0.116564	Cyp17a1/Dkk3/Igf1	3
biological process	GO:0106058	positive regulation of calcineurin-mediated signaling	3/622	18/21092	0.0149692	0.116564	3425401B19Rik/Chp2/Igf1	3
biological process	GO:1900424	regulation of defense response to bacterium	3/622	18/21092	0.0149692	0.116564	Cxcl5/Arg2/Nlrp10	3
biological process	GO:0006081	cellular aldehyde metabolic process	6/622	68/21092	0.0149916	0.116564	Akr1c18/Aldh3a1/Rbp4/Dkk3/Aldh1a2/Khk	6
biological process	GO:1903706	regulation of hemopoiesis	20/622	398/21092	0.0150042	0.116564	Slc46a2/Il1f8/Cdkn2a/Runx1/Tox/Gpr68/Foxp3/Csf3/Slc9b2/Adam8/Rab7b/Csf1/C1qc/Cd44/Tnfsf11/Hes1/Trim58/Dcstamp/Cd83/Il23a	20
biological process	GO:0008544	epidermis development	17/622	321/21092	0.0150161	0.116564	Barx2/Sprr2f/Tgfb2/Krt17/Krt6b/Gdf3/Cdkn2a/Ppl/Sox9/Runx1/Grhl3/Il1a/Gli1/Hes1/Edaradd/Tnfrsf19/Sprr2g	17
biological process	GO:0030282	bone mineralization	8/622	109/21092	0.0154053	0.118762	Cd276/Sox9/Mgp/Fbn2/Igf1/Bmpr1b/Osr2/Clec3b	8
biological process	GO:1904019	epithelial cell apoptotic process	8/622	109/21092	0.0154053	0.118762	Akr1c18/Fgb/Fgg/Fga/Krt18/Angptl4/Ccl12/Igf1	8
biological process	GO:0032733	positive regulation of interleukin-10 production	4/622	33/21092	0.0155609	0.118762	Il20rb/Fcer1g/Cd83/Il23a	4
biological process	GO:0032743	positive regulation of interleukin-2 production	4/622	33/21092	0.0155609	0.118762	Cd276/Runx1/Il1a/Cd83	4
biological process	GO:0036230	granulocyte activation	4/622	33/21092	0.0155609	0.118762	Cxcl5/Dnase1/Fcer1g/Ptafr	4
biological process	GO:0060740	prostate gland epithelium morphogenesis	4/622	33/21092	0.0155609	0.118762	Sox9/Foxa1/Cd44/Igf1	4
biological process	GO:0048483	autonomic nervous system development	5/622	50/21092	0.0155974	0.118762	Ret/Sox4/Vcam1/Hes1/Fn1	5
biological process	GO:0050819	negative regulation of coagulation	5/622	50/21092	0.0155974	0.118762	Tmprss6/Kng1/Fgb/Fgg/Fga	5
biological process	GO:0097720	calcineurin-mediated signaling	5/622	50/21092	0.0155974	0.118762	3425401B19Rik/Nr5a2/Chp2/Igf1/Adgrb2	5
biological process	GO:0045995	regulation of embryonic development	9/622	131/21092	0.0156843	0.119171	Grhl3/Dmrt2/Gcm1/Igf1/Mesp1/Hes1/Osr2/Il1rn/Racgap1	9
biological process	GO:0019359	nicotinamide nucleotide biosynthetic process	7/622	89/21092	0.0161159	0.121758	Hk2/Nmnat2/Aspdh/Haao/Khk/Igf1/Qprt	7
biological process	GO:0031016	pancreas development	7/622	89/21092	0.0161159	0.121758	Sox4/Sox9/Nr5a2/Cela1/Aldh1a2/Igf1/Hes1	7
biological process	GO:0051896	regulation of protein kinase B signaling	10/622	154/21092	0.0161266	0.121758	Ret/Akr1c18/F3/Csf3/F7/Adam8/Mmp3/Chil1/Igf1/Tnfsf11	10
biological process	GO:0046883	regulation of hormone secretion	16/622	299/21092	0.0164407	0.123869	Blk/Fgb/Fgg/Oit1/Nov/Sox4/Fga/Rbp4/Runx1/Gpr68/Slc9b2/Gpr27/Tnfsf11/Pim3/Nnat/Adra2a	16
biological process	GO:0006869	lipid transport	17/622	325/21092	0.0167508	0.125117	Abcc3/Lbp/Esyt3/Rbp4/Runx1/Slc51a/Aqp8/Apom/Il1a/Pla2g2d/Ano4/Lrat/Bdkrb2/Slc22a22/Tnfsf11/Repin1/Spns3	17
biological process	GO:0009749	response to glucose	11/622	178/21092	0.0167705	0.125117	Sox4/Gpr68/Vcam1/Slc9b2/Gpr27/Khk/Igf1/Gys2/Pim3/Nnat/Adra2a	11
biological process	GO:0006749	glutathione metabolic process	5/622	51/21092	0.0168855	0.125117	Ethe1/Slc7a11/Gstt1/Gstk1/Gstt2	5
biological process	GO:0021587	cerebellum morphogenesis	5/622	51/21092	0.0168855	0.125117	Faim2/Kndc1/Gli1/Nfix/Wnt7a	5
biological process	GO:0033619	membrane protein proteolysis	5/622	51/21092	0.0168855	0.125117	Tmprss6/Ret/Timp1/Adam8/Adra2a	5
biological process	GO:0034113	heterotypic cell-cell adhesion	5/622	51/21092	0.0168855	0.125117	Fgb/Fgg/Fga/Cd44/Il1rn	5
biological process	GO:0071715	icosanoid transport	5/622	51/21092	0.0168855	0.125117	Il1a/Pla2g2d/Bdkrb2/Slc22a22/Tnfsf11	5
biological process	GO:1901571	fatty acid derivative transport	5/622	51/21092	0.0168855	0.125117	Il1a/Pla2g2d/Bdkrb2/Slc22a22/Tnfsf11	5
biological process	GO:0070167	regulation of biomineral tissue development	7/622	90/21092	0.017046	0.126046	Cd276/Sox9/Mgp/Odaph/Fbn2/Bmpr1b/Osr2	7
biological process	GO:0045860	positive regulation of protein kinase activity	21/622	430/21092	0.0172195	0.126529	Ret/Tgfb2/Cxcl17/Lpar1/Tgfb3/Psrc1/Adam8/Shc2/Csf1/Fzd10/Chil1/Muc20/Lrp8/Igf1/Tnfsf11/Ncf1/Slc11a1/Il1rn/Il23a/Adra2a/Pak3	21
biological process	GO:0033032	regulation of myeloid cell apoptotic process	4/622	34/21092	0.0172347	0.126529	Cdkn2a/Slc7a11/Cd44/Fcer1g	4
biological process	GO:0034122	negative regulation of toll-like receptor signaling pathway	4/622	34/21092	0.0172347	0.126529	Smpdl3b/Acod1/Rab7b/Pik3ap1	4
biological process	GO:0002643	regulation of tolerance induction	3/622	19/21092	0.0173935	0.126529	Runx1/Foxp3/Pdcd1	3
biological process	GO:0010447	response to acidic pH	3/622	19/21092	0.0173935	0.126529	Ctss/Asic2/Asic1	3
biological process	GO:0042447	hormone catabolic process	3/622	19/21092	0.0173935	0.126529	Akr1c18/Ugt1a7c/Acaa1b	3
biological process	GO:0043046	DNA methylation involved in gamete generation	3/622	19/21092	0.0173935	0.126529	Tdrd1/Ddx4/Piwil2	3
biological process	GO:0090026	positive regulation of monocyte chemotaxis	3/622	19/21092	0.0173935	0.126529	S100a14/Cxcl17/Aif1	3
biological process	GO:0042476	odontogenesis	8/622	112/21092	0.017877	0.129783	Col1a1/Zfp422/Itgb4/Csf1/Odaph/Tnfsf11/Edaradd/Osr2	8
biological process	GO:0031343	positive regulation of cell killing	7/622	91/21092	0.0180134	0.130245	Arg1/Raet1e/H2-M2/H60c/Gm11127/Raet1a/Il23a	7
biological process	GO:0048864	stem cell development	7/622	91/21092	0.0180134	0.130245	Ret/Sox9/Wnt7a/Folr1/Aldh1a2/Hes1/Fn1	7
biological process	GO:0045807	positive regulation of endocytosis	10/622	157/21092	0.0182124	0.131419	Sftpd/C3/Lbp/Ptpn5/Cd14/Fcgr3/Fcgr1/Slc11a1/Fcer1g/Tspan1	10
biological process	GO:0045765	regulation of angiogenesis	16/622	303/21092	0.0183879	0.132419	C3/Tgfb2/Hk2/F3/Runx1/Ism1/Il1a/C3ar1/Adgrb3/Chil1/Cela1/Hc/Cybb/Prkcb/Smoc2/Adgrb2	16
biological process	GO:0050796	regulation of insulin secretion	11/622	181/21092	0.0187484	0.134745	Blk/Oit1/Nov/Sox4/Rbp4/Gpr68/Slc9b2/Gpr27/Pim3/Nnat/Adra2a	11
biological process	GO:0051216	cartilage development	12/622	205/21092	0.018901	0.135064	Col1a1/Barx2/Tgfb2/Nov/Sox9/Mgp/Wnt7a/Chadl/Gdf6/Bmpr1b/Osr2/Pthlh	12
biological process	GO:0019835	cytolysis	4/622	35/21092	0.0190165	0.135064	Lbp/Hc/Lyz2/C8g	4
biological process	GO:0035909	aorta morphogenesis	4/622	35/21092	0.0190165	0.135064	Tgfb2/Col3a1/Sox4/Hes1	4
biological process	GO:0046686	response to cadmium ion	4/622	35/21092	0.0190165	0.135064	Akr1c18/Haao/Slc34a1/Ncf1	4
biological process	GO:0014909	smooth muscle cell migration	7/622	92/21092	0.0190187	0.135064	Lpar1/Nov/F3/Fga/P2ry6/Igf1/Aif1	7
biological process	GO:0019363	pyridine nucleotide biosynthetic process	7/622	92/21092	0.0190187	0.135064	Hk2/Nmnat2/Aspdh/Haao/Khk/Igf1/Qprt	7
biological process	GO:0042446	hormone biosynthetic process	6/622	72/21092	0.0194094	0.136453	Akr1c18/Cyp17a1/Dkkl1/Dkk3/Igf1/Bmpr1b	6
biological process	GO:0045670	regulation of osteoclast differentiation	6/622	72/21092	0.0194094	0.136453	Gpr68/Slc9b2/Adam8/Csf1/Tnfsf11/Il23a	6
biological process	GO:0050810	regulation of steroid biosynthetic process	6/622	72/21092	0.0194094	0.136453	Akr1c18/Cyp17a1/Dkkl1/Il1a/Dkk3/Igf1	6
biological process	GO:0009746	response to hexose	11/622	182/21092	0.0194447	0.136453	Sox4/Gpr68/Vcam1/Slc9b2/Gpr27/Khk/Igf1/Gys2/Pim3/Nnat/Adra2a	11
biological process	GO:0071559	response to transforming growth factor beta	12/622	206/21092	0.0195541	0.136453	Akr1c18/Tgfb2/Col3a1/Amhr2/Sox9/Runx1/Tgfb3/Cdkn2b/Folr1/Fbn2/Zfhx3/Bmpr1b	12
biological process	GO:0002833	positive regulation of response to biotic stimulus	5/622	53/21092	0.019669	0.136453	Arg1/Acod1/Ly86/Raet1a/Nlrp10	5
biological process	GO:0030850	prostate gland development	5/622	53/21092	0.019669	0.136453	Serpinb5/Sox9/Foxa1/Cd44/Igf1	5
biological process	GO:0032350	regulation of hormone metabolic process	5/622	53/21092	0.019669	0.136453	Akr1c18/Cyp17a1/Dkkl1/Dkk3/Igf1	5
biological process	GO:0061383	trabecula morphogenesis	5/622	53/21092	0.019669	0.136453	Col1a1/Tgfb2/Rbp4/Chad/Fbn2	5
biological process	GO:0000187	activation of MAPK activity	8/622	114/21092	0.0196752	0.136453	Ret/Cxcl17/Lpar1/Tgfb3/Shc2/Muc20/Igf1/Tnfsf11	8
biological process	GO:0042089	cytokine biosynthetic process	8/622	114/21092	0.0196752	0.136453	Cd276/Lbp/Il1a/Fcgr3/Foxp3/Ccl20/Cybb/Ptafr	8
biological process	GO:0061982	meiosis I cell cycle process	8/622	114/21092	0.0196752	0.136453	Ddx4/Ccne1/Piwil2/Cenpx/Cdc25c/Rec8/Top2a/Tex15	8
biological process	GO:0043122	regulation of I-kappaB kinase/NF-kappaB signaling	10/622	159/21092	0.0197089	0.136453	Il1f6/Rhoh/Il1f8/Il1a/Tnfsf11/Tnfrsf19/Prkcb/Trim59/Tnip3/Il1rn	10
biological process	GO:0002693	positive regulation of cellular extravasation	3/622	20/21092	0.0200234	0.136782	Il1a/Adam8/Ptafr	3
biological process	GO:0010759	positive regulation of macrophage chemotaxis	3/622	20/21092	0.0200234	0.136782	Cxcl17/C3ar1/Csf1	3
biological process	GO:0010842	retina layer formation	3/622	20/21092	0.0200234	0.136782	Megf11/Rs1/Fat3	3
biological process	GO:0015732	prostaglandin transport	3/622	20/21092	0.0200234	0.136782	Il1a/Slc22a22/Tnfsf11	3
biological process	GO:0031281	positive regulation of cyclase activity	3/622	20/21092	0.0200234	0.136782	Tshr/Guca2a/Guca1a	3
biological process	GO:0045076	regulation of interleukin-2 biosynthetic process	3/622	20/21092	0.0200234	0.136782	Cd276/Il1a/Foxp3	3
biological process	GO:0051349	positive regulation of lyase activity	3/622	20/21092	0.0200234	0.136782	Tshr/Guca2a/Guca1a	3
biological process	GO:0050829	defense response to Gram-negative bacterium	7/622	93/21092	0.0200627	0.13679	Mmp7/Cxcl5/Lbp/Lyz2/Slc11a1/Nlrp10/Il23a	7
biological process	GO:0034284	response to monosaccharide	11/622	183/21092	0.02016	0.137192	Sox4/Gpr68/Vcam1/Slc9b2/Gpr27/Khk/Igf1/Gys2/Pim3/Nnat/Adra2a	11
biological process	GO:0002237	response to molecule of bacterial origin	18/622	358/21092	0.020207	0.137251	Cxcl5/Il1f6/Lbp/Cd14/Il1f8/Slpi/Cxcl3/Trem2/Acod1/Ccl12/Ly86/Slc11a1/Raet1a/Cd6/Tnip3/Il1rn/Mapkapk3/Ptafr	18
biological process	GO:0050671	positive regulation of lymphocyte proliferation	9/622	137/21092	0.020399	0.138293	Cd276/Vcam1/Foxp3/Bst1/Igf1/Hes1/Cd6/Il23a/Aif1	9
biological process	GO:0035115	embryonic forelimb morphogenesis	4/622	36/21092	0.0209083	0.141212	Crabp2/Wnt7a/Aldh1a2/Osr2	4
biological process	GO:0051181	cofactor transport	4/622	36/21092	0.0209083	0.141212	Lcn2/Slc7a11/Amn/Folr1	4
biological process	GO:0002704	negative regulation of leukocyte mediated immunity	5/622	54/21092	0.021167	0.142156	Arg1/Muc4/Foxp3/Serpinb9/Il20rb	5
biological process	GO:0035019	somatic stem cell population maintenance	5/622	54/21092	0.021167	0.142156	Cdkn2a/Sox4/Sox9/Wnt7a/Hes1	5
biological process	GO:0051930	regulation of sensory perception of pain	5/622	54/21092	0.021167	0.142156	Nov/Il1a/Ctss/Fabp5/Ptafr	5
biological process	GO:0002062	chondrocyte differentiation	8/622	116/21092	0.0215985	0.144783	Nov/Sox9/Wnt7a/Chadl/Gdf6/Bmpr1b/Osr2/Pthlh	8
biological process	GO:0033674	positive regulation of kinase activity	22/622	467/21092	0.0216451	0.144825	Ret/Tgfb2/Cxcl17/Lpar1/Tgfb3/Psrc1/Adam8/Shc2/Csf1/Fzd10/Chil1/Muc20/Lrp8/Cd44/Igf1/Tnfsf11/Ncf1/Slc11a1/Il1rn/Il23a/Adra2a/Pak3	22
biological process	GO:1901342	regulation of vasculature development	17/622	335/21092	0.0217673	0.145371	C3/Tgfb2/Hk2/F3/Runx1/Ism1/Il1a/Klf5/C3ar1/Adgrb3/Chil1/Cela1/Hc/Cybb/Prkcb/Smoc2/Adgrb2	17
biological process	GO:0003333	amino acid transmembrane transport	6/622	74/21092	0.0219194	0.146115	Slc7a5/Slc7a11/Slc36a2/Slc1a5/Slc7a1/Slc7a12	6
biological process	GO:0030098	lymphocyte differentiation	19/622	388/21092	0.0221402	0.147313	Cdh17/Slc46a2/Il18r1/Rhoh/Tshr/Il1f8/Cdkn2a/Sox4/Runx1/Tox/Pla2g2d/Foxp3/Adam8/Cd44/Fcer1g/Clec4d/Cd83/Bcl2a1d/Il23a	19
biological process	GO:0048872	homeostasis of number of cells	16/622	310/21092	0.0222152	0.147538	Cxcl5/Tgfb2/Slc46a2/Nov/Sox9/Foxp3/Tnfrsf13b/Slc7a11/Csf1/Il20rb/Cd44/Mb/Trim58/Fcer1g/Slc37a4/Tex15	16
biological process	GO:0008347	glial cell migration	5/622	55/21092	0.0227373	0.148049	Tgfb2/Csf1/Ccl12/Lrp8/Fn1	5
biological process	GO:0051931	regulation of sensory perception	5/622	55/21092	0.0227373	0.148049	Nov/Il1a/Ctss/Fabp5/Ptafr	5
biological process	GO:0001780	neutrophil homeostasis	3/622	21/21092	0.0228598	0.148049	Slc7a11/Cd44/Slc37a4	3
biological process	GO:0032331	negative regulation of chondrocyte differentiation	3/622	21/21092	0.0228598	0.148049	Sox9/Chadl/Pthlh	3
biological process	GO:0042533	tumor necrosis factor biosynthetic process	3/622	21/21092	0.0228598	0.148049	Lbp/Fcgr3/Cybb	3
biological process	GO:0042534	regulation of tumor necrosis factor biosynthetic process	3/622	21/21092	0.0228598	0.148049	Lbp/Fcgr3/Cybb	3
biological process	GO:0045683	negative regulation of epidermis development	3/622	21/21092	0.0228598	0.148049	Tgfb2/Gdf3/Hes1	3
biological process	GO:0050673	epithelial cell proliferation	20/622	416/21092	0.0229029	0.148049	Mmp12/Arg1/Tgfb2/Serpinb5/Krt4/Mki67/Cdkn2a/Nov/F3/Sox9/Eppk1/Gli1/Cdkn2b/Wnt7a/Ccl12/Aldh1a2/Igf1/Tnfsf11/Hes1/Osr2	20
biological process	GO:0001953	negative regulation of cell-matrix adhesion	4/622	37/21092	0.0229114	0.148049	Mmp12/Muc4/Cdkn2a/Plet1	4
biological process	GO:0002369	T cell cytokine production	4/622	37/21092	0.0229114	0.148049	Arg1/Il18r1/Foxp3/Slc11a1	4
biological process	GO:0008207	C21-steroid hormone metabolic process	4/622	37/21092	0.0229114	0.148049	Akr1c18/Cyp17a1/Dkk3/Hsd3b2	4
biological process	GO:0030501	positive regulation of bone mineralization	4/622	37/21092	0.0229114	0.148049	Cd276/Fbn2/Bmpr1b/Osr2	4
biological process	GO:0033028	myeloid cell apoptotic process	4/622	37/21092	0.0229114	0.148049	Cdkn2a/Slc7a11/Cd44/Fcer1g	4
biological process	GO:0040019	positive regulation of embryonic development	4/622	37/21092	0.0229114	0.148049	Dmrt2/Igf1/Hes1/Osr2	4
biological process	GO:1902475	L-alpha-amino acid transmembrane transport	4/622	37/21092	0.0229114	0.148049	Slc7a11/Slc36a2/Slc1a5/Slc7a1	4
biological process	GO:0050728	negative regulation of inflammatory response	9/622	140/21092	0.0231054	0.149035	Cd276/Cxcl17/Smpdl3b/Nov/Foxp3/Acod1/Il20rb/Cd44/Siglece	9
biological process	GO:0002718	regulation of cytokine production involved in immune response	6/622	75/21092	0.0232529	0.149448	Arg1/Tgfb2/Il18r1/Tgfb3/Foxp3/Fcer1g	6
biological process	GO:0030500	regulation of bone mineralization	6/622	75/21092	0.0232529	0.149448	Cd276/Sox9/Mgp/Fbn2/Bmpr1b/Osr2	6
biological process	GO:0002367	cytokine production involved in immune response	7/622	96/21092	0.0234332	0.149802	Arg1/Tgfb2/Il18r1/Tgfb3/Foxp3/Slc11a1/Fcer1g	7
biological process	GO:0043648	dicarboxylic acid metabolic process	7/622	96/21092	0.0234332	0.149802	Aldh18a1/Nmnat2/Haao/Slc7a11/Folr1/Prodh/Qprt	7
biological process	GO:0072525	pyridine-containing compound biosynthetic process	7/622	96/21092	0.0234332	0.149802	Hk2/Nmnat2/Aspdh/Haao/Khk/Igf1/Qprt	7
biological process	GO:0002573	myeloid leukocyte differentiation	12/622	212/21092	0.0238321	0.151542	Runx1/Gpr68/Csf3/Slc9b2/Trem2/Adam8/Csf1/C1qc/Tnfsf11/Fcer1g/Dcstamp/Il23a	12
biological process	GO:0006814	sodium ion transport	12/622	212/21092	0.0238321	0.151542	Atp12a/Slc34a3/Slc9b2/Fxyd2/Chp2/Slc34a1/Fxyd3/Slc5a11/Kcnk1/Slc5a2/Asic2/Asic1	12
biological process	GO:0045637	regulation of myeloid cell differentiation	12/622	212/21092	0.0238321	0.151542	Runx1/Gpr68/Csf3/Slc9b2/Adam8/Rab7b/Csf1/C1qc/Tnfsf11/Trim58/Dcstamp/Il23a	12
biological process	GO:0031960	response to corticosteroid	7/622	97/21092	0.0246383	0.155919	Akr1c18/Aldh3a1/Acsbg1/Bche/Hsd3b2/Il1rn/Sstr2	7
biological process	GO:0070227	lymphocyte apoptotic process	7/622	97/21092	0.0246383	0.155919	Tgfb2/Slc46a2/Arg2/Adam8/Serpinb9/Cd44/Pdcd1	7
biological process	GO:0001889	liver development	8/622	119/21092	0.0247272	0.155919	Hp/Mki67/Cdkn2a/Sox9/Runx1/Gli1/Mesp1/Hes1	8
biological process	GO:0051952	regulation of amine transport	8/622	119/21092	0.0247272	0.155919	Arg1/Arg2/Syt2/Slc36a2/Syt13/Prkcb/Syt8/Il1rn	8
biological process	GO:1903034	regulation of response to wounding	10/622	165/21092	0.0247379	0.155919	Tmprss6/Kng1/Fgb/Fgg/Fga/Eppk1/F7/Fcer1g/Smoc2/Adra2a	10
biological process	GO:0070207	protein homotrimerization	4/622	38/21092	0.0250273	0.157036	Lcn2/Arg1/Tnfrsf9/Slc1a5	4
biological process	GO:2000403	positive regulation of lymphocyte migration	4/622	38/21092	0.0250273	0.157036	Adam8/Ccl20/Cxcl14/Aif1	4
biological process	GO:0046496	nicotinamide nucleotide metabolic process	9/622	142/21092	0.0250464	0.157036	Hk2/Nmnat2/Aspdh/Haao/Dcxr/Khk/Igf1/Ncf1/Qprt	9
biological process	GO:0042107	cytokine metabolic process	8/622	120/21092	0.0258371	0.158523	Cd276/Lbp/Il1a/Fcgr3/Foxp3/Ccl20/Cybb/Ptafr	8
biological process	GO:0002474	antigen processing and presentation of peptide antigen via MHC class I	3/622	22/21092	0.0259025	0.158523	Fcgr3/Fcgr1/Fcer1g	3
biological process	GO:0031649	heat generation	3/622	22/21092	0.0259025	0.158523	Il1a/Tnfsf11/Il1rn	3
biological process	GO:0034694	response to prostaglandin	3/622	22/21092	0.0259025	0.158523	Akr1c18/Ptgdr/P2ry6	3
biological process	GO:0042094	interleukin-2 biosynthetic process	3/622	22/21092	0.0259025	0.158523	Cd276/Il1a/Foxp3	3
biological process	GO:0051043	regulation of membrane protein ectodomain proteolysis	3/622	22/21092	0.0259025	0.158523	Timp1/Adam8/Adra2a	3
biological process	GO:0051818	disruption of cells of other organism involved in symbiotic interaction	3/622	22/21092	0.0259025	0.158523	Cxcl5/Arg1/Ncf1	3
biological process	GO:0051883	killing of cells in other organism involved in symbiotic interaction	3/622	22/21092	0.0259025	0.158523	Cxcl5/Arg1/Ncf1	3
biological process	GO:0070230	positive regulation of lymphocyte apoptotic process	3/622	22/21092	0.0259025	0.158523	Tgfb2/Adam8/Pdcd1	3
biological process	GO:0072574	hepatocyte proliferation	3/622	22/21092	0.0259025	0.158523	Mki67/Cdkn2a/Gli1	3
biological process	GO:0072575	epithelial cell proliferation involved in liver morphogenesis	3/622	22/21092	0.0259025	0.158523	Mki67/Cdkn2a/Gli1	3
biological process	GO:1901623	regulation of lymphocyte chemotaxis	3/622	22/21092	0.0259025	0.158523	Padi2/Ccl12/Cxcl14	3
biological process	GO:1903055	positive regulation of extracellular matrix organization	3/622	22/21092	0.0259025	0.158523	Tgfb2/Sox9/Meltf	3
biological process	GO:2000316	regulation of T-helper 17 type immune response	3/622	22/21092	0.0259025	0.158523	Foxp3/Nlrp10/Il23a	3
biological process	GO:0002700	regulation of production of molecular mediator of immune response	9/622	143/21092	0.0260591	0.158669	Arg1/Tgfb2/Il18r1/Rbp4/Tgfb3/Foxp3/Mzb1/Fcer1g/Cd22	9
biological process	GO:0046330	positive regulation of JNK cascade	9/622	143/21092	0.0260591	0.158669	Il1f6/Il1f8/Il1a/Wnt7a/Fzd10/Tnfsf11/Ncf1/Tnfrsf19/Il1rn	9
biological process	GO:0050709	negative regulation of protein secretion	9/622	143/21092	0.0260591	0.158669	Tnfrsf9/Oit1/Arg2/Nov/Foxp3/Pim3/Adra2a/Fn1/Cd22	9
biological process	GO:0048608	reproductive structure development	21/622	449/21092	0.0261742	0.158855	Tgfb2/Serpinb5/Krt19/Rbp4/Sox9/Runx1/Rspo3/Foxa1/Il1a/Vcam1/Wnt7a/Tex19.2/Pcyt1b/Fosl1/Rec8/Cd44/Gcm1/Igf1/Bmpr1b/Hes1/Tex15	21
biological process	GO:0071222	cellular response to lipopolysaccharide	14/622	265/21092	0.0261782	0.158855	Cxcl5/Il1f6/Lbp/Cd14/Il1f8/Cxcl3/Trem2/Acod1/Ccl12/Ly86/Raet1a/Cd6/Tnip3/Il1rn	14
biological process	GO:0019362	pyridine nucleotide metabolic process	9/622	144/21092	0.0271004	0.164173	Hk2/Nmnat2/Aspdh/Haao/Dcxr/Khk/Igf1/Ncf1/Qprt	9
biological process	GO:0045921	positive regulation of exocytosis	7/622	99/21092	0.0271746	0.164345	Fgb/Fgg/Fga/Syt2/Sdc1/Fcer1g/Ptafr	7
biological process	GO:0002823	negative regulation of adaptive immune response based on somatic recombination of immune receptors built from immunoglobulin superfamily domains	4/622	39/21092	0.0272571	0.164566	Arg1/Muc4/Foxp3/Il20rb	4
biological process	GO:0061008	hepaticobiliary system development	8/622	122/21092	0.0281599	0.169732	Hp/Mki67/Cdkn2a/Sox9/Runx1/Gli1/Mesp1/Hes1	8
biological process	GO:0061458	reproductive system development	21/622	453/21092	0.0284453	0.171164	Tgfb2/Serpinb5/Krt19/Rbp4/Sox9/Runx1/Rspo3/Foxa1/Il1a/Vcam1/Wnt7a/Tex19.2/Pcyt1b/Fosl1/Rec8/Cd44/Gcm1/Igf1/Bmpr1b/Hes1/Tex15	21
biological process	GO:0050848	regulation of calcium-mediated signaling	7/622	100/21092	0.0285069	0.171247	3425401B19Rik/Trem2/P2ry6/Chp2/Bst1/Igf1/Cd22	7
biological process	GO:0043406	positive regulation of MAP kinase activity	12/622	218/21092	0.0287614	0.172488	Ret/Cxcl17/Lpar1/Tgfb3/Adam8/Shc2/Fzd10/Muc20/Igf1/Tnfsf11/Il1rn/Adra2a	12
biological process	GO:0010669	epithelial structure maintenance	3/622	23/21092	0.0291513	0.173376	Muc13/Rbp4/Sox9	3
biological process	GO:0015721	bile acid and bile salt transport	3/622	23/21092	0.0291513	0.173376	Abcc3/Slc51a/Aqp8	3
biological process	GO:0061436	establishment of skin barrier	3/622	23/21092	0.0291513	0.173376	Tmprss13/Grhl3/Aloxe3	3
biological process	GO:0071467	cellular response to pH	3/622	23/21092	0.0291513	0.173376	Gpr68/Asic2/Asic1	3
biological process	GO:1905523	positive regulation of macrophage migration	3/622	23/21092	0.0291513	0.173376	Cxcl17/C3ar1/Csf1	3
biological process	GO:0015837	amine transport	8/622	123/21092	0.0293739	0.17441	Arg1/Arg2/Syt2/Slc36a2/Syt13/Prkcb/Syt8/Il1rn	8
biological process	GO:0009268	response to pH	4/622	40/21092	0.0296018	0.174608	Gpr68/Ctss/Asic2/Asic1	4
biological process	GO:0045747	positive regulation of Notch signaling pathway	4/622	40/21092	0.0296018	0.174608	Tgfb2/Nov/Mesp1/Hes1	4
biological process	GO:0046164	alcohol catabolic process	4/622	40/21092	0.0296018	0.174608	Akr1c18/Miox/Adh7/Akr1b8	4
biological process	GO:1903053	regulation of extracellular matrix organization	4/622	40/21092	0.0296018	0.174608	Tgfb2/Sox9/Meltf/Chadl	4
biological process	GO:0060348	bone development	12/622	220/21092	0.0305577	0.17995	Col1a1/Sox9/Gpr68/Slc9b2/Chad/Sh3pxd2b/Igf1/Tnfsf11/Ttc9/Mmp16/Osr2/Pthlh	12
biological process	GO:0043367	CD4-positive, alpha-beta T cell differentiation	6/622	80/21092	0.0307358	0.180702	Il18r1/Runx1/Pla2g2d/Foxp3/Cd83/Il23a	6
biological process	GO:0001505	regulation of neurotransmitter levels	18/622	376/21092	0.0308973	0.181354	Bche/Syt2/Slc7a11/Moxd1/Wnt7a/Slc36a2/Syt13/Stx19/Apba2/Rnf180/Tlr5/Igf1/Raet1a/Prkcb/Syt8/Aif1/Adra2a/Asic1	18
biological process	GO:0045580	regulation of T cell differentiation	9/622	148/21092	0.0315591	0.183985	Slc46a2/Il1f8/Cdkn2a/Runx1/Foxp3/Adam8/Cd44/Cd83/Il23a	9
biological process	GO:0071322	cellular response to carbohydrate stimulus	9/622	148/21092	0.0315591	0.183985	Sox4/Gpr68/Vcam1/Slc9b2/Gpr27/Igf1/Pim3/Prkcb/Adra2a	9
biological process	GO:0018149	peptide cross-linking	5/622	60/21092	0.0317109	0.183985	Sprr2f/Col3a1/Spock3/Fn1/Sprr2g	5
biological process	GO:0031279	regulation of cyclase activity	4/622	41/21092	0.0320622	0.183985	Tshr/Guca2a/Guca1a/P2ry13	4
biological process	GO:0034105	positive regulation of tissue remodeling	4/622	41/21092	0.0320622	0.183985	Cdkn2a/Adam8/Tnfsf11/Dcstamp	4
biological process	GO:0071219	cellular response to molecule of bacterial origin	14/622	273/21092	0.0325253	0.183985	Cxcl5/Il1f6/Lbp/Cd14/Il1f8/Cxcl3/Trem2/Acod1/Ccl12/Ly86/Raet1a/Cd6/Tnip3/Il1rn	14
biological process	GO:0030903	notochord development	3/622	24/21092	0.0326048	0.183985	Gdf3/Sox9/Gli1	3
biological process	GO:0042430	indole-containing compound metabolic process	3/622	24/21092	0.0326048	0.183985	Haao/Rnf180/Afmid	3
biological process	GO:0048799	animal organ maturation	3/622	24/21092	0.0326048	0.183985	Ret/Aldh1a2/Igf1	3
biological process	GO:0062009	secondary palate development	3/622	24/21092	0.0326048	0.183985	Tgfb2/Tgfb3/Wnt7a	3
biological process	GO:0071677	positive regulation of mononuclear cell migration	3/622	24/21092	0.0326048	0.183985	S100a14/Cxcl17/Aif1	3
biological process	GO:0072576	liver morphogenesis	3/622	24/21092	0.0326048	0.183985	Mki67/Cdkn2a/Gli1	3
biological process	GO:0090023	positive regulation of neutrophil chemotaxis	3/622	24/21092	0.0326048	0.183985	Lbp/C3ar1/Il23a	3
biological process	GO:0072524	pyridine-containing compound metabolic process	9/622	149/21092	0.0327488	0.183985	Hk2/Nmnat2/Aspdh/Haao/Dcxr/Khk/Igf1/Ncf1/Qprt	9
biological process	GO:0072503	cellular divalent inorganic cation homeostasis	22/622	488/21092	0.0331096	0.183985	Atp2c2/Tgfb2/Kel/Cxcl17/Kng1/Lpar1/Trpv6/Ptgdr/Kcnk3/Npsr1/Pvalb/Cxcl3/Gna15/C3ar1/P2ry6/Bdkrb2/Cd52/Slc30a2/Slc39a4/Slc11a1/Prkcb/Slc37a4	22
biological process	GO:0030100	regulation of endocytosis	14/622	274/21092	0.0333909	0.183985	Sftpd/C3/Lbp/Ptpn5/Cd14/Fcgr3/Siglecf/Fcgr1/Prom2/Slc11a1/Fcer1g/Tspan1/Siglece/Cd22	14
biological process	GO:0045165	cell fate commitment	14/622	274/21092	0.0333909	0.183985	Tgfb2/Gdf3/Sox9/Nkx6-3/Runx1/Foxa1/Foxp3/Wnt7a/Sh3pxd2b/Gcm1/Mesp1/Hes1/Chd5/Il23a	14
biological process	GO:0002679	respiratory burst involved in defense response	2/622	10/21092	0.0333976	0.183985	Lbp/Ncf1	2
biological process	GO:0003211	cardiac ventricle formation	2/622	10/21092	0.0333976	0.183985	Sox4/Mesp1	2
biological process	GO:0006568	tryptophan metabolic process	2/622	10/21092	0.0333976	0.183985	Haao/Afmid	2
biological process	GO:0006586	indolalkylamine metabolic process	2/622	10/21092	0.0333976	0.183985	Haao/Afmid	2
biological process	GO:0008300	isoprenoid catabolic process	2/622	10/21092	0.0333976	0.183985	Akr1c18/Akr1b8	2
biological process	GO:0021940	positive regulation of cerebellar granule cell precursor proliferation	2/622	10/21092	0.0333976	0.183985	Gli1/Igf1	2
biological process	GO:0030853	negative regulation of granulocyte differentiation	2/622	10/21092	0.0333976	0.183985	Runx1/C1qc	2
biological process	GO:0031282	regulation of guanylate cyclase activity	2/622	10/21092	0.0333976	0.183985	Guca2a/Guca1a	2
biological process	GO:0033029	regulation of neutrophil apoptotic process	2/622	10/21092	0.0333976	0.183985	Slc7a11/Cd44	2
biological process	GO:0033084	regulation of immature T cell proliferation in thymus	2/622	10/21092	0.0333976	0.183985	Cdkn2a/Foxp3	2
biological process	GO:0033314	mitotic DNA replication checkpoint	2/622	10/21092	0.0333976	0.183985	Orc1/Ticrr	2
biological process	GO:0035739	CD4-positive, alpha-beta T cell proliferation	2/622	10/21092	0.0333976	0.183985	Arg2/Cd44	2
biological process	GO:0035878	nail development	2/622	10/21092	0.0333976	0.183985	Rspo4/Itgb4	2
biological process	GO:0038094	Fc-gamma receptor signaling pathway	2/622	10/21092	0.0333976	0.183985	Fcer1g/Clec4d	2
biological process	GO:0045741	positive regulation of epidermal growth factor-activated receptor activity	2/622	10/21092	0.0333976	0.183985	Ncf1/Adra2a	2
biological process	GO:0061009	common bile duct development	2/622	10/21092	0.0333976	0.183985	Sox9/Hes1	2
biological process	GO:0071600	otic vesicle morphogenesis	2/622	10/21092	0.0333976	0.183985	Sox9/Hesx1	2
biological process	GO:0072173	metanephric tubule morphogenesis	2/622	10/21092	0.0333976	0.183985	Sox9/Hes1	2
biological process	GO:0090091	positive regulation of extracellular matrix disassembly	2/622	10/21092	0.0333976	0.183985	Tgfb2/Meltf	2
biological process	GO:0090343	positive regulation of cell aging	2/622	10/21092	0.0333976	0.183985	Cdkn2a/Arg2	2
biological process	GO:2000318	positive regulation of T-helper 17 type immune response	2/622	10/21092	0.0333976	0.183985	Nlrp10/Il23a	2
biological process	GO:2000402	negative regulation of lymphocyte migration	2/622	10/21092	0.0333976	0.183985	Padi2/Ccl12	2
biological process	GO:2000561	regulation of CD4-positive, alpha-beta T cell proliferation	2/622	10/21092	0.0333976	0.183985	Arg2/Cd44	2
biological process	GO:0050678	regulation of epithelial cell proliferation	17/622	353/21092	0.0335764	0.184153	Mmp12/Arg1/Tgfb2/Serpinb5/Krt4/Cdkn2a/F3/Sox9/Eppk1/Gli1/Cdkn2b/Wnt7a/Ccl12/Aldh1a2/Igf1/Hes1/Osr2	17
biological process	GO:0002712	regulation of B cell mediated immunity	5/622	61/21092	0.0337361	0.184153	C3/Fcgr3/Foxp3/Fcgr1/Fcer1g	5
biological process	GO:0002889	regulation of immunoglobulin mediated immune response	5/622	61/21092	0.0337361	0.184153	C3/Fcgr3/Foxp3/Fcgr1/Fcer1g	5
biological process	GO:0021695	cerebellar cortex development	5/622	61/21092	0.0337361	0.184153	Faim2/Kndc1/Gli1/Nfix/Wnt7a	5
biological process	GO:0033627	cell adhesion mediated by integrin	5/622	61/21092	0.0337361	0.184153	Ret/Tgfb2/Itgbl1/Nov/Itgb4	5
biological process	GO:0070206	protein trimerization	5/622	61/21092	0.0337361	0.184153	Lcn2/Arg1/Col1a1/Tnfrsf9/Slc1a5	5
biological process	GO:0034612	response to tumor necrosis factor	10/622	174/21092	0.0339198	0.184863	Cd14/Krt18/Ccl6/Acod1/Ccl20/Ccl8/Ccl12/Tnfsf11/Ccl9/Dcstamp	10
biological process	GO:0042737	drug catabolic process	9/622	150/21092	0.0339693	0.184863	Akr1c18/Cyp2d12/Hp/Moxd1/Adh7/Amdhd2/Fah/Hgd/Qprt	9
biological process	GO:0051222	positive regulation of protein transport	20/622	435/21092	0.0343526	0.186665	Cd276/Mmp12/Tgfb2/Ptpn5/Blk/Cd14/Fgb/Fgg/Sox4/Fga/Rbp4/Gpr68/Tgfb3/Il1a/Gpr27/Chp2/Igf1/Hc/Nlrp10/Nnat	20
biological process	GO:0002820	negative regulation of adaptive immune response	4/622	42/21092	0.034639	0.187088	Arg1/Muc4/Foxp3/Il20rb	4
biological process	GO:0046636	negative regulation of alpha-beta T cell activation	4/622	42/21092	0.034639	0.187088	Arg2/Runx1/Foxp3/Cd44	4
biological process	GO:0048873	homeostasis of number of cells within a tissue	4/622	42/21092	0.034639	0.187088	Sox9/Csf1/Il20rb/Tex15	4
biological process	GO:2000826	regulation of heart morphogenesis	4/622	42/21092	0.034639	0.187088	Tgfb2/Sox9/Mesp1/Hes1	4
biological process	GO:0060070	canonical Wnt signaling pathway	14/622	276/21092	0.0351719	0.189681	Col1a1/Amer2/Sox4/Dkkl1/Sox9/Rspo3/Gli1/Rspo4/Dkk3/Wnt7a/Fzd10/Sdc1/Folr1/Mesp1	14
biological process	GO:0045600	positive regulation of fat cell differentiation	5/622	62/21092	0.0358399	0.192993	Gdf3/Dkkl1/Klf5/Sh3pxd2b/Igf1	5
biological process	GO:1903035	negative regulation of response to wounding	6/622	83/21092	0.0359028	0.193042	Tmprss6/Kng1/Fgb/Fgg/Fga/Eppk1	6
biological process	GO:0002478	antigen processing and presentation of exogenous peptide antigen	3/622	25/21092	0.0362617	0.193233	Fcgr3/Fcgr1/Fcer1g	3
biological process	GO:0006925	inflammatory cell apoptotic process	3/622	25/21092	0.0362617	0.193233	Cdkn2a/Slc7a11/Cd44	3
biological process	GO:0034123	positive regulation of toll-like receptor signaling pathway	3/622	25/21092	0.0362617	0.193233	Lbp/Tlr5/Pik3ap1	3
biological process	GO:0050832	defense response to fungus	3/622	25/21092	0.0362617	0.193233	Arg1/Ncf1/Nlrp10	3
biological process	GO:0072606	interleukin-8 secretion	3/622	25/21092	0.0362617	0.193233	Cd14/Chil1/Nlrp10	3
biological process	GO:1905939	regulation of gonad development	3/622	25/21092	0.0362617	0.193233	Sox9/Runx1/Il1a	3
biological process	GO:0006694	steroid biosynthetic process	9/622	152/21092	0.0365036	0.194234	Akr1c18/Cyp17a1/Dkkl1/Il1a/Dkk3/Cyb5r2/Hsd3b2/Igf1/Bmpr1b	9
biological process	GO:0071560	cellular response to transforming growth factor beta stimulus	11/622	201/21092	0.0365831	0.194368	Akr1c18/Tgfb2/Col3a1/Amhr2/Sox9/Runx1/Tgfb3/Cdkn2b/Folr1/Fbn2/Bmpr1b	11
biological process	GO:0001709	cell fate determination	4/622	43/21092	0.0373324	0.196838	Nkx6-3/Wnt7a/Mesp1/Hes1	4
biological process	GO:0019674	NAD metabolic process	4/622	43/21092	0.0373324	0.196838	Nmnat2/Aspdh/Haao/Qprt	4
biological process	GO:0051339	regulation of lyase activity	4/622	43/21092	0.0373324	0.196838	Tshr/Guca2a/Guca1a/P2ry13	4
biological process	GO:0042303	molting cycle	8/622	129/21092	0.0374182	0.196838	Barx2/Tgfb2/Krt17/Sox9/Runx1/Krt14/Edaradd/Tnfrsf19	8
biological process	GO:0042633	hair cycle	8/622	129/21092	0.0374182	0.196838	Barx2/Tgfb2/Krt17/Sox9/Runx1/Krt14/Edaradd/Tnfrsf19	8
biological process	GO:0014812	muscle cell migration	7/622	106/21092	0.0374322	0.196838	Lpar1/Nov/F3/Fga/P2ry6/Igf1/Aif1	7
biological process	GO:0018958	phenol-containing compound metabolic process	7/622	106/21092	0.0374322	0.196838	Tgfb2/Slc7a11/Moxd1/Rnf180/Crym/Ddt/Fah	7
biological process	GO:0032642	regulation of chemokine production	6/622	84/21092	0.0377416	0.198175	Cxcl5/Lbp/Arg2/Il1a/Hc/Slc37a4	6
biological process	GO:0002792	negative regulation of peptide secretion	9/622	153/21092	0.037818	0.198286	Tnfrsf9/Oit1/Arg2/Nov/Foxp3/Pim3/Adra2a/Fn1/Cd22	9
biological process	GO:0035904	aorta development	5/622	63/21092	0.0380228	0.198489	Tgfb2/Col3a1/Sox4/Lox/Hes1	5
biological process	GO:0060042	retina morphogenesis in camera-type eye	5/622	63/21092	0.0380228	0.198489	Megf11/Rs1/Rbp4/Sox9/Fat3	5
biological process	GO:1903793	positive regulation of anion transport	5/622	63/21092	0.0380228	0.198489	Il1a/Slc36a2/Slc34a1/Tnfsf11/Ptafr	5
biological process	GO:0006836	neurotransmitter transport	15/622	306/21092	0.0386744	0.201069	Sv2b/Fcgr3/Syt2/Slc7a11/Wnt7a/Slc36a2/Syt13/Stx19/Apba2/Tnfsf11/Fcer1g/Prkcb/Syt8/Adra2a/Asic1	15
biological process	GO:0050707	regulation of cytokine secretion	11/622	203/21092	0.0388582	0.201069	Cd276/Mmp12/Cd14/Tnfrsf9/Arg2/Il1a/Foxp3/Tlr5/Hc/Nlrp10/Fn1	11
biological process	GO:0043123	positive regulation of I-kappaB kinase/NF-kappaB signaling	7/622	107/21092	0.0390793	0.201069	Il1f6/Il1f8/Il1a/Tnfsf11/Tnfrsf19/Prkcb/Il1rn	7
biological process	GO:0001678	cellular glucose homeostasis	9/622	154/21092	0.0391644	0.201069	Hk2/Sox4/Gpr68/Vcam1/Slc9b2/Gpr27/Igf1/Pim3/Adra2a	9
biological process	GO:0014032	neural crest cell development	6/622	85/21092	0.0396394	0.201069	Ret/Sox9/Folr1/Aldh1a2/Hes1/Fn1	6
biological process	GO:0014910	regulation of smooth muscle cell migration	6/622	85/21092	0.0396394	0.201069	Lpar1/F3/Fga/P2ry6/Igf1/Aif1	6
biological process	GO:0015908	fatty acid transport	6/622	85/21092	0.0396394	0.201069	Il1a/Pla2g2d/Bdkrb2/Slc22a22/Tnfsf11/Repin1	6
biological process	GO:0032024	positive regulation of insulin secretion	6/622	85/21092	0.0396394	0.201069	Blk/Sox4/Rbp4/Gpr68/Gpr27/Nnat	6
biological process	GO:0000050	urea cycle	2/622	11/21092	0.0400352	0.201069	Arg1/Arg2	2
biological process	GO:0001867	complement activation, lectin pathway	2/622	11/21092	0.0400352	0.201069	A2m/Fcna	2
biological process	GO:0002138	retinoic acid biosynthetic process	2/622	11/21092	0.0400352	0.201069	Akr1c18/Aldh1a2	2
biological process	GO:0002664	regulation of T cell tolerance induction	2/622	11/21092	0.0400352	0.201069	Runx1/Foxp3	2
biological process	GO:0006570	tyrosine metabolic process	2/622	11/21092	0.0400352	0.201069	Fah/Hgd	2
biological process	GO:0016102	diterpenoid biosynthetic process	2/622	11/21092	0.0400352	0.201069	Akr1c18/Aldh1a2	2
biological process	GO:0019336	phenol-containing compound catabolic process	2/622	11/21092	0.0400352	0.201069	Moxd1/Fah	2
biological process	GO:0032959	inositol trisphosphate biosynthetic process	2/622	11/21092	0.0400352	0.201069	P2ry6/Ptafr	2
biological process	GO:0033080	immature T cell proliferation in thymus	2/622	11/21092	0.0400352	0.201069	Cdkn2a/Foxp3	2
biological process	GO:0043589	skin morphogenesis	2/622	11/21092	0.0400352	0.201069	Col1a1/Wnt7a	2
biological process	GO:0060056	mammary gland involution	2/622	11/21092	0.0400352	0.201069	Cdkn2a/Elf3	2
biological process	GO:0060174	limb bud formation	2/622	11/21092	0.0400352	0.201069	Sox4/Sox9	2
biological process	GO:0061309	cardiac neural crest cell development involved in outflow tract morphogenesis	2/622	11/21092	0.0400352	0.201069	Folr1/Hes1	2
biological process	GO:0070944	neutrophil mediated killing of bacterium	2/622	11/21092	0.0400352	0.201069	Cxcl5/Ncf1	2
biological process	GO:0097709	connective tissue replacement	2/622	11/21092	0.0400352	0.201069	Timp1/Il1a	2
biological process	GO:1901163	regulation of trophoblast cell migration	2/622	11/21092	0.0400352	0.201069	Mmp12/Timp1	2
biological process	GO:0060065	uterus development	3/622	26/21092	0.0401198	0.201069	Tgfb2/Rbp4/Wnt7a	3
biological process	GO:0070233	negative regulation of T cell apoptotic process	3/622	26/21092	0.0401198	0.201069	Slc46a2/Arg2/Serpinb9	3
biological process	GO:1903010	regulation of bone development	3/622	26/21092	0.0401198	0.201069	Gpr68/Slc9b2/Tnfsf11	3
biological process	GO:0032757	positive regulation of interleukin-8 production	4/622	44/21092	0.0401429	0.201069	Lbp/Cd14/Tlr5/Nlrp10	4
biological process	GO:0070527	platelet aggregation	4/622	44/21092	0.0401429	0.201069	Fgb/Fgg/Fga/Slc7a11	4
biological process	GO:0003407	neural retina development	5/622	64/21092	0.0402853	0.2015	Tgfb2/Megf11/Rs1/Sox9/Fat3	5
biological process	GO:0045621	positive regulation of lymphocyte differentiation	7/622	108/21092	0.0407732	0.203657	Il1f8/Runx1/Tox/Foxp3/Adam8/Cd83/Il23a	7
biological process	GO:0045619	regulation of lymphocyte differentiation	10/622	180/21092	0.0412249	0.205367	Slc46a2/Il1f8/Cdkn2a/Runx1/Tox/Foxp3/Adam8/Cd44/Cd83/Il23a	10
biological process	GO:0002440	production of molecular mediator of immune response	11/622	205/21092	0.0412301	0.205367	Mmp7/Arg1/Tgfb2/Il18r1/Rbp4/Tgfb3/Foxp3/Mzb1/Slc11a1/Fcer1g/Cd22	11
biological process	GO:0001666	response to hypoxia	11/622	206/21092	0.0424528	0.211009	Mmp12/Tgfb2/Aldh3a1/Kcnk3/Sox4/Tgfb3/Adam8/Mmp3/Mb/Cybb/Prkcb	11
biological process	GO:0007127	meiosis I	7/622	109/21092	0.0425141	0.211009	Ddx4/Ccne1/Piwil2/Cenpx/Rec8/Top2a/Tex15	7
biological process	GO:0007219	Notch signaling pathway	10/622	181/21092	0.0425393	0.211009	Tgfb2/Krt19/Hp/Nov/Sox9/Foxa1/Mesp1/Hes1/Cfd/Bend6	10
biological process	GO:0050663	cytokine secretion	12/622	232/21092	0.0430584	0.212176	Cd276/Mmp12/Cd14/Tnfrsf9/Arg2/Il1a/Foxp3/Chil1/Tlr5/Hc/Nlrp10/Fn1	12
biological process	GO:0014046	dopamine secretion	4/622	45/21092	0.0430705	0.212176	Syt2/Syt13/Prkcb/Syt8	4
biological process	GO:0014059	regulation of dopamine secretion	4/622	45/21092	0.0430705	0.212176	Syt2/Syt13/Prkcb/Syt8	4
biological process	GO:0035136	forelimb morphogenesis	4/622	45/21092	0.0430705	0.212176	Crabp2/Wnt7a/Aldh1a2/Osr2	4
biological process	GO:0045581	negative regulation of T cell differentiation	4/622	45/21092	0.0430705	0.212176	Cdkn2a/Runx1/Foxp3/Cd44	4
biological process	GO:0071356	cellular response to tumor necrosis factor	9/622	157/21092	0.0433977	0.213495	Krt18/Ccl6/Acod1/Ccl20/Ccl8/Ccl12/Tnfsf11/Ccl9/Dcstamp	9
biological process	GO:0071695	anatomical structure maturation	10/622	182/21092	0.0438821	0.214967	Ret/Barx2/Tgfb2/Nfasc/Foxa1/Adgrb3/Aldh1a2/Rec8/Igf1/Trim58	10
biological process	GO:0002724	regulation of T cell cytokine production	3/622	27/21092	0.0441765	0.214967	Arg1/Il18r1/Foxp3	3
biological process	GO:0010893	positive regulation of steroid biosynthetic process	3/622	27/21092	0.0441765	0.214967	Cyp17a1/Il1a/Igf1	3
biological process	GO:0010954	positive regulation of protein processing	3/622	27/21092	0.0441765	0.214967	C3/Meltf/Clec3b	3
biological process	GO:0018195	peptidyl-arginine modification	3/622	27/21092	0.0441765	0.214967	Padi4/Padi1/Padi2	3
biological process	GO:0033561	regulation of water loss via skin	3/622	27/21092	0.0441765	0.214967	Tmprss13/Grhl3/Aloxe3	3
biological process	GO:0048103	somatic stem cell division	3/622	27/21092	0.0441765	0.214967	Tgfb2/Cdkn2a/Wnt7a	3
biological process	GO:0060713	labyrinthine layer morphogenesis	3/622	27/21092	0.0441765	0.214967	Rspo3/Vcam1/Gcm1	3
biological process	GO:0001942	hair follicle development	7/622	110/21092	0.0443025	0.215288	Barx2/Tgfb2/Krt17/Sox9/Runx1/Edaradd/Tnfrsf19	7
biological process	GO:0001655	urogenital system development	16/622	339/21092	0.044702	0.216936	Ret/Tgfb2/Serpinb5/Basp1/Arg2/Sox4/Rbp4/Sox9/Foxa1/Itgb4/C3ar1/Aldh1a2/Cd44/Igf1/Hes1/Osr2	16
biological process	GO:0010810	regulation of cell-substrate adhesion	11/622	208/21092	0.0449729	0.217955	Mmp12/Col1a1/Muc4/Cdkn2a/Smoc1/Meltf/Plet1/Csf1/Bst1/Smoc2/Fn1	11
biological process	GO:0061035	regulation of cartilage development	5/622	66/21092	0.0450507	0.218038	Tgfb2/Sox9/Chadl/Gdf6/Pthlh	5
biological process	GO:0055123	digestive system development	8/622	134/21092	0.0451586	0.218265	Col3a1/Klf5/Itgb4/Cela1/Aldh1a2/Gsdmc2/Igf1/Hes1	8
biological process	GO:0032602	chemokine production	6/622	88/21092	0.0456914	0.220247	Cxcl5/Lbp/Arg2/Il1a/Hc/Slc37a4	6
biological process	GO:1905954	positive regulation of lipid localization	6/622	88/21092	0.0456914	0.220247	C3/Runx1/Il1a/Fitm1/Lrat/Tnfsf11	6
biological process	GO:0032309	icosanoid secretion	4/622	46/21092	0.046115	0.220408	Il1a/Pla2g2d/Bdkrb2/Tnfsf11	4
biological process	GO:0045907	positive regulation of vasoconstriction	4/622	46/21092	0.046115	0.220408	Fgb/Fgg/Fga/Ptafr	4
biological process	GO:0090102	cochlea development	4/622	46/21092	0.046115	0.220408	Tshr/Sox9/Grhl3/Hes1	4
biological process	GO:0051186	cofactor metabolic process	21/622	478/21092	0.046154	0.220408	Akr1c18/Hk2/Hp/Nmnat2/Aspdh/Ethe1/Haao/Dcxr/Slc7a11/Mmp3/Folr1/Khk/Igf1/Ncf1/Gstt1/Akr7a5/Akr1b8/Cybb/Gstk1/Gstt2/Qprt	21
biological process	GO:2000027	regulation of animal organ morphogenesis	11/622	209/21092	0.0462705	0.220408	Tgfb2/Cdkn2a/Sox9/Grhl3/Gli1/Wnt7a/Csf1/Chad/Odaph/Mesp1/Hes1	11
biological process	GO:0001781	neutrophil apoptotic process	2/622	12/21092	0.0471219	0.220408	Slc7a11/Cd44	2
biological process	GO:0002579	positive regulation of antigen processing and presentation	2/622	12/21092	0.0471219	0.220408	Trem2/Slc11a1	2
biological process	GO:0002638	negative regulation of immunoglobulin production	2/622	12/21092	0.0471219	0.220408	Foxp3/Cd22	2
biological process	GO:0003207	cardiac chamber formation	2/622	12/21092	0.0471219	0.220408	Sox4/Mesp1	2
biological process	GO:0006020	inositol metabolic process	2/622	12/21092	0.0471219	0.220408	Miox/Isyna1	2
biological process	GO:0019627	urea metabolic process	2/622	12/21092	0.0471219	0.220408	Arg1/Arg2	2
biological process	GO:0032308	positive regulation of prostaglandin secretion	2/622	12/21092	0.0471219	0.220408	Il1a/Tnfsf11	2
biological process	GO:0032353	negative regulation of hormone biosynthetic process	2/622	12/21092	0.0471219	0.220408	Dkkl1/Dkk3	2
biological process	GO:0032490	detection of molecule of bacterial origin	2/622	12/21092	0.0471219	0.220408	Lbp/Trem2	2
biological process	GO:0033083	regulation of immature T cell proliferation	2/622	12/21092	0.0471219	0.220408	Cdkn2a/Foxp3	2
biological process	GO:0034350	regulation of glial cell apoptotic process	2/622	12/21092	0.0471219	0.220408	Ccl12/Igf1	2
biological process	GO:0036005	response to macrophage colony-stimulating factor	2/622	12/21092	0.0471219	0.220408	Csf1/Dcstamp	2
biological process	GO:0036006	cellular response to macrophage colony-stimulating factor stimulus	2/622	12/21092	0.0471219	0.220408	Csf1/Dcstamp	2
biological process	GO:0046689	response to mercury ion	2/622	12/21092	0.0471219	0.220408	Slc34a1/Fn1	2
biological process	GO:0051798	positive regulation of hair follicle development	2/622	12/21092	0.0471219	0.220408	Tgfb2/Krt17	2
biological process	GO:0060525	prostate glandular acinus development	2/622	12/21092	0.0471219	0.220408	Foxa1/Igf1	2
biological process	GO:0090193	positive regulation of glomerulus development	2/622	12/21092	0.0471219	0.220408	Ret/C3ar1	2
biological process	GO:0002711	positive regulation of T cell mediated immunity	5/622	67/21092	0.0475542	0.220408	Il18r1/Foxp3/H2-M2/Gm11127/Il23a	5
biological process	GO:0032637	interleukin-8 production	5/622	67/21092	0.0475542	0.220408	Lbp/Cd14/Chil1/Tlr5/Nlrp10	5
biological process	GO:0048562	embryonic organ morphogenesis	15/622	315/21092	0.0476611	0.220408	Tgfb2/Tshr/Rbp4/Sox9/Grhl3/Tgfb3/Gli1/Dscaml1/Folr1/Aldh1a2/Mesp1/Hes1/Hesx1/Mmp16/Osr2	15
biological process	GO:0009308	amine metabolic process	6/622	89/21092	0.0478294	0.220408	Aoc1/Vcam1/Haao/Slc7a11/Moxd1/Afmid	6
biological process	GO:0055074	calcium ion homeostasis	21/622	480/21092	0.0478537	0.220408	Atp2c2/Tgfb2/Kel/Cxcl17/Kng1/Lpar1/Trpv6/Ptgdr/Kcnk3/Npsr1/Pvalb/Cxcl3/Gna15/C3ar1/P2ry6/Bdkrb2/Cd52/Tnfsf11/Prkcb/Slc37a4/Pthlh	21
biological process	GO:0006733	oxidoreduction coenzyme metabolic process	9/622	160/21092	0.0479278	0.220408	Hk2/Nmnat2/Aspdh/Haao/Dcxr/Khk/Igf1/Ncf1/Qprt	9
biological process	GO:0022404	molting cycle process	7/622	112/21092	0.0480227	0.220408	Barx2/Tgfb2/Krt17/Sox9/Runx1/Edaradd/Tnfrsf19	7
biological process	GO:0022405	hair cycle process	7/622	112/21092	0.0480227	0.220408	Barx2/Tgfb2/Krt17/Sox9/Runx1/Edaradd/Tnfrsf19	7
biological process	GO:0098773	skin epidermis development	7/622	112/21092	0.0480227	0.220408	Barx2/Tgfb2/Krt17/Sox9/Runx1/Edaradd/Tnfrsf19	7
biological process	GO:1903409	reactive oxygen species biosynthetic process	7/622	112/21092	0.0480227	0.220408	Arg2/Tlr5/Igf1/Ncf1/Cybb/Raet1a/Aif1	7
biological process	GO:0001958	endochondral ossification	3/622	28/21092	0.0484291	0.220408	Col1a1/Mmp16/Pthlh	3
biological process	GO:0002691	regulation of cellular extravasation	3/622	28/21092	0.0484291	0.220408	Il1a/Adam8/Ptafr	3
biological process	GO:0030224	monocyte differentiation	3/622	28/21092	0.0484291	0.220408	Gpr68/Csf1/Dcstamp	3
biological process	GO:0032816	positive regulation of natural killer cell activation	3/622	28/21092	0.0484291	0.220408	Tox/Raet1a/Il23a	3
biological process	GO:0036075	replacement ossification	3/622	28/21092	0.0484291	0.220408	Col1a1/Mmp16/Pthlh	3
biological process	GO:0045780	positive regulation of bone resorption	3/622	28/21092	0.0484291	0.220408	Adam8/Tnfsf11/Dcstamp	3
biological process	GO:0046852	positive regulation of bone remodeling	3/622	28/21092	0.0484291	0.220408	Adam8/Tnfsf11/Dcstamp	3
biological process	GO:0060037	pharyngeal system development	3/622	28/21092	0.0484291	0.220408	Tgfb2/Folr1/Hes1	3
biological process	GO:0060143	positive regulation of syncytium formation by plasma membrane fusion	3/622	28/21092	0.0484291	0.220408	Ccl8/Gcm1/Dcstamp	3
biological process	GO:0061082	myeloid leukocyte cytokine production	3/622	28/21092	0.0484291	0.220408	Tgfb2/Tgfb3/Fcer1g	3
biological process	GO:0090103	cochlea morphogenesis	3/622	28/21092	0.0484291	0.220408	Tshr/Sox9/Grhl3	3
biological process	GO:1903131	mononuclear cell differentiation	3/622	28/21092	0.0484291	0.220408	Gpr68/Csf1/Dcstamp	3
biological process	GO:1904951	positive regulation of establishment of protein localization	20/622	453/21092	0.0486873	0.221303	Cd276/Mmp12/Tgfb2/Ptpn5/Blk/Cd14/Fgb/Fgg/Sox4/Fga/Rbp4/Gpr68/Tgfb3/Il1a/Gpr27/Chp2/Igf1/Hc/Nlrp10/Nnat	20
biological process	GO:0030336	negative regulation of cell migration	13/622	263/21092	0.048984	0.222011	Timp1/Col3a1/Nov/Dpep1/Eppk1/Olfm1/Padi2/Il24/Ccl12/Ddt/Hc/Il1rn/Aif1	13
biological process	GO:0001960	negative regulation of cytokine-mediated signaling pathway	4/622	47/21092	0.0492764	0.222011	Mmp12/Arg1/Padi2/Il1rn	4
biological process	GO:0002714	positive regulation of B cell mediated immunity	4/622	47/21092	0.0492764	0.222011	C3/Fcgr3/Fcgr1/Fcer1g	4
biological process	GO:0002891	positive regulation of immunoglobulin mediated immune response	4/622	47/21092	0.0492764	0.222011	C3/Fcgr3/Fcgr1/Fcer1g	4
biological process	GO:0014009	glial cell proliferation	4/622	47/21092	0.0492764	0.222011	Sox4/Cdkn2b/Igf1/Hes1	4
biological process	GO:0033173	calcineurin-NFAT signaling cascade	4/622	47/21092	0.0492764	0.222011	3425401B19Rik/Chp2/Igf1/Adgrb2	4
biological process	GO:0060612	adipose tissue development	4/622	47/21092	0.0492764	0.222011	Fgl1/Csf1/Sh3pxd2b/Creb5	4
biological process	GO:0014031	mesenchymal cell development	6/622	90/21092	0.0500282	0.225115	Ret/Sox9/Folr1/Aldh1a2/Hes1/Fn1	6
biological process	GO:0030888	regulation of B cell proliferation	5/622	68/21092	0.0501385	0.225281	Cdkn2a/Mzb1/Tnfrsf13b/Bst1/Cd22	5
biological process	GO:0071333	cellular response to glucose stimulus	8/622	137/21092	0.0502726	0.225281	Sox4/Gpr68/Vcam1/Slc9b2/Gpr27/Igf1/Pim3/Adra2a	8
biological process	GO:0031668	cellular response to extracellular stimulus	11/622	212/21092	0.0503162	0.225281	5330417C22Rik/Aoc1/Asns/Bhlha15/Angptl4/Cdkn2b/Dapl1/Fosl1/Folr1/Slc39a4/Asgr1	11
biological process	GO:1901617	organic hydroxy compound biosynthetic process	11/622	212/21092	0.0503162	0.225281	Akr1c18/Tgfb2/Dkkl1/Dkk3/Cyb5r2/P2ry6/Slc7a11/Moxd1/Ddt/Ptafr/Isyna1	11
biological process	GO:0015850	organic hydroxy compound transport	12/622	239/21092	0.0518001	0.231636	Abcc3/Rbp4/Slc51a/Aqp8/Apom/Fcgr3/Syt2/Syt13/Emb/Fcer1g/Prkcb/Syt8	12
biological process	GO:0048706	embryonic skeletal system development	8/622	138/21092	0.0520571	0.232495	Col1a1/Tgfb2/Rbp4/Dmrt2/Tgfb3/Dscaml1/Mmp16/Osr2	8
biological process	GO:0014066	regulation of phosphatidylinositol 3-kinase signaling	6/622	91/21092	0.052288	0.232667	Tgfb2/Sox9/Csf3/Igf1/Ncf1/Pik3ap1	6
biological process	GO:0044843	cell cycle G1/S phase transition	10/622	188/21092	0.0525439	0.232667	Gpnmb/Rhou/Cdkn2a/Ccne1/Sox4/Gli1/Cdkn2b/Ccl12/Ccna2/Aif1	10
biological process	GO:0032330	regulation of chondrocyte differentiation	4/622	48/21092	0.0525541	0.232667	Sox9/Chadl/Gdf6/Pthlh	4
biological process	GO:0042088	T-helper 1 type immune response	4/622	48/21092	0.0525541	0.232667	Il18r1/Slc11a1/Nlrp10/Il23a	4
biological process	GO:2001236	regulation of extrinsic apoptotic signaling pathway	9/622	163/21092	0.0527606	0.232667	Ret/Faim2/Tgfb2/Eya2/Fgb/Fgg/Fga/Igf1/Bmpr1b	9
biological process	GO:0002292	T cell differentiation involved in immune response	5/622	69/21092	0.0528038	0.232667	Il18r1/Foxp3/Fcer1g/Clec4d/Il23a	5
biological process	GO:2000107	negative regulation of leukocyte apoptotic process	5/622	69/21092	0.0528038	0.232667	Slc46a2/Arg2/Serpinb9/Cd44/Fcer1g	5
biological process	GO:0048384	retinoic acid receptor signaling pathway	3/622	29/21092	0.0528741	0.232667	Akr1c18/Crabp2/Aldh1a2	3
biological process	GO:0060384	innervation	3/622	29/21092	0.0528741	0.232667	Ret/Nptx1/Vcam1	3
biological process	GO:0060914	heart formation	3/622	29/21092	0.0528741	0.232667	Folr1/Mesp1/Hes1	3
biological process	GO:1901661	quinone metabolic process	3/622	29/21092	0.0528741	0.232667	Akr1c18/Akr7a5/Akr1b8	3
biological process	GO:2000191	regulation of fatty acid transport	3/622	29/21092	0.0528741	0.232667	Il1a/Tnfsf11/Repin1	3
biological process	GO:0050731	positive regulation of peptidyl-tyrosine phosphorylation	10/622	189/21092	0.0540902	0.233497	Csf3/Il24/Trem2/Lrp8/Cd44/Igf1/Ncf1/Hes1/Il23a/Adra2a	10
biological process	GO:0014033	neural crest cell differentiation	6/622	92/21092	0.0546092	0.233497	Ret/Sox9/Folr1/Aldh1a2/Hes1/Fn1	6
biological process	GO:0001845	phagolysosome assembly	2/622	13/21092	0.0546255	0.233497	Rab39/Rab7b	2
biological process	GO:0002328	pro-B cell differentiation	2/622	13/21092	0.0546255	0.233497	Sox4/Hes1	2
biological process	GO:0002517	T cell tolerance induction	2/622	13/21092	0.0546255	0.233497	Runx1/Foxp3	2
biological process	GO:0010755	regulation of plasminogen activation	2/622	13/21092	0.0546255	0.233497	Meltf/Clec3b	2
biological process	GO:0010935	regulation of macrophage cytokine production	2/622	13/21092	0.0546255	0.233497	Tgfb2/Tgfb3	2
biological process	GO:0021936	regulation of cerebellar granule cell precursor proliferation	2/622	13/21092	0.0546255	0.233497	Gli1/Igf1	2
biological process	GO:0030449	regulation of complement activation	2/622	13/21092	0.0546255	0.233497	C3/A2m	2
biological process	GO:0032306	regulation of prostaglandin secretion	2/622	13/21092	0.0546255	0.233497	Il1a/Tnfsf11	2
biological process	GO:0033079	immature T cell proliferation	2/622	13/21092	0.0546255	0.233497	Cdkn2a/Foxp3	2
biological process	GO:0034162	toll-like receptor 9 signaling pathway	2/622	13/21092	0.0546255	0.233497	Rab7b/Pik3ap1	2
biological process	GO:0042482	positive regulation of odontogenesis	2/622	13/21092	0.0546255	0.233497	Csf1/Odaph	2
biological process	GO:0042635	positive regulation of hair cycle	2/622	13/21092	0.0546255	0.233497	Tgfb2/Krt17	2
biological process	GO:0045072	regulation of interferon-gamma biosynthetic process	2/622	13/21092	0.0546255	0.233497	Cd276/Foxp3	2
biological process	GO:0046459	short-chain fatty acid metabolic process	2/622	13/21092	0.0546255	0.233497	Acod1/Thnsl2	2
biological process	GO:0046642	negative regulation of alpha-beta T cell proliferation	2/622	13/21092	0.0546255	0.233497	Arg2/Cd44	2
biological process	GO:0050665	hydrogen peroxide biosynthetic process	2/622	13/21092	0.0546255	0.233497	Ncf1/Cybb	2
biological process	GO:0060263	regulation of respiratory burst	2/622	13/21092	0.0546255	0.233497	Lbp/Jchain	2
biological process	GO:0060670	branching involved in labyrinthine layer morphogenesis	2/622	13/21092	0.0546255	0.233497	Rspo3/Gcm1	2
biological process	GO:0060856	establishment of blood-brain barrier	2/622	13/21092	0.0546255	0.233497	Abcb1b/Wnt7a	2
biological process	GO:2000018	regulation of male gonad development	2/622	13/21092	0.0546255	0.233497	Sox9/Il1a	2
biological process	GO:2000484	positive regulation of interleukin-8 secretion	2/622	13/21092	0.0546255	0.233497	Cd14/Nlrp10	2
biological process	GO:2001223	negative regulation of neuron migration	2/622	13/21092	0.0546255	0.233497	Col3a1/Olfm1	2
biological process	GO:0071331	cellular response to hexose stimulus	8/622	140/21092	0.0557471	0.237451	Sox4/Gpr68/Vcam1/Slc9b2/Gpr27/Igf1/Pim3/Adra2a	8
biological process	GO:0010862	positive regulation of pathway-restricted SMAD protein phosphorylation	4/622	49/21092	0.0559477	0.237451	Tgfb2/Gdf3/Tgfb3/Gdf6	4
biological process	GO:0030104	water homeostasis	4/622	49/21092	0.0559477	0.237451	Tmprss13/Grhl3/Aloxe3/Igf1	4
biological process	GO:0046189	phenol-containing compound biosynthetic process	4/622	49/21092	0.0559477	0.237451	Tgfb2/Slc7a11/Moxd1/Ddt	4
biological process	GO:0046638	positive regulation of alpha-beta T cell differentiation	4/622	49/21092	0.0559477	0.237451	Runx1/Foxp3/Cd83/Il23a	4
biological process	GO:0070229	negative regulation of lymphocyte apoptotic process	4/622	49/21092	0.0559477	0.237451	Slc46a2/Arg2/Serpinb9/Cd44	4
biological process	GO:0071216	cellular response to biotic stimulus	14/622	296/21092	0.0568787	0.241117	Cxcl5/Il1f6/Lbp/Cd14/Il1f8/Cxcl3/Trem2/Acod1/Ccl12/Ly86/Raet1a/Cd6/Tnip3/Il1rn	14
biological process	GO:0051384	response to glucocorticoid	6/622	93/21092	0.0569917	0.241198	Aldh3a1/Acsbg1/Bche/Hsd3b2/Il1rn/Sstr2	6
biological process	GO:0048568	embryonic organ development	21/622	490/21092	0.0570322	0.241198	Tgfb2/Krt19/Gdf3/Tshr/Rbp4/Sox9/Runx1/Grhl3/Rspo3/Tgfb3/Vcam1/Gli1/Dscaml1/Folr1/Aldh1a2/Gcm1/Mesp1/Hes1/Hesx1/Mmp16/Osr2	21
biological process	GO:0022617	extracellular matrix disassembly	3/622	30/21092	0.0575082	0.242353	Tgfb2/Meltf/Sh3pxd2b	3
biological process	GO:0032660	regulation of interleukin-17 production	3/622	30/21092	0.0575082	0.242353	Arg2/Foxp3/Il23a	3
biological process	GO:0043372	positive regulation of CD4-positive, alpha-beta T cell differentiation	3/622	30/21092	0.0575082	0.242353	Foxp3/Cd83/Il23a	3
biological process	GO:0071241	cellular response to inorganic substance	11/622	217/21092	0.0575774	0.24236	Akr1c18/Aoc1/Nptx1/Syt2/Fosb/Syt13/Cpne7/Chp2/Ncf1/Syt8/Fn1	11
biological process	GO:0071326	cellular response to monosaccharide stimulus	8/622	141/21092	0.057653	0.242394	Sox4/Gpr68/Vcam1/Slc9b2/Gpr27/Igf1/Pim3/Adra2a	8
biological process	GO:0000079	regulation of cyclin-dependent protein serine/threonine kinase activity	5/622	71/21092	0.0583772	0.245151	Cdkn2a/Ccne1/Psrc1/Cdkn2b/Ccna2	5
biological process	GO:0044403	symbiont process	16/622	352/21092	0.0587941	0.246613	Sftpd/Cxcl5/Arg1/Gbp2b/Lbp/Pik3c2g/Slpi/Vcam1/Nr5a2/Serpinb9/Apobec3/Pabpc1/Ncf1/Top2a/Trim59/Fn1	16
biological process	GO:0006304	DNA modification	6/622	94/21092	0.0594357	0.247653	Kcnq1ot1/Tdrd1/Ddx4/Piwil2/Apobec3/Gstt1	6
biological process	GO:0045582	positive regulation of T cell differentiation	6/622	94/21092	0.0594357	0.247653	Il1f8/Runx1/Foxp3/Adam8/Cd83/Il23a	6
biological process	GO:0007140	male meiotic nuclear division	4/622	50/21092	0.0594564	0.247653	Ddx4/Tex19.2/Rec8/Tex15	4
biological process	GO:0042269	regulation of natural killer cell mediated cytotoxicity	4/622	50/21092	0.0594564	0.247653	Raet1e/Serpinb9/H60c/Raet1a	4
biological process	GO:0043370	regulation of CD4-positive, alpha-beta T cell differentiation	4/622	50/21092	0.0594564	0.247653	Runx1/Foxp3/Cd83/Il23a	4
biological process	GO:0051955	regulation of amino acid transport	4/622	50/21092	0.0594564	0.247653	Arg1/Arg2/Slc36a2/Il1rn	4
biological process	GO:1903046	meiotic cell cycle process	10/622	193/21092	0.0605747	0.251627	Ddx4/Ccne1/Piwil2/Cenpx/Tex19.2/Cdc25c/Rec8/Top2a/Tex15/Bub1b	10
biological process	GO:0016079	synaptic vesicle exocytosis	8/622	143/21092	0.0615873	0.251627	Syt2/Wnt7a/Syt13/Stx19/Apba2/Prkcb/Syt8/Adra2a	8
biological process	GO:0060828	regulation of canonical Wnt signaling pathway	11/622	220/21092	0.0622513	0.251627	Col1a1/Amer2/Sox4/Dkkl1/Sox9/Rspo3/Gli1/Rspo4/Dkk3/Folr1/Mesp1	11
biological process	GO:2000377	regulation of reactive oxygen species metabolic process	10/622	194/21092	0.0622713	0.251627	Akr1c18/Hk2/Hp/Arg2/Mmp3/Acod1/Tlr5/Igf1/Raet1a/Aif1	10
biological process	GO:0006270	DNA replication initiation	3/622	31/21092	0.0623273	0.251627	Ccne1/Orc1/Ticrr	3
biological process	GO:0007602	phototransduction	3/622	31/21092	0.0623273	0.251627	Rs1/Guca1a/Asic2	3
biological process	GO:0010043	response to zinc ion	3/622	31/21092	0.0623273	0.251627	Haao/Khk/Slc30a2	3
biological process	GO:0019884	antigen processing and presentation of exogenous antigen	3/622	31/21092	0.0623273	0.251627	Fcgr3/Fcgr1/Fcer1g	3
biological process	GO:0033081	regulation of T cell differentiation in thymus	3/622	31/21092	0.0623273	0.251627	Cdkn2a/Foxp3/Adam8	3
biological process	GO:0045066	regulatory T cell differentiation	3/622	31/21092	0.0623273	0.251627	Pla2g2d/Foxp3/Cd44	3
biological process	GO:0045932	negative regulation of muscle contraction	3/622	31/21092	0.0623273	0.251627	Arg2/Ncf1/Adra2a	3
biological process	GO:0051180	vitamin transport	3/622	31/21092	0.0623273	0.251627	Rbp4/Amn/Folr1	3
biological process	GO:0072538	T-helper 17 type immune response	3/622	31/21092	0.0623273	0.251627	Foxp3/Nlrp10/Il23a	3
biological process	GO:0000076	DNA replication checkpoint	2/622	14/21092	0.0625153	0.251627	Orc1/Ticrr	2
biological process	GO:0002829	negative regulation of type 2 immune response	2/622	14/21092	0.0625153	0.251627	Arg1/Arg2	2
biological process	GO:0006857	oligopeptide transport	2/622	14/21092	0.0625153	0.251627	Cdh17/Slc7a11	2
biological process	GO:0010310	regulation of hydrogen peroxide metabolic process	2/622	14/21092	0.0625153	0.251627	Hp/Mmp3	2
biological process	GO:0018158	protein oxidation	2/622	14/21092	0.0625153	0.251627	Loxl4/Lox	2
biological process	GO:0021781	glial cell fate commitment	2/622	14/21092	0.0625153	0.251627	Sox9/Gcm1	2
biological process	GO:0032610	interleukin-1 alpha production	2/622	14/21092	0.0625153	0.251627	Ccl20/Nlrp10	2
biological process	GO:0033623	regulation of integrin activation	2/622	14/21092	0.0625153	0.251627	Cdh17/Fblim1	2
biological process	GO:0048537	mucosal-associated lymphoid tissue development	2/622	14/21092	0.0625153	0.251627	Ret/Tox	2
biological process	GO:0048541	Peyer's patch development	2/622	14/21092	0.0625153	0.251627	Ret/Tox	2
biological process	GO:0060732	positive regulation of inositol phosphate biosynthetic process	2/622	14/21092	0.0625153	0.251627	P2ry6/Ptafr	2
biological process	GO:0060736	prostate gland growth	2/622	14/21092	0.0625153	0.251627	Sox9/Igf1	2
biological process	GO:0061308	cardiac neural crest cell development involved in heart development	2/622	14/21092	0.0625153	0.251627	Folr1/Hes1	2
biological process	GO:0071599	otic vesicle development	2/622	14/21092	0.0625153	0.251627	Sox9/Hesx1	2
biological process	GO:0071941	nitrogen cycle metabolic process	2/622	14/21092	0.0625153	0.251627	Arg1/Arg2	2
biological process	GO:1905941	positive regulation of gonad development	2/622	14/21092	0.0625153	0.251627	Sox9/Runx1	2
biological process	GO:2000257	regulation of protein activation cascade	2/622	14/21092	0.0625153	0.251627	C3/A2m	2
biological process	GO:0001914	regulation of T cell mediated cytotoxicity	4/622	51/21092	0.0630795	0.252199	Muc4/H2-M2/Gm11127/Il23a	4
biological process	GO:0002715	regulation of natural killer cell mediated immunity	4/622	51/21092	0.0630795	0.252199	Raet1e/Serpinb9/H60c/Raet1a	4
biological process	GO:0032355	response to estradiol	4/622	51/21092	0.0630795	0.252199	Sprr2f/Foxa1/Sstr2/Socs2	4
biological process	GO:0042743	hydrogen peroxide metabolic process	4/622	51/21092	0.0630795	0.252199	Hp/Mmp3/Ncf1/Cybb	4
biological process	GO:0060761	negative regulation of response to cytokine stimulus	4/622	51/21092	0.0630795	0.252199	Mmp12/Arg1/Padi2/Il1rn	4
biological process	GO:0061614	pri-miRNA transcription by RNA polymerase II	4/622	51/21092	0.0630795	0.252199	Tgfb2/Sox9/Klf5/Fosl1	4
biological process	GO:0071902	positive regulation of protein serine/threonine kinase activity	13/622	274/21092	0.0635469	0.253786	Ret/Cxcl17/Lpar1/Tgfb3/Psrc1/Adam8/Shc2/Fzd10/Muc20/Igf1/Tnfsf11/Il1rn/Adra2a	13
biological process	GO:0048844	artery morphogenesis	5/622	73/21092	0.064274	0.256404	Tgfb2/Col3a1/Sox4/Folr1/Hes1	5
biological process	GO:0045132	meiotic chromosome segregation	6/622	96/21092	0.0645085	0.257053	Ccne1/Cenpx/Rec8/Top2a/Tex15/Bub1b	6
biological process	GO:0014902	myotube differentiation	7/622	120/21092	0.0648512	0.258132	Barx2/Kel/Nov/Bhlha15/Adgrb3/Ccl8/Igf1	7
biological process	GO:0009583	detection of light stimulus	4/622	52/21092	0.0668159	0.2654	Rs1/Rbp4/Guca1a/Asic2	4
biological process	GO:2001237	negative regulation of extrinsic apoptotic signaling pathway	6/622	97/21092	0.0671373	0.2654	Faim2/Eya2/Fgb/Fgg/Fga/Igf1	6
biological process	GO:0010453	regulation of cell fate commitment	3/622	32/21092	0.0673274	0.2654	Gdf3/Mesp1/Il23a	3
biological process	GO:0031069	hair follicle morphogenesis	3/622	32/21092	0.0673274	0.2654	Tgfb2/Krt17/Runx1	3
biological process	GO:0032689	negative regulation of interferon-gamma production	3/622	32/21092	0.0673274	0.2654	Cd276/Foxp3/Il20rb	3
biological process	GO:0042832	defense response to protozoan	3/622	32/21092	0.0673274	0.2654	Arg1/Gbp2b/Slc11a1	3
biological process	GO:0060669	embryonic placenta morphogenesis	3/622	32/21092	0.0673274	0.2654	Rspo3/Vcam1/Gcm1	3
biological process	GO:1903429	regulation of cell maturation	3/622	32/21092	0.0673274	0.2654	Ret/Runx1/Trim58	3
biological process	GO:0008625	extrinsic apoptotic signaling pathway via death domain receptors	5/622	74/21092	0.0673432	0.2654	Faim2/Fgb/Fgg/Fga/Bmpr1b	5
biological process	GO:0042063	gliogenesis	14/622	304/21092	0.0676804	0.266309	Tgfb2/Sox4/Sox9/Nfix/Cdkn2b/Itgb4/Csf1/Metrn/Ccl12/Lrp8/Gcm1/Igf1/Hes1/Fn1	14
biological process	GO:0030856	regulation of epithelial cell differentiation	8/622	146/21092	0.0677967	0.266309	Tgfb2/Gdf3/Sox9/Nkx6-3/Eppk1/Il1a/Mesp1/Hes1	8
biological process	GO:0048015	phosphatidylinositol-mediated signaling	8/622	146/21092	0.0677967	0.266309	Tgfb2/Pik3c2g/Sox9/Csf3/Igf1/Ncf1/Pik3ap1/Ptafr	8
biological process	GO:0071496	cellular response to external stimulus	13/622	277/21092	0.0679701	0.266407	Col1a1/5330417C22Rik/Aoc1/Asns/Sox9/Bhlha15/Angptl4/Cdkn2b/Dapl1/Fosl1/Folr1/Slc39a4/Asgr1	13
biological process	GO:2000146	negative regulation of cell motility	13/622	277/21092	0.0679701	0.266407	Timp1/Col3a1/Nov/Dpep1/Eppk1/Olfm1/Padi2/Il24/Ccl12/Ddt/Hc/Il1rn/Aif1	13
biological process	GO:0035107	appendage morphogenesis	9/622	172/21092	0.0691235	0.267978	Tgfb2/Crabp2/Sox4/Sox9/Wnt7a/Fbn2/Aldh1a2/Bmpr1b/Osr2	9
biological process	GO:0035108	limb morphogenesis	9/622	172/21092	0.0691235	0.267978	Tgfb2/Crabp2/Sox4/Sox9/Wnt7a/Fbn2/Aldh1a2/Bmpr1b/Osr2	9
biological process	GO:0014065	phosphatidylinositol 3-kinase signaling	7/622	122/21092	0.0695515	0.267978	Tgfb2/Pik3c2g/Sox9/Csf3/Igf1/Ncf1/Pik3ap1	7
biological process	GO:0030101	natural killer cell activation	6/622	98/21092	0.0698276	0.267978	Il18r1/Raet1e/Tox/H60c/Raet1a/Il23a	6
biological process	GO:0110110	positive regulation of animal organ morphogenesis	6/622	98/21092	0.0698276	0.267978	Tgfb2/Cdkn2a/Sox9/Csf1/Odaph/Mesp1	6
biological process	GO:0090407	organophosphate biosynthetic process	20/622	474/21092	0.0703055	0.267978	Ak4/Hk2/Nmnat2/Pik3c2g/Aspdh/Guca2a/Haao/Fitm1/Lpcat2/P2ry6/Guca1a/Pcyt1b/Fabp5/Khk/Igf1/Rrm2/Dctd/Ptafr/Isyna1/Qprt	20
biological process	GO:0019229	regulation of vasoconstriction	5/622	75/21092	0.0704925	0.267978	Fgb/Fgg/Fga/Asic2/Ptafr	5
biological process	GO:1904029	regulation of cyclin-dependent protein kinase activity	5/622	75/21092	0.0704925	0.267978	Cdkn2a/Ccne1/Psrc1/Cdkn2b/Ccna2	5
biological process	GO:1903531	negative regulation of secretion by cell	11/622	225/21092	0.0705796	0.267978	Tnfrsf9/Oit1/Arg2/Nov/Foxp3/Pim3/Il1rn/Adra2a/Asic1/Fn1/Cd22	11
biological process	GO:0006704	glucocorticoid biosynthetic process	2/622	15/21092	0.070762	0.267978	Cyp17a1/Dkk3	2
biological process	GO:0009084	glutamine family amino acid biosynthetic process	2/622	15/21092	0.070762	0.267978	Aldh18a1/Pycr1	2
biological process	GO:0009263	deoxyribonucleotide biosynthetic process	2/622	15/21092	0.070762	0.267978	Rrm2/Dctd	2
biological process	GO:0010715	regulation of extracellular matrix disassembly	2/622	15/21092	0.070762	0.267978	Tgfb2/Meltf	2
biological process	GO:0010934	macrophage cytokine production	2/622	15/21092	0.070762	0.267978	Tgfb2/Tgfb3	2
biological process	GO:0016114	terpenoid biosynthetic process	2/622	15/21092	0.070762	0.267978	Akr1c18/Aldh1a2	2
biological process	GO:0033089	positive regulation of T cell differentiation in thymus	2/622	15/21092	0.070762	0.267978	Foxp3/Adam8	2
biological process	GO:0033235	positive regulation of protein sumoylation	2/622	15/21092	0.070762	0.267978	Cdkn2a/Ahrr	2
biological process	GO:0035461	vitamin transmembrane transport	2/622	15/21092	0.070762	0.267978	Rbp4/Folr1	2
biological process	GO:0038093	Fc receptor signaling pathway	2/622	15/21092	0.070762	0.267978	Fcer1g/Clec4d	2
biological process	GO:0042095	interferon-gamma biosynthetic process	2/622	15/21092	0.070762	0.267978	Cd276/Foxp3	2
biological process	GO:0042448	progesterone metabolic process	2/622	15/21092	0.070762	0.267978	Akr1c18/Cyp17a1	2
biological process	GO:0043129	surfactant homeostasis	2/622	15/21092	0.070762	0.267978	Sftpd/Pthlh	2
biological process	GO:0048385	regulation of retinoic acid receptor signaling pathway	2/622	15/21092	0.070762	0.267978	Akr1c18/Crabp2	2
biological process	GO:0051044	positive regulation of membrane protein ectodomain proteolysis	2/622	15/21092	0.070762	0.267978	Adam8/Adra2a	2
biological process	GO:0051709	regulation of killing of cells of other organism	2/622	15/21092	0.070762	0.267978	Cxcl5/Arg1	2
biological process	GO:0060192	negative regulation of lipase activity	2/622	15/21092	0.070762	0.267978	Anxa8/Angptl4	2
biological process	GO:0060442	branching involved in prostate gland morphogenesis	2/622	15/21092	0.070762	0.267978	Cd44/Igf1	2
biological process	GO:0060576	intestinal epithelial cell development	2/622	15/21092	0.070762	0.267978	Klf5/Gsdmc2	2
biological process	GO:0061029	eyelid development in camera-type eye	2/622	15/21092	0.070762	0.267978	Grhl3/Osr2	2
biological process	GO:0061307	cardiac neural crest cell differentiation involved in heart development	2/622	15/21092	0.070762	0.267978	Folr1/Hes1	2
biological process	GO:0070486	leukocyte aggregation	2/622	15/21092	0.070762	0.267978	Adam8/Cd44	2
biological process	GO:0070593	dendrite self-avoidance	2/622	15/21092	0.070762	0.267978	Dscaml1/Emb	2
biological process	GO:0048863	stem cell differentiation	11/622	226/21092	0.0723268	0.271182	Ret/Tgfb2/A2m/Sox9/Bche/Foxa1/Wnt7a/Folr1/Aldh1a2/Hes1/Fn1	11
biological process	GO:0002920	regulation of humoral immune response	3/622	33/21092	0.072504	0.271182	C3/A2m/Acod1	3
biological process	GO:0006536	glutamate metabolic process	3/622	33/21092	0.072504	0.271182	Aldh18a1/Slc7a11/Prodh	3
biological process	GO:0030810	positive regulation of nucleotide biosynthetic process	3/622	33/21092	0.072504	0.271182	Guca2a/Guca1a/Igf1	3
biological process	GO:0045954	positive regulation of natural killer cell mediated cytotoxicity	3/622	33/21092	0.072504	0.271182	Raet1e/H60c/Raet1a	3
biological process	GO:0060142	regulation of syncytium formation by plasma membrane fusion	3/622	33/21092	0.072504	0.271182	Ccl8/Gcm1/Dcstamp	3
biological process	GO:0060487	lung epithelial cell differentiation	3/622	33/21092	0.072504	0.271182	Sox9/Foxa1/Igf1	3
biological process	GO:0140115	export across plasma membrane	3/622	33/21092	0.072504	0.271182	Kcne2/Atp12a/Slc36a2	3
biological process	GO:1900373	positive regulation of purine nucleotide biosynthetic process	3/622	33/21092	0.072504	0.271182	Guca2a/Guca1a/Igf1	3
biological process	GO:2000758	positive regulation of peptidyl-lysine acetylation	3/622	33/21092	0.072504	0.271182	Sox4/Piwil2/Foxp3	3
biological process	GO:0042310	vasoconstriction	6/622	99/21092	0.0725795	0.271182	Fgb/Fgg/Fga/Bdkrb2/Asic2/Ptafr	6
biological process	GO:0046427	positive regulation of JAK-STAT cascade	6/622	99/21092	0.0725795	0.271182	Cxcl5/Prl6a1/Il24/Igf1/Hes1/Il23a	6
biological process	GO:0072593	reactive oxygen species metabolic process	13/622	280/21092	0.0725912	0.271182	Akr1c18/Hk2/Hp/Arg2/Mmp3/Acod1/Sh3pxd2b/Tlr5/Igf1/Ncf1/Cybb/Raet1a/Aif1	13
biological process	GO:0140013	meiotic nuclear division	9/622	174/21092	0.073146	0.27297	Ddx4/Ccne1/Piwil2/Cenpx/Tex19.2/Rec8/Top2a/Tex15/Bub1b	9
biological process	GO:0032956	regulation of actin cytoskeleton organization	15/622	336/21092	0.074091	0.27621	Tgfb2/Tmod1/Lpar1/Grhl3/Gm14137/Tgfb3/Il1a/Csf3/Fzd10/Sh3pxd2b/Arhgap40/Bst1/Tmsb10/Capg/Pak3	15
biological process	GO:0048017	inositol lipid-mediated signaling	8/622	149/21092	0.0743779	0.276789	Tgfb2/Pik3c2g/Sox9/Csf3/Igf1/Ncf1/Pik3ap1/Ptafr	8
biological process	GO:0051048	negative regulation of secretion	12/622	254/21092	0.0744009	0.276789	Tnfrsf9/Oit1/Arg2/Nov/Npsr1/Foxp3/Pim3/Il1rn/Adra2a/Asic1/Fn1/Cd22	12
biological process	GO:0042246	tissue regeneration	4/622	54/21092	0.0746244	0.277046	Nov/Eppk1/Wnt7a/Igf1	4
biological process	GO:0045620	negative regulation of lymphocyte differentiation	4/622	54/21092	0.0746244	0.277046	Cdkn2a/Runx1/Foxp3/Cd44	4
biological process	GO:1902106	negative regulation of leukocyte differentiation	6/622	100/21092	0.0753926	0.279609	Cdkn2a/Runx1/Gpr68/Foxp3/C1qc/Cd44	6
biological process	GO:0098742	cell-cell adhesion via plasma-membrane adhesion molecules	10/622	202/21092	0.0769474	0.284322	Ret/Tgfb2/Cdh17/Vcam1/Dscaml1/Fat3/Emb/Cdh22/Cd6/Il1rn	10
biological process	GO:0002260	lymphocyte homeostasis	5/622	77/21092	0.0770299	0.284322	Tgfb2/Slc46a2/Foxp3/Tnfrsf13b/Cd44	5
biological process	GO:0051702	interaction with symbiont	5/622	77/21092	0.0770299	0.284322	Sftpd/Cxcl5/Arg1/Ncf1/Fn1	5
biological process	GO:0061180	mammary gland epithelium development	5/622	77/21092	0.0770299	0.284322	Atp2c2/Cdkn2a/Csf1/Tnfsf11/Pthlh	5
biological process	GO:0043901	negative regulation of multi-organism process	9/622	176/21092	0.0773103	0.284322	Lbp/Timp1/Hpgds/Arg2/Slpi/Acod1/Igf1/Apobec3/Trim59	9
biological process	GO:0016055	Wnt signaling pathway	18/622	423/21092	0.0777648	0.284322	Col1a1/Amer2/Ccne1/Sox4/Dkkl1/Sox9/Grhl3/Rspo3/Gli1/Rspo4/Dkk3/Wnt7a/Fzd10/Sdc1/Cela1/Folr1/Cd44/Mesp1	18
biological process	GO:0071900	regulation of protein serine/threonine kinase activity	18/622	423/21092	0.0777648	0.284322	Ret/Cxcl17/Lpar1/Ptpn5/Cdkn2a/Ccne1/Tgfb3/Psrc1/Cdkn2b/Adam8/Shc2/Fzd10/Muc20/Igf1/Tnfsf11/Ccna2/Il1rn/Adra2a	18
biological process	GO:0002717	positive regulation of natural killer cell mediated immunity	3/622	34/21092	0.0778526	0.284322	Raet1e/H60c/Raet1a	3
biological process	GO:0003209	cardiac atrium morphogenesis	3/622	34/21092	0.0778526	0.284322	Tgfb2/Sox4/Mesp1	3
biological process	GO:0016572	histone phosphorylation	3/622	34/21092	0.0778526	0.284322	Ccna2/Pim3/Prkcb	3
biological process	GO:0045070	positive regulation of viral genome replication	3/622	34/21092	0.0778526	0.284322	Nr5a2/Pabpc1/Top2a	3
biological process	GO:0050869	negative regulation of B cell activation	3/622	34/21092	0.0778526	0.284322	Cdkn2a/Foxp3/Tnfrsf13b	3
biological process	GO:0060479	lung cell differentiation	3/622	34/21092	0.0778526	0.284322	Sox9/Foxa1/Igf1	3
biological process	GO:2000406	positive regulation of T cell migration	3/622	34/21092	0.0778526	0.284322	Adam8/Ccl20/Aif1	3
biological process	GO:2000516	positive regulation of CD4-positive, alpha-beta T cell activation	3/622	34/21092	0.0778526	0.284322	Foxp3/Cd83/Il23a	3
biological process	GO:0019218	regulation of steroid metabolic process	6/622	101/21092	0.0782669	0.284531	Akr1c18/Cyp17a1/Dkkl1/Il1a/Dkk3/Igf1	6
biological process	GO:0042531	positive regulation of tyrosine phosphorylation of STAT protein	4/622	55/21092	0.078694	0.284531	Il24/Igf1/Hes1/Il23a	4
biological process	GO:0046676	negative regulation of insulin secretion	4/622	55/21092	0.078694	0.284531	Oit1/Nov/Pim3/Adra2a	4
biological process	GO:0048016	inositol phosphate-mediated signaling	4/622	55/21092	0.078694	0.284531	3425401B19Rik/Chp2/Igf1/Adgrb2	4
biological process	GO:0001820	serotonin secretion	2/622	16/21092	0.0793379	0.284531	Fcgr3/Fcer1g	2
biological process	GO:0002922	positive regulation of humoral immune response	2/622	16/21092	0.0793379	0.284531	C3/Acod1	2
biological process	GO:0006044	N-acetylglucosamine metabolic process	2/622	16/21092	0.0793379	0.284531	Amdhd2/Chst5	2
biological process	GO:0006910	phagocytosis, recognition	2/622	16/21092	0.0793379	0.284531	Fcgr3/Fcgr1	2
biological process	GO:0032310	prostaglandin secretion	2/622	16/21092	0.0793379	0.284531	Il1a/Tnfsf11	2
biological process	GO:0032957	inositol trisphosphate metabolic process	2/622	16/21092	0.0793379	0.284531	P2ry6/Ptafr	2
biological process	GO:0034134	toll-like receptor 2 signaling pathway	2/622	16/21092	0.0793379	0.284531	Acod1/Pik3ap1	2
biological process	GO:0034349	glial cell apoptotic process	2/622	16/21092	0.0793379	0.284531	Ccl12/Igf1	2
biological process	GO:0060253	negative regulation of glial cell proliferation	2/622	16/21092	0.0793379	0.284531	Cdkn2b/Hes1	2
biological process	GO:0072672	neutrophil extravasation	2/622	16/21092	0.0793379	0.284531	Il1a/Adam8	2
biological process	GO:0090192	regulation of glomerulus development	2/622	16/21092	0.0793379	0.284531	Ret/C3ar1	2
biological process	GO:1902337	regulation of apoptotic process involved in morphogenesis	2/622	16/21092	0.0793379	0.284531	Tgfb2/Cdkn2a	2
biological process	GO:1904889	regulation of excitatory synapse assembly	2/622	16/21092	0.0793379	0.284531	Nptx1/Wnt7a	2
biological process	GO:2000345	regulation of hepatocyte proliferation	2/622	16/21092	0.0793379	0.284531	Cdkn2a/Gli1	2
biological process	GO:0061178	regulation of insulin secretion involved in cellular response to glucose stimulus	5/622	78/21092	0.0804171	0.287393	Gpr68/Slc9b2/Gpr27/Pim3/Adra2a	5
biological process	GO:1903317	regulation of protein maturation	5/622	78/21092	0.0804171	0.287393	C3/Sox4/A2m/Meltf/Clec3b	5
biological process	GO:2000243	positive regulation of reproductive process	5/622	78/21092	0.0804171	0.287393	Sox9/Runx1/Piwil2/Cdc25c/Ptafr	5
biological process	GO:0198738	cell-cell signaling by wnt	18/622	425/21092	0.0804567	0.287393	Col1a1/Amer2/Ccne1/Sox4/Dkkl1/Sox9/Grhl3/Rspo3/Gli1/Rspo4/Dkk3/Wnt7a/Fzd10/Sdc1/Cela1/Folr1/Cd44/Mesp1	18
biological process	GO:0046634	regulation of alpha-beta T cell activation	6/622	102/21092	0.0812022	0.28948	Arg2/Runx1/Foxp3/Cd44/Cd83/Il23a	6
biological process	GO:0060840	artery development	6/622	102/21092	0.0812022	0.28948	Tgfb2/Col3a1/Sox4/Folr1/Lox/Hes1	6
biological process	GO:0036293	response to decreased oxygen levels	11/622	231/21092	0.0814743	0.290162	Mmp12/Tgfb2/Aldh3a1/Kcnk3/Sox4/Tgfb3/Adam8/Mmp3/Mb/Cybb/Prkcb	11
biological process	GO:0046394	carboxylic acid biosynthetic process	15/622	341/21092	0.0815741	0.290229	Akr1c18/Hk2/Bcat1/Hpgds/Aldh18a1/Pycr1/Asns/Elovl4/Haao/Fabp5/Aloxe3/Aldh1a2/Khk/Igf1/Thnsl2	15
biological process	GO:0016053	organic acid biosynthetic process	15/622	342/21092	0.0831272	0.295149	Akr1c18/Hk2/Bcat1/Hpgds/Aldh18a1/Pycr1/Asns/Elovl4/Haao/Fabp5/Aloxe3/Aldh1a2/Khk/Igf1/Thnsl2	15
biological process	GO:0001562	response to protozoan	3/622	35/21092	0.0833685	0.295149	Arg1/Gbp2b/Slc11a1	3
biological process	GO:0045940	positive regulation of steroid metabolic process	3/622	35/21092	0.0833685	0.295149	Cyp17a1/Il1a/Igf1	3
biological process	GO:0055083	monovalent inorganic anion homeostasis	3/622	35/21092	0.0833685	0.295149	Slc34a3/Slc34a1/Pthlh	3
biological process	GO:0098751	bone cell development	3/622	35/21092	0.0833685	0.295149	Gpr68/Slc9b2/Tnfsf11	3
biological process	GO:0002244	hematopoietic progenitor cell differentiation	8/622	153/21092	0.0837325	0.295854	Muc4/Sox4/Runx1/Tnfrsf13b/Apobec3/Hes1/Top2a/Slc37a4	8
biological process	GO:0046631	alpha-beta T cell activation	8/622	153/21092	0.0837325	0.295854	Il18r1/Arg2/Runx1/Pla2g2d/Foxp3/Cd44/Cd83/Il23a	8
biological process	GO:0001959	regulation of cytokine-mediated signaling pathway	6/622	103/21092	0.0841982	0.296914	Mmp12/Arg1/Padi2/Trem2/Csf1/Il1rn	6
biological process	GO:1904894	positive regulation of STAT cascade	6/622	103/21092	0.0841982	0.296914	Cxcl5/Prl6a1/Il24/Igf1/Hes1/Il23a	6
biological process	GO:0070838	divalent metal ion transport	19/622	457/21092	0.0850265	0.29954	Kcne2/Atp2c2/Tgfb2/Trpv6/Rem2/Npsr1/Bhlha15/P2ry6/Nipal1/Ccl12/Igf1/Slc30a2/Slc39a4/Hes1/Slc11a1/Prkcb/Orai3/Asic1/Cacng1	19
biological process	GO:0032872	regulation of stress-activated MAPK cascade	11/622	233/21092	0.0853262	0.300301	Tgfb2/Il1f6/Il1f8/Il1a/Wnt7a/Fzd10/Gdf6/Tnfsf11/Ncf1/Tnfrsf19/Il1rn	11
biological process	GO:0009913	epidermal cell differentiation	10/622	207/21092	0.0871258	0.301738	Sprr2f/Tgfb2/Krt17/Krt6b/Gdf3/Ppl/Il1a/Gli1/Hes1/Sprr2g	10
biological process	GO:0032720	negative regulation of tumor necrosis factor production	4/622	57/21092	0.0871566	0.301738	Gpnmb/Lbp/Arg2/Foxp3	4
biological process	GO:1903510	mucopolysaccharide metabolic process	4/622	57/21092	0.0871566	0.301738	Itih4/Spock3/Cd44/Chst5	4
biological process	GO:0033002	muscle cell proliferation	11/622	234/21092	0.0872935	0.301738	Tgfb2/Nov/Rbp4/Tgfb3/Gli1/C3ar1/P2ry6/Orc1/Igf1/Ptafr/Aif1	11
biological process	GO:0043154	negative regulation of cysteine-type endopeptidase activity involved in apoptotic process	5/622	80/21092	0.0874257	0.301738	Dpep1/Il24/Cd44/Igf1/Bcl2a1d	5
biological process	GO:0006887	exocytosis	16/622	373/21092	0.087506	0.301738	Prss12/Fgb/Fgg/Fga/Syt2/Wnt7a/Syt13/Stx19/Apba2/Sdc1/Fcer1g/Prkcb/Syt8/Ptafr/Adra2a/Scrn2	16
biological process	GO:0002523	leukocyte migration involved in inflammatory response	2/622	17/21092	0.0882164	0.301738	Lbp/Adam8	2
biological process	GO:0006516	glycoprotein catabolic process	2/622	17/21092	0.0882164	0.301738	Mmp12/Cela1	2
biological process	GO:0006833	water transport	2/622	17/21092	0.0882164	0.301738	Aqp8/Aqp6	2
biological process	GO:0008272	sulfate transport	2/622	17/21092	0.0882164	0.301738	Slc25a10/Racgap1	2
biological process	GO:0009109	coenzyme catabolic process	2/622	17/21092	0.0882164	0.301738	Aspdh/Ncf1	2
biological process	GO:0010832	negative regulation of myotube differentiation	2/622	17/21092	0.0882164	0.301738	Nov/Bhlha15	2
biological process	GO:0010919	regulation of inositol phosphate biosynthetic process	2/622	17/21092	0.0882164	0.301738	P2ry6/Ptafr	2
biological process	GO:0010960	magnesium ion homeostasis	2/622	17/21092	0.0882164	0.301738	Kel/Pthlh	2
biological process	GO:0017000	antibiotic biosynthetic process	2/622	17/21092	0.0882164	0.301738	Ncf1/Cybb	2
biological process	GO:0030238	male sex determination	2/622	17/21092	0.0882164	0.301738	Ptgdr/Sox9	2
biological process	GO:0032305	positive regulation of icosanoid secretion	2/622	17/21092	0.0882164	0.301738	Il1a/Tnfsf11	2
biological process	GO:0032700	negative regulation of interleukin-17 production	2/622	17/21092	0.0882164	0.301738	Arg2/Foxp3	2
biological process	GO:0035988	chondrocyte proliferation	2/622	17/21092	0.0882164	0.301738	Nov/Mmp16	2
biological process	GO:0042487	regulation of odontogenesis of dentin-containing tooth	2/622	17/21092	0.0882164	0.301738	Csf1/Odaph	2
biological process	GO:0043373	CD4-positive, alpha-beta T cell lineage commitment	2/622	17/21092	0.0882164	0.301738	Foxp3/Il23a	2
biological process	GO:0044406	adhesion of symbiont to host	2/622	17/21092	0.0882164	0.301738	Sftpd/Gbp2b	2
biological process	GO:0048875	chemical homeostasis within a tissue	2/622	17/21092	0.0882164	0.301738	Sftpd/Pthlh	2
biological process	GO:0060413	atrial septum morphogenesis	2/622	17/21092	0.0882164	0.301738	Tgfb2/Sox4	2
biological process	GO:0060973	cell migration involved in heart development	2/622	17/21092	0.0882164	0.301738	Folr1/Mesp1	2
biological process	GO:0072234	metanephric nephron tubule development	2/622	17/21092	0.0882164	0.301738	Sox9/Hes1	2
biological process	GO:0072578	neurotransmitter-gated ion channel clustering	2/622	17/21092	0.0882164	0.301738	Slc7a11/Lhfpl4	2
biological process	GO:1904748	regulation of apoptotic process involved in development	2/622	17/21092	0.0882164	0.301738	Tgfb2/Cdkn2a	2
biological process	GO:2001241	positive regulation of extrinsic apoptotic signaling pathway in absence of ligand	2/622	17/21092	0.0882164	0.301738	Ret/Tgfb2	2
biological process	GO:0048489	synaptic vesicle transport	9/622	181/21092	0.0883426	0.301738	Syt2/Kif5c/Wnt7a/Syt13/Stx19/Apba2/Prkcb/Syt8/Adra2a	9
biological process	GO:0097480	establishment of synaptic vesicle localization	9/622	181/21092	0.0883426	0.301738	Syt2/Kif5c/Wnt7a/Syt13/Stx19/Apba2/Prkcb/Syt8/Adra2a	9
biological process	GO:0006739	NADP metabolic process	3/622	36/21092	0.0890467	0.302415	Aspdh/Dcxr/Ncf1	3
biological process	GO:0035886	vascular smooth muscle cell differentiation	3/622	36/21092	0.0890467	0.302415	Klf5/Mesp1/Hes1	3
biological process	GO:0046470	phosphatidylcholine metabolic process	3/622	36/21092	0.0890467	0.302415	Lpcat2/Lrat/Fabp5	3
biological process	GO:0071398	cellular response to fatty acid	3/622	36/21092	0.0890467	0.302415	Akr1c18/Ptgdr/P2ry6	3
biological process	GO:0072348	sulfur compound transport	3/622	36/21092	0.0890467	0.302415	Slc7a11/Slc25a10/Racgap1	3
biological process	GO:1903959	regulation of anion transmembrane transport	3/622	36/21092	0.0890467	0.302415	Slc36a2/Slc34a1/Ptafr	3
biological process	GO:0072511	divalent inorganic cation transport	19/622	460/21092	0.0891844	0.302595	Kcne2/Atp2c2/Tgfb2/Trpv6/Rem2/Npsr1/Bhlha15/P2ry6/Nipal1/Ccl12/Igf1/Slc30a2/Slc39a4/Hes1/Slc11a1/Prkcb/Orai3/Asic1/Cacng1	19
biological process	GO:0070302	regulation of stress-activated protein kinase signaling cascade	11/622	235/21092	0.0892884	0.302662	Tgfb2/Il1f6/Il1f8/Il1a/Wnt7a/Fzd10/Gdf6/Tnfsf11/Ncf1/Tnfrsf19/Il1rn	11
biological process	GO:0097756	negative regulation of blood vessel diameter	6/622	105/21092	0.0903712	0.305754	Fgb/Fgg/Fga/Bdkrb2/Asic2/Ptafr	6
biological process	GO:1904659	glucose transmembrane transport	6/622	105/21092	0.0903712	0.305754	C3/Hk2/Fabp5/Igf1/Slc5a2/Prkcb	6
biological process	GO:0001503	ossification	16/622	375/21092	0.0906398	0.306264	Cd276/Col1a1/Smoc1/Sox9/Mgp/Gli1/Csf1/Sh3pxd2b/Fbn2/Igf1/Bmpr1b/Tnfsf11/Mmp16/Osr2/Pthlh/Clec3b	16
biological process	GO:0030168	platelet activation	5/622	81/21092	0.0910458	0.306264	Fgb/Fgg/Fga/Slc7a11/Fcer1g	5
biological process	GO:0030203	glycosaminoglycan metabolic process	5/622	81/21092	0.0910458	0.306264	Lyve1/Itih4/Spock3/Cd44/Chst5	5
biological process	GO:0098659	inorganic cation import across plasma membrane	5/622	81/21092	0.0910458	0.306264	Kcne2/Atp12a/Trpv6/Slc34a1/Slc39a4	5
biological process	GO:0099587	inorganic ion import across plasma membrane	5/622	81/21092	0.0910458	0.306264	Kcne2/Atp12a/Trpv6/Slc34a1/Slc39a4	5
biological process	GO:0035296	regulation of tube diameter	8/622	156/21092	0.0911825	0.306264	Kng1/Fgb/Fgg/Fga/Bdkrb2/Asic2/Ptafr/Adra2a	8
biological process	GO:0097746	regulation of blood vessel diameter	8/622	156/21092	0.0911825	0.306264	Kng1/Fgb/Fgg/Fga/Bdkrb2/Asic2/Ptafr/Adra2a	8
biological process	GO:0035567	non-canonical Wnt signaling pathway	4/622	58/21092	0.0915465	0.306264	Grhl3/Rspo3/Wnt7a/Fzd10	4
biological process	GO:0045123	cellular extravasation	4/622	58/21092	0.0915465	0.306264	Il1a/Vcam1/Adam8/Ptafr	4
biological process	GO:0060324	face development	4/622	58/21092	0.0915465	0.306264	Col1a1/Tgfb2/Tgfb3/Aldh1a2	4
biological process	GO:0060443	mammary gland morphogenesis	4/622	58/21092	0.0915465	0.306264	Cdkn2a/Csf1/Elf3/Pthlh	4
biological process	GO:1903556	negative regulation of tumor necrosis factor superfamily cytokine production	4/622	58/21092	0.0915465	0.306264	Gpnmb/Lbp/Arg2/Foxp3	4
biological process	GO:0060562	epithelial tube morphogenesis	16/622	376/21092	0.0922331	0.308273	Ret/Tgfb2/Sox4/Sox9/Grhl3/Mgp/Foxa1/Csf1/Folr1/Aldh1a2/Cd44/Igf1/Mesp1/Hes1/Hesx1/Pthlh	16
biological process	GO:0006874	cellular calcium ion homeostasis	19/622	463/21092	0.0934722	0.311794	Atp2c2/Tgfb2/Kel/Cxcl17/Kng1/Lpar1/Trpv6/Ptgdr/Kcnk3/Npsr1/Pvalb/Cxcl3/Gna15/C3ar1/P2ry6/Bdkrb2/Cd52/Prkcb/Slc37a4	19
biological process	GO:0001823	mesonephros development	6/622	106/21092	0.0935475	0.311794	Ret/Arg2/Sox9/Cd44/Hes1/Osr2	6
biological process	GO:0048661	positive regulation of smooth muscle cell proliferation	6/622	106/21092	0.0935475	0.311794	C3ar1/P2ry6/Orc1/Igf1/Ptafr/Aif1	6
biological process	GO:0008593	regulation of Notch signaling pathway	5/622	82/21092	0.0947421	0.313808	Tgfb2/Nov/Mesp1/Hes1/Bend6	5
biological process	GO:0001782	B cell homeostasis	3/622	37/21092	0.0948822	0.313808	Foxp3/Tnfrsf13b/Cd44	3
biological process	GO:0006636	unsaturated fatty acid biosynthetic process	3/622	37/21092	0.0948822	0.313808	Hpgds/Fabp5/Aloxe3	3
biological process	GO:0030851	granulocyte differentiation	3/622	37/21092	0.0948822	0.313808	Runx1/Csf3/C1qc	3
biological process	GO:0032620	interleukin-17 production	3/622	37/21092	0.0948822	0.313808	Arg2/Foxp3/Il23a	3
biological process	GO:0046640	regulation of alpha-beta T cell proliferation	3/622	37/21092	0.0948822	0.313808	Arg2/Cd44/Il23a	3
biological process	GO:0048730	epidermis morphogenesis	3/622	37/21092	0.0948822	0.313808	Tgfb2/Krt17/Runx1	3
biological process	GO:0051482	positive regulation of cytosolic calcium ion concentration involved in phospholipase C-activating G protein-coupled signaling pathway	3/622	37/21092	0.0948822	0.313808	Lpar1/Gna15/C3ar1	3
biological process	GO:0043405	regulation of MAP kinase activity	13/622	293/21092	0.0949392	0.313808	Ret/Cxcl17/Lpar1/Ptpn5/Tgfb3/Adam8/Shc2/Fzd10/Muc20/Igf1/Tnfsf11/Il1rn/Adra2a	13
biological process	GO:0042180	cellular ketone metabolic process	9/622	184/21092	0.0953878	0.31488	Akr1c18/Cyp17a1/Dkkl1/Dkk3/Slc7a11/Fabp5/Afmid/Akr7a5/Akr1b8	9
biological process	GO:0045444	fat cell differentiation	11/622	238/21092	0.095439	0.31488	Gdf3/Dkkl1/Klf5/Sh3pxd2b/Aloxe3/Gdf6/Selenbp1/Mb/Igf1/Hes1/Creb5	11
biological process	GO:0019935	cyclic-nucleotide-mediated signaling	10/622	211/21092	0.0958279	0.314885	Lpar1/Tshr/Sox9/Adgrb3/Guca1a/Adgre1/Pdzd3/Pthlh/Adgrb2/Adra2a	10
biological process	GO:0002011	morphogenesis of an epithelial sheet	4/622	59/21092	0.0960398	0.314885	Mmp12/Plet1/Wnt7a/Cd44	4
biological process	GO:0015872	dopamine transport	4/622	59/21092	0.0960398	0.314885	Syt2/Syt13/Prkcb/Syt8	4
biological process	GO:0032835	glomerulus development	4/622	59/21092	0.0960398	0.314885	Ret/Basp1/C3ar1/Hes1	4
biological process	GO:0060711	labyrinthine layer development	4/622	59/21092	0.0960398	0.314885	Rspo3/Vcam1/Gcm1/Hes1	4
biological process	GO:1901361	organic cyclic compound catabolic process	20/622	494/21092	0.0962477	0.314885	Akr1c18/Hk2/Uox/Cdkn2a/Dnase1/Aspdh/Moxd1/Afmid/Khk/Igf1/Pabpc1/Ncf1/Cda/Slc11a1/Ugt1a7c/Prodh/Acaa1b/Fah/Hgd/Qprt	20
biological process	GO:0008645	hexose transmembrane transport	6/622	107/21092	0.0967832	0.314885	C3/Hk2/Fabp5/Igf1/Slc5a2/Prkcb	6
biological process	GO:0015844	monoamine transport	6/622	107/21092	0.0967832	0.314885	Fcgr3/Syt2/Syt13/Fcer1g/Prkcb/Syt8	6
biological process	GO:0019079	viral genome replication	6/622	107/21092	0.0967832	0.314885	Pik3c2g/Slpi/Nr5a2/Apobec3/Pabpc1/Top2a	6
biological process	GO:0035725	sodium ion transmembrane transport	6/622	107/21092	0.0967832	0.314885	Atp12a/Fxyd2/Slc34a1/Fxyd3/Kcnk1/Asic1	6
biological process	GO:0000712	resolution of meiotic recombination intermediates	2/622	18/21092	0.0973723	0.314885	Cenpx/Top2a	2
biological process	GO:0002577	regulation of antigen processing and presentation	2/622	18/21092	0.0973723	0.314885	Trem2/Slc11a1	2
biological process	GO:0008210	estrogen metabolic process	2/622	18/21092	0.0973723	0.314885	Bmpr1b/Ugt1a7c	2
biological process	GO:0010752	regulation of cGMP-mediated signaling	2/622	18/21092	0.0973723	0.314885	Guca1a/Pdzd3	2
biological process	GO:0030002	cellular anion homeostasis	2/622	18/21092	0.0973723	0.314885	Slc34a3/Slc34a1	2
biological process	GO:0030320	cellular monovalent inorganic anion homeostasis	2/622	18/21092	0.0973723	0.314885	Slc34a3/Slc34a1	2
biological process	GO:0033160	positive regulation of protein import into nucleus, translocation	2/622	18/21092	0.0973723	0.314885	Ptpn5/Igf1	2
biological process	GO:0042415	norepinephrine metabolic process	2/622	18/21092	0.0973723	0.314885	Moxd1/Rnf180	2
biological process	GO:0060947	cardiac vascular smooth muscle cell differentiation	2/622	18/21092	0.0973723	0.314885	Klf5/Mesp1	2
biological process	GO:0061179	negative regulation of insulin secretion involved in cellular response to glucose stimulus	2/622	18/21092	0.0973723	0.314885	Pim3/Adra2a	2
biological process	GO:0099171	presynaptic modulation of chemical synaptic transmission	2/622	18/21092	0.0973723	0.314885	Syt2/Prkcb	2
biological process	GO:2000319	regulation of T-helper 17 cell differentiation	2/622	18/21092	0.0973723	0.314885	Foxp3/Il23a	2
biological process	GO:0017157	regulation of exocytosis	11/622	239/21092	0.0975444	0.315158	Fgb/Fgg/Fga/Syt2/Wnt7a/Apba2/Sdc1/Fcer1g/Prkcb/Ptafr/Adra2a	11
biological process	GO:0031669	cellular response to nutrient levels	9/622	185/21092	0.0978068	0.315721	5330417C22Rik/Aoc1/Asns/Bhlha15/Angptl4/Cdkn2b/Dapl1/Folr1/Slc39a4	9
biological process	GO:0043903	regulation of symbiosis, encompassing mutualism through parasitism	10/622	212/21092	0.098081	0.316321	Sftpd/Cxcl5/Arg1/Lbp/Slpi/Nr5a2/Apobec3/Pabpc1/Top2a/Trim59	10
biological process	GO:0001756	somitogenesis	5/622	83/21092	0.0985139	0.317147	Gdf3/Dmrt2/Aldh1a2/Mesp1/Hes1	5
biological process	GO:0010827	regulation of glucose transmembrane transport	5/622	83/21092	0.0985139	0.317147	C3/Hk2/Fabp5/Igf1/Prkcb	5
biological process	GO:0001654	eye development	16/622	380/21092	0.0987831	0.317444	Tgfb2/Tmod1/Megf11/Gdf3/Rs1/Smoc1/Slc4a5/Rbp4/Sox9/Grhl3/Rcn1/Fat3/Sh3pxd2b/Aldh1a2/Bmpr1b/Osr2	16
biological process	GO:0150063	visual system development	16/622	380/21092	0.0987831	0.317444	Tgfb2/Tmod1/Megf11/Gdf3/Rs1/Smoc1/Slc4a5/Rbp4/Sox9/Grhl3/Rcn1/Fat3/Sh3pxd2b/Aldh1a2/Bmpr1b/Osr2	16
biological process	GO:0007565	female pregnancy	8/622	159/21092	0.0990022	0.317863	Cuzd1/Prl6a1/Mmp12/Timp1/A2m/Itgb4/Acod1/Adra2a	8
molecular function	GO:0005125	cytokine activity	25/601	217/20759	4.64608e-09	2.64093e-06	Cxcl5/Tgfb2/Il1f6/Cxcl17/Timp1/Gdf3/Il1f8/Fam3b/Tgfb3/Il1a/Csf3/Ccl6/Cxcl3/Il24/Ccl20/Wnt7a/Csf1/Gdf6/Ccl8/Ccl12/Tnfsf11/Ccl9/Cxcl14/Il1rn/Il23a	25
molecular function	GO:0005539	glycosaminoglycan binding	23/601	204/20759	2.89232e-08	8.22027e-06	Mmp7/Gpnmb/Serpina10/Aoc1/Ltbp2/Lyve1/Nov/Wisp2/Rspo3/Saa1/Pla2g2d/Jchain/Rspo4/Trem2/Hmmr/Hapln4/Spock3/Ccl8/Cd44/Smoc2/Adamts8/Clec3b/Fn1	23
molecular function	GO:0005126	cytokine receptor binding	28/601	327/20759	3.52995e-07	6.68832e-05	Cxcl5/Prl6a1/Tgfb2/Il1f6/S100a14/Cxcl17/Gdf3/Il1f8/Tgfb3/Il1a/Csf3/Ccl6/Cxcl3/Ccl20/Csf1/Gdf6/Ccl8/Tlr5/Ccl12/Cd44/Tnfsf11/Ccl9/Edaradd/Ddt/Cxcl14/Il1rn/Il23a/Socs2	28
molecular function	GO:0019841	retinol binding	6/601	13/20759	8.28775e-07	0.000117773	Crabp2/Rbp4/Lrat/Adh7/Rbp7/C8g	6
molecular function	GO:0048018	receptor ligand activity	34/601	488/20759	2.44262e-06	0.000253985	Gpnmb/Cxcl5/Prl6a1/Tgfb2/Il1f6/Cxcl17/Saa3/Timp1/Gdf3/Il1f8/Nov/Kcnk3/Fam3b/Wisp2/Saa1/Tgfb3/Il1a/Csf3/Ccl6/Cxcl3/Il24/Ccl20/Wnt7a/Csf1/Gdf6/Ccl8/Ccl12/Igf1/Tnfsf11/Ccl9/Cxcl14/Il1rn/Pthlh/Il23a	34
molecular function	GO:0005501	retinoid binding	8/601	32/20759	2.68095e-06	0.000253985	Crabp2/Rbp4/Lrat/Fabp5/Adh7/Aldh1a2/Rbp7/C8g	8
molecular function	GO:0008009	chemokine activity	9/601	43/20759	3.14958e-06	0.000255755	Cxcl5/Cxcl17/Ccl6/Cxcl3/Ccl20/Ccl8/Ccl12/Ccl9/Cxcl14	9
molecular function	GO:0061134	peptidase regulator activity	21/601	238/20759	6.41324e-06	0.000455678	Serpina1e/C3/Serpina10/Spink12/Serpinb5/Kng1/Timp1/R3hdml/Itih4/A2m/Slpi/Dpep1/Cst7/Ctsc/Serpinb9/Spock3/Serpinb11/Hc/Bcl2a1d/Serpina3n/Fn1	21
molecular function	GO:0016813	hydrolase activity, acting on carbon-nitrogen (but not peptide) bonds, in linear amidines	5/601	11/20759	7.99716e-06	0.000469165	Arg1/Padi4/Arg2/Padi1/Padi2	5
molecular function	GO:0008201	heparin binding	16/601	151/20759	8.25384e-06	0.000469165	Mmp7/Gpnmb/Serpina10/Aoc1/Ltbp2/Nov/Wisp2/Rspo3/Saa1/Pla2g2d/Rspo4/Ccl8/Smoc2/Adamts8/Clec3b/Fn1	16
molecular function	GO:0030414	peptidase inhibitor activity	19/601	207/20759	1.00027e-05	0.000506604	Serpina1e/C3/Serpina10/Spink12/Serpinb5/Kng1/Timp1/R3hdml/Itih4/A2m/Slpi/Dpep1/Cst7/Serpinb9/Spock3/Serpinb11/Hc/Bcl2a1d/Serpina3n	19
molecular function	GO:0019840	isoprenoid binding	8/601	38/20759	1.0695e-05	0.000506604	Crabp2/Rbp4/Lrat/Fabp5/Adh7/Aldh1a2/Rbp7/C8g	8
molecular function	GO:0004175	endopeptidase activity	30/601	439/20759	1.38389e-05	0.000605103	Mmp7/Tmprss6/Tmprss11e/Mmp12/Tmprss4/Tmprss11g/Kel/Tmprss13/Pga5/Prss22/Prss12/Hp/Klk1b21/Cfi/F3/Adam28/Ctss/Tll1/F7/Adam8/Ctsc/Mmp3/Adamts2/Capn13/Cela1/Apeh/Mmp16/Prss35/Adamts8/Cfd	30
molecular function	GO:0004866	endopeptidase inhibitor activity	18/601	196/20759	1.69079e-05	0.000686487	Serpina1e/C3/Serpina10/Spink12/Serpinb5/Kng1/Timp1/Itih4/A2m/Slpi/Dpep1/Cst7/Serpinb9/Spock3/Serpinb11/Hc/Bcl2a1d/Serpina3n	18
molecular function	GO:0042379	chemokine receptor binding	10/601	67/20759	2.15531e-05	0.000766072	Cxcl5/S100a14/Cxcl17/Ccl6/Cxcl3/Ccl20/Ccl8/Ccl12/Ccl9/Cxcl14	10
molecular function	GO:0004252	serine-type endopeptidase activity	17/601	181/20759	2.15635e-05	0.000766072	Tmprss6/Tmprss11e/Tmprss4/Tmprss11g/Tmprss13/Prss22/Prss12/Hp/Klk1b21/Cfi/F3/F7/Ctsc/Cela1/Apeh/Prss35/Cfd	17
molecular function	GO:0008236	serine-type peptidase activity	18/601	203/20759	2.71381e-05	0.000856994	Tmprss6/Tmprss11e/Tmprss4/Tmprss11g/Tmprss13/Prss22/Prss12/Hp/Klk1b21/Cfi/F3/Prss16/F7/Ctsc/Cela1/Apeh/Prss35/Cfd	18
molecular function	GO:0061135	endopeptidase regulator activity	18/601	203/20759	2.71381e-05	0.000856994	Serpina1e/C3/Serpina10/Spink12/Serpinb5/Kng1/Timp1/Itih4/A2m/Slpi/Dpep1/Cst7/Serpinb9/Spock3/Serpinb11/Hc/Bcl2a1d/Serpina3n	18
molecular function	GO:0017171	serine hydrolase activity	18/601	208/20759	3.75085e-05	0.00112214	Tmprss6/Tmprss11e/Tmprss4/Tmprss11g/Tmprss13/Prss22/Prss12/Hp/Klk1b21/Cfi/F3/Prss16/F7/Ctsc/Cela1/Apeh/Prss35/Cfd	18
molecular function	GO:0005201	extracellular matrix structural constituent	14/601	140/20759	5.71083e-05	0.00162308	Col1a1/Ltbp2/Mfap5/Col3a1/Fgb/Fgg/Fga/Prg2/Scara3/Hmcn2/Fbn2/Tgfbi/Col10a1/Fn1	14
molecular function	GO:0016638	oxidoreductase activity, acting on the CH-NH2 group of donors	6/601	25/20759	6.35748e-05	0.00172082	Aoc1/Loxl4/Aspdh/Vcam1/Crym/Lox	6
molecular function	GO:0004033	aldo-keto reductase (NADP) activity	6/601	26/20759	8.06357e-05	0.00208341	Akr1c18/Aldh3a1/Miox/Akr7a5/Akr1b8/Akr1b7	6
molecular function	GO:0001530	lipopolysaccharide binding	6/601	27/20759	0.000101153	0.00249988	Sftpd/Lbp/Cd14/Trem2/Cd6/Ptafr	6
molecular function	GO:0005149	interleukin-1 receptor binding	5/601	18/20759	0.000125311	0.00296789	Il1f6/Il1f8/Il1a/Tlr5/Il1rn	5
molecular function	GO:0038024	cargo receptor activity	10/601	84/20759	0.000154561	0.00351423	Tmprss4/Tmprss13/Olr1/Prss12/Cfi/Loxl4/Folr1/Lrp8/Cd6/Asgr1	10
molecular function	GO:0005543	phospholipid binding	26/601	413/20759	0.000193261	0.0041087	Anxa8/Havcr1/Lpar1/Gsdma/Amer2/Esyt3/Rs1/Pik3c2g/F3/Apom/Pla2g2d/Jchain/Nr5a2/Syt2/Trem2/Pcyt1b/Syt13/Cpne7/Sh3pxd2b/Gsdmc2/Ncf1/Syt8/Snx8/Ptafr/Racgap1/Timd4	26
molecular function	GO:0015114	phosphate ion transmembrane transporter activity	4/601	11/20759	0.000195163	0.0041087	Slc34a3/Slc34a1/Slc25a10/Slc37a4	4
molecular function	GO:0005178	integrin binding	12/601	122/20759	0.000222721	0.00446957	Gpnmb/Cdh17/Col3a1/Itgbl1/Nov/Wisp2/Vcam1/Itgb4/Adam8/Igf1/Tgfbi/Fn1	12
molecular function	GO:0016701	oxidoreductase activity, acting on single donors with incorporation of molecular oxygen	6/601	31/20759	0.000228031	0.00446957	Ethe1/Haao/Miox/Aloxe3/Hpdl/Hgd	6
molecular function	GO:0001786	phosphatidylserine binding	8/601	58/20759	0.000252186	0.00477826	Havcr1/Gsdma/Rs1/Syt2/Syt13/Gsdmc2/Syt8/Timd4	8
molecular function	GO:0004857	enzyme inhibitor activity	24/601	377/20759	0.000286011	0.00492724	Serpina1e/C3/Serpina10/Spink12/Serpinb5/Kng1/Timp1/R3hdml/Rhoh/Itih4/Cdkn2a/A2m/Slpi/Dpep1/Angptl4/Cst7/Cdkn2b/Serpinb9/Spock3/Serpinb11/Hc/Gchfr/Bcl2a1d/Serpina3n	24
molecular function	GO:0001608	G protein-coupled nucleotide receptor activity	4/601	12/20759	0.000286054	0.00492724	P2ry6/P2ry13/Gpr34/Ptafr	4
molecular function	GO:0045028	G protein-coupled purinergic nucleotide receptor activity	4/601	12/20759	0.000286054	0.00492724	P2ry6/P2ry13/Gpr34/Ptafr	4
molecular function	GO:0001664	G protein-coupled receptor binding	20/601	290/20759	0.000325661	0.00544449	Cxcl5/C3/S100a14/Cxcl17/Rspo3/Saa1/Rspo4/Ccl6/Fcgr1/Cxcl3/Itgb4/Gna15/Ccl20/Wnt7a/Bdkrb2/Ccl8/Ccl12/Ccl9/Cxcl14/Adra2a	20
molecular function	GO:0008106	alcohol dehydrogenase (NADP+) activity	5/601	23/20759	0.000436547	0.00708979	Akr1c18/Aldh3a1/Akr7a5/Akr1b8/Akr1b7	5
molecular function	GO:0050839	cell adhesion molecule binding	17/601	233/20759	0.00047261	0.00746227	Gpnmb/Cdh17/Col3a1/Fgb/Itgbl1/Fgg/Nov/Fga/Wisp2/Slc14a2/Vcam1/Itgb4/Adam8/Cdh22/Igf1/Tgfbi/Fn1	17
molecular function	GO:0016810	hydrolase activity, acting on carbon-nitrogen (but not peptide) bonds	12/601	134/20759	0.000528678	0.00812194	Arg1/Padi4/Klk1b21/Arg2/Padi1/Acy1/Padi2/Afmid/Apobec3/Cda/Amdhd2/Dctd	12
molecular function	GO:0072341	modified amino acid binding	10/601	100/20759	0.000641653	0.00959814	Havcr1/Gsdma/Rs1/Dpep1/Syt2/Syt13/Folr1/Gsdmc2/Syt8/Timd4	10
molecular function	GO:0016918	retinal binding	4/601	15/20759	0.000736053	0.0107279	Crabp2/Rbp4/Aldh1a2/Rbp7	4
molecular function	GO:0002020	protease binding	12/601	141/20759	0.000833096	0.0118387	Serpina1e/Lcn2/Col1a1/Timp1/Col3a1/F3/A2m/Serpinb9/Bdkrb2/Ddt/Pdzd3/Fn1	12
molecular function	GO:0004222	metalloendopeptidase activity	10/601	104/20759	0.000873006	0.0121033	Mmp7/Mmp12/Kel/Adam28/Tll1/Adam8/Mmp3/Adamts2/Mmp16/Adamts8	10
molecular function	GO:0048019	receptor antagonist activity	4/601	16/20759	0.000959061	0.0129798	Dkkl1/Dkk3/Adh7/Il1rn	4
molecular function	GO:0031406	carboxylic acid binding	15/601	210/20759	0.00123463	0.0161629	Padi4/Crabp2/Lyve1/Siglecf/Hmmr/Lrat/Hapln4/Fabp5/Folr1/Cd44/Gchfr/Prodh/Thnsl2/Siglece/Cd22	15
molecular function	GO:0016616	oxidoreductase activity, acting on the CH-OH group of donors, NAD or NADP as acceptor	11/601	128/20759	0.00125113	0.0161629	Akr1c18/Aldh3a1/Cyp4a12a/Dcxr/Miox/Rdh12/Hsd3b2/Adh7/Akr7a5/Akr1b8/Akr1b7	11
molecular function	GO:0004032	alditol:NADP+ 1-oxidoreductase activity	4/601	18/20759	0.00154001	0.0192353	Akr1c18/Akr7a5/Akr1b8/Akr1b7	4
molecular function	GO:0016702	oxidoreductase activity, acting on single donors with incorporation of molecular oxygen, incorporation of two atoms of oxygen	5/601	30/20759	0.00156439	0.0192353	Ethe1/Haao/Aloxe3/Hpdl/Hgd	5
molecular function	GO:0005044	scavenger receptor activity	6/601	44/20759	0.00159047	0.0192353	Tmprss4/Tmprss13/Prss12/Cfi/Loxl4/Cd6	6
molecular function	GO:0019865	immunoglobulin binding	4/601	19/20759	0.00190641	0.0225759	Fcgr3/Jchain/Fcgr1/Fcer1g	4
molecular function	GO:0016614	oxidoreductase activity, acting on CH-OH group of donors	11/601	137/20759	0.00215808	0.023976	Akr1c18/Aldh3a1/Cyp4a12a/Dcxr/Miox/Rdh12/Hsd3b2/Adh7/Akr7a5/Akr1b8/Akr1b7	11
molecular function	GO:0043178	alcohol binding	8/601	80/20759	0.00219021	0.023976	Crabp2/Rbp4/Syt2/Prom2/Lrat/Adh7/Rbp7/C8g	8
molecular function	GO:0015291	secondary active transmembrane transporter activity	15/601	223/20759	0.00222718	0.023976	Slc28a3/Cdh17/Slco5a1/Slc4a5/Slc22a18/Slc34a3/Slc9b2/Slc36a2/Slc34a1/Slc5a11/Slc11a1/Slc1a5/Slc5a2/Slc25a10/Slc37a4	15
molecular function	GO:0043177	organic acid binding	15/601	223/20759	0.00222718	0.023976	Padi4/Crabp2/Lyve1/Siglecf/Hmmr/Lrat/Hapln4/Fabp5/Folr1/Cd44/Gchfr/Prodh/Thnsl2/Siglece/Cd22	15
molecular function	GO:0004867	serine-type endopeptidase inhibitor activity	10/601	118/20759	0.00227693	0.023976	Serpina1e/Serpina10/Spink12/Serpinb5/Itih4/A2m/Slpi/Serpinb9/Serpinb11/Serpina3n	10
molecular function	GO:0001614	purinergic nucleotide receptor activity	4/601	20/20759	0.00232898	0.023976	P2ry6/P2ry13/Gpr34/Ptafr	4
molecular function	GO:0016502	nucleotide receptor activity	4/601	20/20759	0.00232898	0.023976	P2ry6/P2ry13/Gpr34/Ptafr	4
molecular function	GO:1901681	sulfur compound binding	16/601	247/20759	0.00236409	0.023976	Mmp7/Gpnmb/Serpina10/Aoc1/Ltbp2/Nov/Wisp2/Rspo3/Saa1/Pla2g2d/Rspo4/Ccl8/Smoc2/Adamts8/Clec3b/Fn1	16
molecular function	GO:0008237	metallopeptidase activity	13/601	181/20759	0.00242673	0.023976	Mmp7/Mmp12/Kel/Cpxm2/Dpep1/Adam28/Tll1/Acy1/Adam8/Mmp3/Adamts2/Mmp16/Adamts8	13
molecular function	GO:0022804	active transmembrane transporter activity	20/601	342/20759	0.00244743	0.023976	Atp2c2/Slc28a3/Cdh17/Abcc3/Slco5a1/Atp12a/Abcb1b/Slc4a5/Slc22a18/Slc34a3/Slc9b2/Atp6v1g3/Slc36a2/Slc34a1/Slc5a11/Slc11a1/Slc1a5/Slc5a2/Slc25a10/Slc37a4	20
molecular function	GO:0034987	immunoglobulin receptor binding	3/601	10/20759	0.00248862	0.023976	Fcgr3/Jchain/Clec4d	3
molecular function	GO:0005540	hyaluronic acid binding	4/601	21/20759	0.00281181	0.0262015	Lyve1/Hmmr/Hapln4/Cd44	4
molecular function	GO:0016641	oxidoreductase activity, acting on the CH-NH2 group of donors, oxygen as acceptor	4/601	21/20759	0.00281181	0.0262015	Aoc1/Loxl4/Vcam1/Lox	4
molecular function	GO:0016903	oxidoreductase activity, acting on the aldehyde or oxo group of donors	6/601	51/20759	0.00342236	0.0313764	Akr1c18/Aldh18a1/Aldh3a1/Adh7/Aldh1a2/Akr1b8	6
molecular function	GO:0019838	growth factor binding	11/601	146/20759	0.00353816	0.0319233	Col1a1/Ltbp2/Col3a1/Nov/Amhr2/A2m/Wisp2/Tgfb3/Itgb4/Bmpr1b/Il1rn	11
molecular function	GO:0008083	growth factor activity	11/601	147/20759	0.00372734	0.0331046	Tgfb2/Timp1/Gdf3/Nov/Kcnk3/Wisp2/Tgfb3/Csf3/Csf1/Gdf6/Igf1	11
molecular function	GO:0005544	calcium-dependent phospholipid binding	6/601	54/20759	0.00456357	0.0399081	Anxa8/Esyt3/Syt2/Syt13/Cpne7/Syt8	6
molecular function	GO:0015179	L-amino acid transmembrane transporter activity	6/601	55/20759	0.0049998	0.0430605	Slc7a5/Slc7a11/Slc36a2/Slc1a5/Slc7a1/Slc7a12	6
molecular function	GO:0035586	purinergic receptor activity	4/601	25/20759	0.00542396	0.0460163	P2ry6/P2ry13/Gpr34/Ptafr	4
molecular function	GO:0016620	oxidoreductase activity, acting on the aldehyde or oxo group of donors, NAD or NADP as acceptor	5/601	40/20759	0.00569883	0.0476373	Akr1c18/Aldh18a1/Aldh3a1/Aldh1a2/Akr1b8	5
molecular function	GO:0030547	receptor inhibitor activity	4/601	26/20759	0.00626571	0.0516168	Dkkl1/Dkk3/Adh7/Il1rn	4
molecular function	GO:0015081	sodium ion transmembrane transporter activity	10/601	138/20759	0.00693697	0.0563303	Slc28a3/Atp12a/Slc4a5/Slc34a3/Slc9b2/Slc34a1/Kcnk1/Slc5a2/Asic2/Asic1	10
molecular function	GO:0008509	anion transmembrane transporter activity	17/601	305/20759	0.00793571	0.0635327	Gabrp/Clca3a2/Slco5a1/Slc7a5/Slc4a5/Slc51a/Slc22a18/Slc34a3/Slc7a11/Slc36a2/Slc34a1/Slc1a5/Slc25a10/Slc7a1/Slc37a4/Slc7a12/Aqp6	17
molecular function	GO:0001972	retinoic acid binding	3/601	15/20759	0.00847197	0.0659678	Crabp2/Lrat/Fabp5	3
molecular function	GO:0046703	natural killer cell lectin-like receptor binding	3/601	15/20759	0.00847197	0.0659678	Raet1e/H60c/Raet1a	3
molecular function	GO:0005506	iron ion binding	11/601	166/20759	0.00912418	0.0700861	Lcn2/Cyp17a1/Cyp4v3/Meltf/Ethe1/Cyp3a13/Cyp4a12a/Haao/Miox/Aloxe3/Rrm2	11
molecular function	GO:0048020	CCR chemokine receptor binding	5/601	47/20759	0.0112665	0.0853883	Ccl6/Ccl20/Ccl8/Ccl12/Ccl9	5
molecular function	GO:0004364	glutathione transferase activity	4/601	31/20759	0.0117716	0.0880421	Hpgds/Gstt1/Gstk1/Gstt2	4
molecular function	GO:0030246	carbohydrate binding	15/601	269/20759	0.0121294	0.0895402	Sftpd/Hk2/Galnt13/Olr1/Prg2/Fcna/Klrg2/Siglecf/C4b/Gys2/Clec4d/Asgr1/Clec3b/Siglece/Cd22	15
molecular function	GO:0046873	metal ion transmembrane transporter activity	21/601	428/20759	0.0136421	0.099281	Kcne2/Atp2c2/Slc28a3/Atp12a/Trpv6/Kcnk3/Slc4a5/Slc34a3/Slc9b2/Nipal1/Kcng3/Slc34a1/Slc30a2/Slc39a4/Slc11a1/Kcnk1/Slc5a2/Asic2/Orai3/Asic1/Cacng1	21
molecular function	GO:0005518	collagen binding	6/601	68/20759	0.0137982	0.099281	Mmp12/Ctss/Tll1/Chadl/Spock3/Tgfbi	6
molecular function	GO:0004745	retinol dehydrogenase activity	3/601	18/20759	0.014248	0.101236	Akr1c18/Rdh12/Adh7	3
molecular function	GO:0070273	phosphatidylinositol-4-phosphate binding	4/601	34/20759	0.016212	0.113769	Gsdma/Rs1/Sh3pxd2b/Gsdmc2	4
molecular function	GO:0019842	vitamin binding	9/601	136/20759	0.0175703	0.121796	Crabp2/Rbp4/Lrat/Adh7/Folr1/Aldh1a2/Rbp7/C8g/Thnsl2	9
molecular function	GO:0043394	proteoglycan binding	4/601	35/20759	0.0178956	0.122557	Gpnmb/Pla2g2d/Ctss/Fn1	4
molecular function	GO:0015171	amino acid transmembrane transporter activity	6/601	73/20759	0.0190371	0.128822	Slc7a5/Slc7a11/Slc36a2/Slc1a5/Slc7a1/Slc7a12	6
molecular function	GO:0051213	dioxygenase activity	7/601	94/20759	0.0193342	0.129294	Asphd2/Ethe1/Haao/Aloxe3/Pdilt/Hpdl/Hgd	7
molecular function	GO:0005160	transforming growth factor beta receptor binding	5/601	54/20759	0.0197182	0.130328	Tgfb2/Gdf3/Tgfb3/Gdf6/Cd44	5
molecular function	GO:0001848	complement binding	3/601	21/20759	0.0217841	0.142328	C3ar1/C4b/C8g	3
molecular function	GO:0008194	UDP-glycosyltransferase activity	9/601	143/20759	0.0234942	0.150051	B4galnt2/Galnt13/Gxylt2/Gbgt1/Ugt2b35/Gys2/Ugt1a7c/B4galnt1/Mgat4c	9
molecular function	GO:0015293	symporter activity	9/601	143/20759	0.0234942	0.150051	Slc28a3/Slc4a5/Slc22a18/Slc34a3/Slc36a2/Slc34a1/Slc5a11/Slc1a5/Slc5a2	9
molecular function	GO:0004602	glutathione peroxidase activity	3/601	22/20759	0.0246934	0.155958	Gstt1/Gstk1/Gstt2	3
molecular function	GO:0046915	transition metal ion transmembrane transporter activity	4/601	39/20759	0.0256925	0.160485	Atp2c2/Slc30a2/Slc39a4/Slc11a1	4
molecular function	GO:0008307	structural constituent of muscle	3/601	23/20759	0.0278013	0.17177	Mybpc2/Krt19/Myl6b	3
molecular function	GO:0005507	copper ion binding	5/601	60/20759	0.0296152	0.18101	Aoc1/Loxl4/Il1a/Moxd1/Lox	5
molecular function	GO:0031210	phosphatidylcholine binding	3/601	24/20759	0.031107	0.186125	Esyt3/Jchain/Pcyt1b	3
molecular function	GO:0050997	quaternary ammonium group binding	3/601	24/20759	0.031107	0.186125	Esyt3/Jchain/Pcyt1b	3
molecular function	GO:0004955	prostaglandin receptor activity	2/601	10/20759	0.0322801	0.189162	Ptgdr/Slc22a22	2
molecular function	GO:0005041	low-density lipoprotein particle receptor activity	2/601	10/20759	0.0322801	0.189162	Olr1/Lrp8	2
molecular function	GO:1902936	phosphatidylinositol bisphosphate binding	7/601	105/20759	0.032919	0.190335	Anxa8/Gsdma/Amer2/Rs1/Sh3pxd2b/Gsdmc2/Ncf1	7
molecular function	GO:0015077	monovalent inorganic cation transmembrane transporter activity	17/601	359/20759	0.03315	0.190335	Kcne2/Atp2c2/Slc28a3/Atp12a/Kcnk3/Slc4a5/Slc34a3/Slc9b2/Atp6v1g3/Slc36a2/Kcng3/Slc34a1/Slc11a1/Kcnk1/Slc5a2/Asic2/Asic1	17
molecular function	GO:0043325	phosphatidylinositol-3,4-bisphosphate binding	3/601	25/20759	0.0346092	0.195476	Anxa8/Rs1/Ncf1	3
molecular function	GO:0008514	organic anion transmembrane transporter activity	11/601	203/20759	0.0347332	0.195476	Slco5a1/Slc7a5/Slc4a5/Slc51a/Slc22a18/Slc7a11/Slc36a2/Slc1a5/Slc25a10/Slc7a1/Slc7a12	11
molecular function	GO:0016651	oxidoreductase activity, acting on NAD(P)H	6/601	85/20759	0.0367523	0.204811	Akr1c18/Dcxr/Cyb5r2/Miox/Ncf1/Cybb	6
molecular function	GO:0008376	acetylgalactosaminyltransferase activity	4/601	44/20759	0.0379155	0.207577	B4galnt2/Galnt13/Gbgt1/B4galnt1	4
molecular function	GO:0019239	deaminase activity	3/601	26/20759	0.0383062	0.207577	Apobec3/Cda/Dctd	3
molecular function	GO:0016209	antioxidant activity	6/601	86/20759	0.0385834	0.207577	Upk3bl/Hp/Apom/Gstt1/Gstk1/Gstt2	6
molecular function	GO:0004954	prostanoid receptor activity	2/601	11/20759	0.0387093	0.207577	Ptgdr/Slc22a22	2
molecular function	GO:0016538	cyclin-dependent protein serine/threonine kinase regulator activity	4/601	45/20759	0.040697	0.216197	Cdkn2a/Ccne1/Cdkn2b/Ccna2	4
molecular function	GO:0015370	solute:sodium symporter activity	5/601	66/20759	0.0421785	0.220045	Slc28a3/Slc4a5/Slc34a3/Slc34a1/Slc5a2	5
molecular function	GO:0016645	oxidoreductase activity, acting on the CH-NH group of donors	3/601	27/20759	0.0421957	0.220045	Pycr1/Crym/Prodh	3
molecular function	GO:0016860	intramolecular oxidoreductase activity	4/601	46/20759	0.0435913	0.221041	Hpgds/Hsd3b2/Pdilt/Ddt	4
molecular function	GO:0004861	cyclin-dependent protein serine/threonine kinase inhibitor activity	2/601	12/20759	0.0455772	0.221041	Cdkn2a/Cdkn2b	2
molecular function	GO:0005536	glucose binding	2/601	12/20759	0.0455772	0.221041	Hk2/Gys2	2
molecular function	GO:0008239	dipeptidyl-peptidase activity	2/601	12/20759	0.0455772	0.221041	Dpep1/Prss16	2
molecular function	GO:0015250	water channel activity	2/601	12/20759	0.0455772	0.221041	Aqp8/Aqp6	2
molecular function	GO:0039706	co-receptor binding	2/601	12/20759	0.0455772	0.221041	Dkkl1/Dkk3	2
molecular function	GO:0048407	platelet-derived growth factor binding	2/601	12/20759	0.0455772	0.221041	Col1a1/Col3a1	2
molecular function	GO:0050664	oxidoreductase activity, acting on NAD(P)H, oxygen as acceptor	2/601	12/20759	0.0455772	0.221041	Ncf1/Cybb	2
molecular function	GO:0005520	insulin-like growth factor binding	3/601	28/20759	0.0462753	0.221041	Nov/Wisp2/Itgb4	3
molecular function	GO:0043027	cysteine-type endopeptidase inhibitor activity involved in apoptotic process	3/601	28/20759	0.0462753	0.221041	Dpep1/Serpinb9/Bcl2a1d	3
molecular function	GO:0004869	cysteine-type endopeptidase inhibitor activity	5/601	68/20759	0.0469807	0.22254	Kng1/Dpep1/Cst7/Serpinb9/Bcl2a1d	5
molecular function	GO:0016814	hydrolase activity, acting on carbon-nitrogen (but not peptide) bonds, in cyclic amidines	3/601	29/20759	0.0505419	0.23743	Apobec3/Cda/Dctd	3
molecular function	GO:0008191	metalloendopeptidase inhibitor activity	2/601	13/20759	0.0528532	0.246253	Timp1/Spock3	2
molecular function	GO:0015294	solute:cation symporter activity	6/601	94/20759	0.0553153	0.255629	Slc28a3/Slc4a5/Slc34a3/Slc36a2/Slc34a1/Slc5a2	6
molecular function	GO:0015267	channel activity	19/601	443/20759	0.0583088	0.264569	Gabrp/Kcne2/Clca3a2/Tmem266/Trpv6/Kcnk3/Aqp8/Slc14a2/Fxyd2/Kcng3/Fxyd3/Tmc4/Cybb/Kcnk1/Asic2/Orai3/Aqp6/Asic1/Cacng1	19
molecular function	GO:0022803	passive transmembrane transporter activity	19/601	443/20759	0.0583088	0.264569	Gabrp/Kcne2/Clca3a2/Tmem266/Trpv6/Kcnk3/Aqp8/Slc14a2/Fxyd2/Kcng3/Fxyd3/Tmc4/Cybb/Kcnk1/Asic2/Orai3/Aqp6/Asic1/Cacng1	19
molecular function	GO:0098632	cell-cell adhesion mediator activity	3/601	31/20759	0.0596232	0.264569	Nfasc/Dscaml1/Emb	3
molecular function	GO:0005024	transforming growth factor beta-activated receptor activity	2/601	14/20759	0.060508	0.264569	Amhr2/Bmpr1b	2
molecular function	GO:0005159	insulin-like growth factor receptor binding	2/601	14/20759	0.060508	0.264569	Igf1/Socs2	2
molecular function	GO:0005372	water transmembrane transporter activity	2/601	14/20759	0.060508	0.264569	Aqp8/Aqp6	2
molecular function	GO:0051400	BH domain binding	2/601	14/20759	0.060508	0.264569	Bcl2a1b/Bcl2a1d	2
molecular function	GO:0004601	peroxidase activity	4/601	52/20759	0.0633098	0.274707	Upk3bl/Gstt1/Gstk1/Gstt2	4
molecular function	GO:0005342	organic acid transmembrane transporter activity	8/601	147/20759	0.0642949	0.274786	Slc7a5/Slc51a/Slc7a11/Slc36a2/Slc1a5/Slc25a10/Slc7a1/Slc7a12	8
molecular function	GO:0046943	carboxylic acid transmembrane transporter activity	8/601	147/20759	0.0642949	0.274786	Slc7a5/Slc51a/Slc7a11/Slc36a2/Slc1a5/Slc25a10/Slc7a1/Slc7a12	8
molecular function	GO:0022838	substrate-specific channel activity	18/601	423/20759	0.067918	0.282207	Gabrp/Kcne2/Clca3a2/Tmem266/Trpv6/Kcnk3/Aqp8/Slc14a2/Fxyd2/Kcng3/Fxyd3/Tmc4/Kcnk1/Asic2/Orai3/Aqp6/Asic1/Cacng1	18
molecular function	GO:0004953	icosanoid receptor activity	2/601	15/20759	0.0685135	0.282207	Ptgdr/Slc22a22	2
molecular function	GO:0010314	phosphatidylinositol-5-phosphate binding	2/601	15/20759	0.0685135	0.282207	Rs1/Sh3pxd2b	2
molecular function	GO:0019215	intermediate filament binding	2/601	15/20759	0.0685135	0.282207	Eppk1/Krt14	2
molecular function	GO:0022841	potassium ion leak channel activity	2/601	15/20759	0.0685135	0.282207	Kcnk3/Kcnk1	2
molecular function	GO:0005546	phosphatidylinositol-4,5-bisphosphate binding	5/601	76/20759	0.0693035	0.283407	Anxa8/Gsdma/Amer2/Rs1/Gsdmc2	5
molecular function	GO:0008238	exopeptidase activity	6/601	100/20759	0.0703402	0.285592	Cpxm2/Dpep1/Prss16/Apeh/Mmp16/Scrn2	6
molecular function	GO:0001540	amyloid-beta binding	4/601	55/20759	0.0746521	0.296344	Tgfb2/Olfm1/Apba2/Lrp8	4
molecular function	GO:0015238	drug transmembrane transporter activity	6/601	102/20759	0.0758225	0.296344	Abcb1b/Slc22a18/Slc36a2/Slc1a5/Slc25a10/Slc7a1	6
molecular function	GO:0016411	acylglycerol O-acyltransferase activity	2/601	16/20759	0.0768432	0.296344	Lpcat2/Mogat2	2
molecular function	GO:0016646	oxidoreductase activity, acting on the CH-NH group of donors, NAD or NADP as acceptor	2/601	16/20759	0.0768432	0.296344	Pycr1/Crym	2
molecular function	GO:0016805	dipeptidase activity	2/601	16/20759	0.0768432	0.296344	Dpep1/Scrn2	2
molecular function	GO:0030228	lipoprotein particle receptor activity	2/601	16/20759	0.0768432	0.296344	Olr1/Lrp8	2
molecular function	GO:0042834	peptidoglycan binding	2/601	16/20759	0.0768432	0.296344	Jchain/Trem2	2
molecular function	GO:0020037	heme binding	8/601	153/20759	0.0771593	0.296344	Upk3bl/Cyp2d12/Cyp17a1/Cyp4v3/Cyp3a13/Cyp4a12a/Mb/Cybb	8
molecular function	GO:0016684	oxidoreductase activity, acting on peroxide as acceptor	4/601	56/20759	0.078646	0.300027	Upk3bl/Gstt1/Gstk1/Gstt2	4
molecular function	GO:0019955	cytokine binding	7/601	130/20759	0.0838711	0.31548	Il18r1/Tnfrsf9/A2m/Tgfb3/Il20rb/Cd44/Il1rn	7
molecular function	GO:0051019	mitogen-activated protein kinase binding	3/601	36/20759	0.0853424	0.31548	Ptpn5/Mapkapk3/Ptafr	3
molecular function	GO:0004029	aldehyde dehydrogenase (NAD) activity	2/601	17/20759	0.0854716	0.31548	Aldh3a1/Aldh1a2	2
molecular function	GO:0004675	transmembrane receptor protein serine/threonine kinase activity	2/601	17/20759	0.0854716	0.31548	Amhr2/Bmpr1b	2
molecular function	GO:0008199	ferric iron binding	2/601	17/20759	0.0854716	0.31548	Miox/Rrm2	2
molecular function	GO:0015103	inorganic anion transmembrane transporter activity	7/601	131/20759	0.0865239	0.317303	Gabrp/Clca3a2/Slc34a3/Slc34a1/Slc25a10/Slc37a4/Aqp6	7
molecular function	GO:0050840	extracellular matrix binding	4/601	59/20759	0.0912481	0.332483	Smoc1/Ctss/Spock3/Tgfbi	4
molecular function	GO:1901981	phosphatidylinositol phosphate binding	8/601	160/20759	0.0939809	0.335278	Anxa8/Gsdma/Amer2/Rs1/Sh3pxd2b/Gsdmc2/Ncf1/Racgap1	8
molecular function	GO:0015299	solute:proton antiporter activity	2/601	18/20759	0.0943745	0.335278	Slc9b2/Slc11a1	2
molecular function	GO:0022840	leak channel activity	2/601	18/20759	0.0943745	0.335278	Kcnk3/Kcnk1	2
molecular function	GO:0022842	narrow pore channel activity	2/601	18/20759	0.0943745	0.335278	Kcnk3/Kcnk1	2
molecular function	GO:0046906	tetrapyrrole binding	8/601	162/20759	0.0991436	0.347365	Upk3bl/Cyp2d12/Cyp17a1/Cyp4v3/Cyp3a13/Cyp4a12a/Mb/Cybb	8

[truncated: 12 more sheets: Fig S4a, Fig S4b, Fig S4c, Fig S4d, Fig S4f, Fig S4g, Fig S5b, Fig S5c, Fig S5d, Fig S6a, Fig S6b, Fig S6c]
